# Supplementary material for: Tenascin‐C immobilizes infiltrating T lymphocytes through CXCL12 promoting breast cancer progression
Source: EMBO Mol Med. 2021 May 14;13(6):e13270. doi: 10.15252/emmm.202013270 (PMC8185552; doi:10.15252/emmm.202013270)
Supplement: Supplementary file 4 — Source Data for Figure 1 [file EMMM-13-e13270-s009.zip]

Archive with 4 entries (4 files):
- Fig1/Fig 1D and Fig 1E.xlsx
- Fig1/Fig1D.pzf
- Fig1/Fig1E.pzf
- Fig1/Fig2J.pzf
