# Supplementary material for: Tenascin‐C immobilizes infiltrating T lymphocytes through CXCL12 promoting breast cancer progression
Source: EMBO Mol Med. 2021 May 14;13(6):e13270. doi: 10.15252/emmm.202013270 (PMC8185552; doi:10.15252/emmm.202013270)
Supplement: Supplementary file 4 — Source Data for Figure 1 [file EMMM-13-e13270-s009.zip › Fig1/Fig 1D and Fig 1E.xlsx]

## Sheet: Feuil1
Inos MFI / macrophages (Figure 1E)				% macrophages / CD45 (figure 1D)
NeuNT TNC-KO	NeuNT TNC-WT			NeuNT TNC-KO	NeuNT TNC-WT
2686	3477			25.8	52
2541	888			20.4	59.1
2330	1324			37.9	50.2
3409	223			51.1	43.9
1538	980			46.4	45
3592	112			48.3	53.8
3901	887			24.4	36.2
	2496				37.8
	2828				46.8
					55.1
