# Supplementary material for: Tenascin‐C immobilizes infiltrating T lymphocytes through CXCL12 promoting breast cancer progression
Source: EMBO Mol Med. 2021 May 14;13(6):e13270. doi: 10.15252/emmm.202013270 (PMC8185552; doi:10.15252/emmm.202013270)
Supplement: Supplementary file 5 — Source Data for Figure 2 [file EMMM-13-e13270-s010.zip]

Archive with 8 entries (8 files):
- Fig2/fig 2 I.zip
- Fig2/Fig 2F.zip
- Fig2/Fig2B.pzf
- Fig2/Fig2C.pzf
- Fig2/Fig2C.xlsx
- Fig2/Fig2E.pzf
- Fig2/Fig2G.pzf
- Fig2/Fig2H.pzf
