# Supplementary material for: Tenascin‐C immobilizes infiltrating T lymphocytes through CXCL12 promoting breast cancer progression
Source: EMBO Mol Med. 2021 May 14;13(6):e13270. doi: 10.15252/emmm.202013270 (PMC8185552; doi:10.15252/emmm.202013270)
Supplement: Supplementary file 5 — Source Data for Figure 2 [file EMMM-13-e13270-s010.zip › Fig2/Fig2C.xlsx]

## Sheet: Feuil1
	Mouse #		Image 1	Image 2	Image 3	Image 4	Image 5	Image 6	Image 7	Image 8	Mean
TNC WT ShC	555	No of Nuclei	2358	1947	1888	1470	1743	1993	1703	1390	1811.5		Tumour #	nuclei	CD8 total	% Matrix	%nest		calculated CD8	calculated Matrix	Calculated stroma	mean Matrix	Mean Stroma	sum matrix	Sum stroma
		CD8 matrix	41	33	48	36	40	42	36	48	40.5		42	1494.88	5.125	90.2439	9.7561		5.82825	5.25964	0.513135	7.24245	1.37274	36.2122	6.86368
		CD8 nest	3	6	3	1	1	2	0	1	2.125		36	1524	22.125	73.4463	26.5537		24.6801	18.1266	4.81329
		total CD8	44	39	51	37	41	44	36	49	42.625		43	1557.5	10.875	89.6552	10.3448		11.87	10.6421	1.1009
		CD8/nuclei	0.0186599	0.0200308	0.0270127	0.0251701	0.0235227	0.0220773	0.0211392	0.0352518	0.024108		66	1578.38	1.375	81.8182	18.1818		1.48095	1.21169	0.220307
		% CD8 Matrix	93.1818	84.6154	94.1176	97.2973	97.561	95.4545	100	97.9592	95.0234		29	1530	1.125	77.7778	22.2222		1.25	0.972222	0.216049
		% CD8 Nest	6.81818	15.3846	5.88235	2.7027	2.43902	4.54545	0	2.04082	4.97664		80	1856.5	11	55.6818	44.3182		10.0727	5.60867	2.48566	4.52919	1.90873	22.6459	9.54363
													82	1568.75	6.375	52.9412	47.0588		6.90837	3.65737	1.72112
	534	No of Nuclei	1503	1535	2391	1587	1324	1092	2014	1298	1593		87	1635.33	8	67.1875	32.8125		8.31635	5.58755	1.83341
		CD8 matrix	50	38	52	24	43	39	36	23	38.125		104	1824.88	5.75	56.5217	43.4783		5.35653	3.0276	1.31635
		CD8 nest	4	4	1	8	5	1	2	3	3.5		98	1471.75	7.625	54.0984	45.9016		8.80754	4.76474	2.18709
		total CD8	54	42	53	32	48	40	38	26	41.625
		CD8/nuclei	0.0359281	0.0273616	0.0221665	0.0201638	0.0362538	0.03663	0.0188679	0.0200308	0.0271753
		% CD8 Matrix	92.5926	90.4762	98.1132	75	89.5833	97.5	94.7368	88.4615	90.808
		% CD8 Nest	7.40741	9.52381	1.88679	25	10.4167	2.5	5.26316	11.5385	9.19204		TNC WT - ShC	36	7
													TNC KO - Sh2	23	10
	536	No of Nuclei	1785	2205	2310	2103	1951	2019	1873	2165	2051.38
		CD8 matrix	50	80	59	69	45	177	29	109	77.25
		CD8 nest	6	5	6	7	5	4	3	5	5.125
		total CD8	56	85	65	76	50	181	32	114	82.375
		CD8/nuclei	0.0313725	0.0385488	0.0281385	0.0361388	0.0256279	0.0896483	0.0170849	0.0526559	0.039902
		% CD8 Matrix	89.2857	94.1176	90.7692	90.7895	90	97.7901	90.625	95.614	92.3739
		% CD8 Nest	10.7143	5.88235	9.23077	9.21053	10	2.20994	9.375	4.38596	7.62611
	557	No of Nuclei	2334	1949	2080	1994	1832	2216	2102	1353	1982.5
		CD8 matrix	99	114	60	110	82	73	111	116	95.625
		CD8 nest	1	4	0	6	4	4	3	0	2.75
		total CD8	100	118	60	116	86	77	114	116	98.375
		CD8/nuclei	0.0428449	0.0605439	0.0288462	0.0581745	0.0469432	0.0347473	0.0542341	0.0857354	0.0515087
		% CD8 Matrix	99	96.6102	100	94.8276	95.3488	94.8052	97.3684	100	97.245
		% CD8 Nest	1	3.38983	0	5.17241	4.65116	5.19481	2.63158	0	2.75497
	554	No of Nuclei	2107	2405	2046	2011	2232	1844	2236	1337	2027.25
		CD8 matrix	59	41	57	35	41	68	62	45	51
		CD8 nest	1	2	1	1	6	0	1	0	1.5
		total CD8	60	43	58	36	47	68	63	45	52.5
		CD8/nuclei	0.0284765	0.0178794	0.028348	0.0179015	0.0210573	0.0368764	0.0281753	0.0336574	0.0265465
		% CD8 Matrix	98.3333	95.3488	98.2759	97.2222	87.234	100	98.4127	100	96.8534
		% CD8 Nest	1.66667	4.65116	1.72414	2.77778	12.766	0	1.5873	0	3.14663
TNC KO Sh2
	583	No of Nuclei	1468	1740	1323	1504	1336	1320	1406	1235	1416.5
		CD8 matrix	6	5	11	7	15	6	12	7	8.625
		CD8 nest	0	0	0	0	1	0	2	0	0.375
		total CD8	6	5	11	7	16	6	14	7	9
		CD8/nuclei	0.00408719	0.00287356	0.00831444	0.00465426	0.011976	0.00454545	0.00995733	0.00566802	0.00650954
		% CD8 Matrix	100	100	100	100	93.75	100	85.7143	100	97.433
		% CD8 Nest	0	0	0	0	6.25	0	14.2857	0	2.56696
	584	No of Nuclei	1448	1827	1704	1521	1858	1526	1382	1624	1611.25
		CD8 matrix	15	5	25	4	6	12	14	5	10.75
		CD8 nest	1	0	3	0	0	1	2	0	0.875
		total CD8	16	5	28	4	6	13	16	5	11.625
		CD8/nuclei	0.0110497	0.00273673	0.0164319	0.00262985	0.00322928	0.008519	0.0115774	0.00307882	0.00740659
		% CD8 Matrix	93.75	100	89.2857	100	100	92.3077	87.5	100	95.3554
		% CD8 Nest	6.25	0	10.7143	0	0	7.69231	12.5	0	4.64457
	581	No of Nuclei	1747	1995	1628	1692	2209	1643	1167	2054	1766.88
		CD8 matrix	19	25	12	14	6	8	5	11	12.5
		CD8 nest	2	3	2	1	0	1	0	1	1.25
		total CD8	21	28	14	15	6	9	5	12	13.75
		CD8/nuclei	0.0120206	0.0140351	0.00859951	0.00886525	0.00271616	0.00547778	0.00428449	0.00584226	0.00773014
		% CD8 Matrix	90.4762	89.2857	85.7143	93.3333	100	88.8889	100	91.6667	92.4206
		% CD8 Nest	9.52381	10.7143	14.2857	6.66667	0	11.1111	0	8.33333	7.57937
	580	No of Nuclei	1527	1602	1289	2624	2560	1237	1505	1614	1744.75
		CD8 matrix	7	20	20	11	8	23	21	9	14.875
		CD8 nest	2	5	2	3	5	0	0	4	2.625
		total CD8	9	25	22	14	13	23	21	13	17.5
		CD8/nuclei	0.00589391	0.0156055	0.0170675	0.00533537	0.00507813	0.0185934	0.0139535	0.00805452	0.0111977
		% CD8 Matrix	77.7778	80	90.9091	78.5714	61.5385	100	100	69.2308	82.2534
		% CD8 Nest	22.2222	20	9.09091	21.4286	38.4615	0	0	30.7692	17.7466
	455	No of Nuclei	1916	1909	2443	1843	1787	1672	1727	1913	1901.25
		CD8 matrix	10	14	17	20	14	21	20	20	17
		CD8 nest	3	1	2	2	0	5	6	0	2.375
		total CD8	13	15	19	22	14	26	26	20	19.375
		CD8/nuclei	0.00678497	0.00785752	0.00777732	0.0119371	0.00783436	0.0155502	0.015055	0.0104548	0.0104064
		% CD8 Matrix	76.9231	93.3333	89.4737	90.9091	100	80.7692	76.9231	100	88.5414
		% CD8 Nest	23.0769	6.66667	10.5263	9.09091	0	19.2308	23.0769	0	11.4586
