# Supplementary material for: Tenascin‐C immobilizes infiltrating T lymphocytes through CXCL12 promoting breast cancer progression
Source: EMBO Mol Med. 2021 May 14;13(6):e13270. doi: 10.15252/emmm.202013270 (PMC8185552; doi:10.15252/emmm.202013270)
Supplement: Supplementary file 6 — Source Data for Figure 3 [file EMMM-13-e13270-s001.zip]

Archive with 6 entries (6 files):
- Fig3/Fig3B.pzf
- Fig3/Fig3C.pzf
- Fig3/Fig3D.pzf
- Fig3/Fig3E right.pzf
- Fig3/Fig3E.pzf
- Fig3/Fig3F.xlsx
