# Supplementary material for: Tenascin‐C immobilizes infiltrating T lymphocytes through CXCL12 promoting breast cancer progression
Source: EMBO Mol Med. 2021 May 14;13(6):e13270. doi: 10.15252/emmm.202013270 (PMC8185552; doi:10.15252/emmm.202013270)
Supplement: Supplementary file 6 — Source Data for Figure 3 [file EMMM-13-e13270-s001.zip › Fig3/Fig3F.xlsx]

## Sheet: CXCl12 bis 47
Time	58 nM	24 nM
2.5	0	0
3.5	0	0
4.5	0	0
5.5	0	0
6.5	0	0
7.5	0	0
8.5	0	0
9.5	0	0
10.5	0	0
11.5	0	0
12.5	0	0
13.5	0	0
14.5	0	0
15.5	0	0
16.5	0	0
17.5	0	0
18.5	0	0
19.5	0	0
20.5	0	0
21.5	0	0
22.5	0	0
23.5	0	0
24.5	0	0
25.5	0	0
26.5	0	0
27.5	0	0
28.5	0	0
29.5	0	0
30.5	0	0
31.5	0	0
32.5	0	0
33.5	0	0
34.5	0	0
35.5	0	0
36.5	0	0
37.5	0	0
38.5	0	0
39.5	0	0
40.5	0	0
41.5	0	0
42.5	0	0
43.5	0	0
44.5	0	0
45.5	0	0
46.5	0	0
47.5	0	0
48.5	0	0
49.5	0	0
50.5	0	0
51.5	0	0
52.5	0	0
53.5	0	0
54.5	0	0
55.5	0	0
56.5	0	0
57.5	0	0
58.5	0	0
59.5	0	0
60.5	0	0
61.5	0	0
62.5	0	0
63.5	0	0
64.5	0	0
65.5	0	0
66.5	0	0
67.5	0.0446311	0
68.5	98.4515	0
69.5	192.164	-0.000140803
70.5	281.405	24.6906
71.5	366.389	48.9126
72.5	447.318	72.6748
73.5	524.386	95.986
74.5	597.778	118.855
75.5	667.668	141.289
76.5	734.224	163.298
77.5	797.605	184.889
78.5	857.962	206.07
79.5	915.44	226.849
80.5	970.175	247.234
81.5	1022.3	267.232
82.5	1071.94	286.85
83.5	1119.21	306.096
84.5	1164.22	324.976
85.5	1207.09	343.498
86.5	1247.91	361.668
87.5	1286.78	379.494
88.5	1323.8	396.981
89.5	1359.06	414.136
90.5	1392.63	430.966
91.5	1424.6	447.476
92.5	1455.04	463.673
93.5	1484.03	479.562
94.5	1511.64	495.15
95.5	1537.93	510.442
96.5	1562.97	525.443
97.5	1586.82	540.16
98.5	1609.52	554.597
99.5	1631.14	568.761
100.5	1651.73	582.655
101.5	1671.34	596.286
102.5	1690.02	609.658
103.5	1707.8	622.776
104.5	1724.73	635.645
105.5	1740.86	648.27
106.5	1756.21	660.656
107.5	1770.84	672.806
108.5	1784.76	684.725
109.5	1798.03	696.419
110.5	1810.66	707.89
111.5	1822.68	719.144
112.5	1834.14	730.183
113.5	1845.04	741.014
114.5	1855.43	751.639
115.5	1865.32	762.062
116.5	1874.74	772.287
117.5	1883.71	782.318
118.5	1892.25	792.159
119.5	1900.38	801.813
120.5	1908.13	811.284
121.5	1915.51	820.575
122.5	1922.53	829.689
123.5	1929.22	838.631
124.5	1935.59	847.403
125.5	1941.66	856.008
126.5	1947.43	864.45
127.5	1952.93	872.732
128.5	1958.17	880.857
129.5	1963.16	888.827
130.5	1967.91	896.646
131.5	1972.44	904.316
132.5	1976.75	911.841
133.5	1980.85	919.224
134.5	1984.76	926.466
135.5	1988.48	933.57
136.5	1992.02	940.54
137.5	1995.39	947.377
138.5	1998.61	954.085
139.5	2001.67	960.665
140.5	2004.58	967.121
141.5	2007.36	973.454
142.5	2010	979.666
143.5	2012.52	985.761
144.5	2014.91	991.74
145.5	2017.19	997.606
146.5	2019.37	1003.36
147.5	2021.44	1009
148.5	2023.41	1014.54
149.5	2025.28	1019.98
150.5	2027.07	1025.3
151.5	2028.77	1030.53
152.5	2030.39	1035.66
153.5	2031.94	1040.69
154.5	2033.41	1045.63
155.5	2034.81	1050.47
156.5	2036.14	1055.22
157.5	2037.41	1059.88
158.5	2038.62	1064.46
159.5	2039.77	1068.94
160.5	2040.87	1073.34
161.5	2041.91	1077.66
162.5	2042.9	1081.89
163.5	2043.85	1086.05
164.5	2044.75	1090.12
165.5	2045.61	1094.12
166.5	2046.43	1098.04
167.5	2047.21	1101.89
168.5	2047.95	1105.67
169.5	2048.65	1109.37
170.5	2049.33	1113
171.5	2049.97	1116.56
172.5	2050.58	1120.06
173.5	2051.16	1123.49
174.5	2051.71	1126.86
175.5	2052.24	1130.16
176.5	2052.74	1133.39
177.5	2053.22	1136.57
178.5	2053.67	1139.69
179.5	2054.1	1142.74
180.5	2054.52	1145.74
181.5	2054.91	1148.69
182.5	2055.28	1151.57
183.5	2055.64	1154.4
184.5	2055.98	1157.18
185.5	2056.3	1159.91
186.5	2056.61	1162.58
187.5	2056.9	1165.2
188.5	2057.18	1167.78
189.5	2057.44	1170.3
190.5	2057.7	1172.78
191.5	2057.94	1175.21
192.5	2058.17	1177.59
193.5	2058.39	1179.93
194.5	2058.59	1182.22
195.5	2058.79	1184.47
196.5	2058.98	1186.68
197.5	2059.16	1188.84
198.5	2059.33	1190.97
199.5	2059.49	1193.05
200.5	2059.65	1195.09
201.5	2059.8	1197.1
202.5	2059.94	1199.07
203.5	2060.07	1201
204.5	2060.2	1202.89
205.5	2060.32	1204.75
206.5	2060.44	1206.57
207.5	2060.55	1208.36
208.5	2060.65	1210.11
209.5	2060.75	1211.83
210.5	2060.85	1213.52
211.5	2060.94	1215.18
212.5	2061.02	1216.8
213.5	2061.11	1218.39
214.5	2061.18	1219.96
215.5	2061.26	1221.49
216.5	2061.33	1222.99
217.5	2061.4	1224.47
218.5	2061.46	1225.92
219.5	2061.52	1227.34
220.5	2061.58	1228.73
221.5	2061.64	1230.1
222.5	2061.69	1231.44
223.5	2061.74	1232.76
224.5	2061.79	1234.05
225.5	2061.83	1235.31
226.5	2061.88	1236.55
227.5	2061.92	1237.77
228.5	2061.96	1238.97
229.5	2062	1240.14
230.5	2062.03	1241.29
231.5	2062.07	1242.42
232.5	2062.1	1243.53
233.5	2062.13	1244.61
234.5	2062.16	1245.68
235.5	2062.19	1246.72
236.5	2062.21	1247.75
237.5	2062.24	1248.76
238.5	2062.26	1249.74
239.5	2062.29	1250.71
240.5	2062.31	1251.66
241.5	2062.33	1252.59
242.5	2062.35	1253.51
243.5	2062.37	1254.4
244.5	2062.39	1255.28
245.5	2062.4	1256.15
246.5	2062.42	1256.99
247.5	2062.44	1257.82
248.5	2062.45	1258.64
249.5	2062.46	1259.44
250.5	2062.48	1260.22
251.5	2062.49	1260.99
252.5	2062.5	1261.74
253.5	2062.51	1262.49
254.5	2062.53	1263.21
255.5	2062.54	1263.92
256.5	2062.55	1264.62
257.5	2062.56	1265.31
258.5	2062.56	1265.98
259.5	2062.57	1266.64
260.5	2062.58	1267.29
261.5	2062.59	1267.92
262.5	2062.6	1268.55
263.5	2062.6	1269.16
264.5	2062.61	1269.76
265.5	2062.62	1270.35
266.5	2062.62	1270.92
267.5	2062.63	1271.49
268.5	2062.64	1272.04
269.5	2062.64	1272.59
270.5	2062.65	1273.12
271.5	2062.65	1273.65
272.5	2062.65	1274.16
273.5	2062.66	1274.67
274.5	2062.66	1275.16
275.5	2062.67	1275.65
276.5	2062.67	1276.12
277.5	2062.67	1276.59
278.5	2062.68	1277.05
279.5	2062.68	1277.5
280.5	2062.68	1277.94
281.5	2062.69	1278.37
282.5	2062.69	1278.8
283.5	2062.69	1279.22
284.5	2062.7	1279.62
285.5	2062.7	1280.03
286.5	2062.7	1280.42
287.5	2062.7	1280.8
288.5	2062.7	1281.18
289.5	2062.71	1281.55
290.5	2062.71	1281.92
291.5	2062.71	1282.28
292.5	2062.71	1282.63
293.5	2062.71	1282.97
294.5	2062.72	1283.31
295.5	2062.72	1283.64
296.5	2062.72	1283.96
297.5	2062.72	1284.28
298.5	2062.72	1284.59
299.5	2062.72	1284.9
300.5	2062.72	1285.2
301.5	2062.72	1285.5
302.5	2062.73	1285.79
303.5	2062.73	1286.07
304.5	2062.73	1286.35
305.5	2062.73	1286.62
306.5	2062.73	1286.89
307.5	2062.73	1287.15
308.5	2062.73	1287.41
309.5	2062.73	1287.66
310.5	2062.73	1287.91
311.5	2062.73	1288.16
312.5	2062.73	1288.4
313.5	2062.73	1288.63
314.5	2062.73	1288.86
315.5	2062.74	1289.09
316.5	2062.74	1289.31
317.5	2062.74	1289.52
318.5	2062.74	1289.74
319.5	2062.74	1289.95
320.5	2062.74	1290.15
321.5	2062.74	1290.35
322.5	2062.74	1290.55
323.5	2062.74	1290.74
324.5	2062.74	1290.93
325.5	2062.74	1291.12
326.5	2062.74	1291.3
327.5	2062.74	1291.48
328.5	2062.74	1291.66
329.5	2062.74	1291.83
330.5	2062.74	1292
331.5	2062.74	1292.17
332.5	2062.74	1292.33
333.5	2062.74	1292.49
334.5	2062.74	1292.64
335.5	2062.74	1292.8
336.5	2062.74	1292.95
337.5	2062.74	1293.1
338.5	2062.74	1293.24
339.5	2062.74	1293.39
340.5	2062.74	1293.52
341.5	2062.74	1293.66
342.5	2062.74	1293.8
343.5	2062.74	1293.93
344.5	2062.74	1294.06
345.5	2062.74	1294.18
346.5	2062.74	1294.31
347.5	2062.74	1294.43
348.5	2062.74	1294.55
349.5	2062.74	1294.67
350.5	2062.74	1294.78
351.5	2062.74	1294.9
352.5	2062.74	1295.01
353.5	2062.74	1295.12
354.5	2062.74	1295.22
355.5	2062.74	1295.33
356.5	2062.75	1295.43
357.5	2062.75	1295.53
358.5	2062.75	1295.63
359.5	2062.75	1295.73
360.5	2062.75	1295.82
361.5	2062.75	1295.92
362.5	2062.75	1296.01
363.5	2062.75	1296.1
364.5	2062.75	1296.19
365.5	2028.58	1296.27
366.5	1994.85	1296.36
367.5	1961.69	1280.9
368.5	1929.08	1265.49
369.5	1897.01	1250.27
370.5	1865.47	1235.23
371.5	1834.46	1220.38
372.5	1803.96	1205.7
373.5	1773.97	1191.2
374.5	1744.48	1176.87
375.5	1715.48	1162.72
376.5	1686.96	1148.73
377.5	1658.91	1134.92
378.5	1631.33	1121.27
379.5	1604.21	1107.78
380.5	1577.54	1094.46
381.5	1551.32	1081.29
382.5	1525.53	1068.29
383.5	1500.17	1055.44
384.5	1475.23	1042.75
385.5	1450.7	1030.21
386.5	1426.58	1017.82
387.5	1402.87	1005.57
388.5	1379.54	993.48
389.5	1356.61	981.531
390.5	1334.06	969.726
391.5	1311.88	958.063
392.5	1290.07	946.54
393.5	1268.62	935.156
394.5	1247.53	923.909
395.5	1226.79	912.797
396.5	1206.4	901.818
397.5	1186.34	890.972
398.5	1166.62	880.256
399.5	1147.22	869.669
400.5	1128.15	859.21
401.5	1109.4	848.876
402.5	1090.95	838.666
403.5	1072.82	828.579
404.5	1054.98	818.614
405.5	1037.44	808.768
406.5	1020.2	799.041
407.5	1003.24	789.431
408.5	986.557	779.936
409.5	970.156	770.556
410.5	954.027	761.288
411.5	938.167	752.132
412.5	922.57	743.086
413.5	907.233	734.149
414.5	892.15	725.319
415.5	877.319	716.596
416.5	862.734	707.977
417.5	848.391	699.462
418.5	834.287	691.049
419.5	820.417	682.738
420.5	806.778	674.527
421.5	793.365	666.414
422.5	780.176	658.399
423.5	767.206	650.48
424.5	754.451	642.657
425.5	741.909	634.928
426.5	729.575	627.291
427.5	717.446	619.747
428.5	705.519	612.293
429.5	693.79	604.929
430.5	682.256	597.653
431.5	670.913	590.465
432.5	659.76	583.363
433.5	648.791	576.347
434.5	638.005	569.415
435.5	627.399	562.567
436.5	616.969	555.801
437.5	606.712	549.116
438.5	596.625	542.512
439.5	586.707	535.987
440.5	576.953	529.541
441.5	567.361	523.172
442.5	557.929	516.879
443.5	548.654	510.663
444.5	539.533	504.521
445.5	530.563	498.453
446.5	521.743	492.458
447.5	513.069	486.535
448.5	504.539	480.684
449.5	496.151	474.902
450.5	487.903	469.191
451.5	479.792	463.548
452.5	471.815	457.972
453.5	463.972	452.464
454.5	456.258	447.022
455.5	448.673	441.646
456.5	441.214	436.334
457.5	433.879	431.086
458.5	426.666	425.902
459.5	419.573	420.779
460.5	412.598	415.719
461.5	405.738	410.719
462.5	398.993	405.779
463.5	392.36	400.898
464.5	385.837	396.077
465.5	379.423	391.313
466.5	373.115	386.607
467.5	366.912	381.957
468.5	360.812	377.363
469.5	354.814	372.824
470.5	348.915	368.34
471.5	343.115	363.91
472.5	337.41	359.534
473.5	331.801	355.209
474.5	326.285	350.937
475.5	320.861	346.716
476.5	315.526	342.546
477.5	310.281	338.427
478.5	305.123	334.356
479.5	300.05	330.335
480.5	295.062	326.362
481.5	290.157	322.437
482.5	285.333	318.559
483.5	280.589	314.727
484.5	275.925	310.942
485.5	271.337	307.202
486.5	266.827	303.508
487.5	262.391	299.857
488.5	258.028	296.251
489.5	253.739	292.688
490.5	249.521	289.167
491.5	245.372	285.69
492.5	241.293	282.254
493.5	237.282	278.859
494.5	233.337	275.505
495.5	229.458	272.191
496.5	225.643	268.918
497.5	221.892	265.683
498.5	218.203	262.488
499.5	214.575	259.331
500.5	211.008	256.212
501.5	207.5	253.131
502.5	204.051	250.086
503.5	200.658	247.078
504.5	197.323	244.107
505.5	194.042	241.171
506.5	190.816	238.27
507.5	187.644	235.404
508.5	184.524	232.573
509.5	181.457	229.776
510.5	178.44	227.012
511.5	175.474	224.282
512.5	172.556	221.585
513.5	169.688	218.92
514.5	166.867	216.287
515.5	164.093	213.685
516.5	161.365	211.115
517.5	158.682	208.576
518.5	156.044	206.068
519.5	153.45	203.589
520.5	150.899	201.141
521.5	148.39	198.721
522.5	145.923	196.331
523.5	143.497	193.97
524.5	141.112	191.637
525.5	138.766	189.332
526.5	136.459	187.055
527.5	134.19	184.805
528.5	131.959	182.583
529.5	129.766	180.387
530.5	127.608	178.217
531.5	125.487	176.074
532.5	123.401	173.956
533.5	121.349	171.864
534.5	119.332	169.797
535.5	117.348	167.755
536.5	115.397	165.737
537.5	113.479	163.744
538.5	111.592	161.774
539.5	109.737	159.829
540.5	107.913	157.906
541.5	106.119	156.007
542.5	104.354	154.131
543.5	102.62	152.277
544.5	100.914	150.446
545.5	99.2359	148.636
546.5	97.5861	146.849
547.5	95.9638	145.082
548.5	94.3684	143.337
549.5	92.7996	141.614
550.5	91.2568	139.91
551.5	89.7397	138.228
552.5	88.2478	136.565
553.5	86.7807	134.923
554.5	85.338	133.3
555.5	83.9193	131.697
556.5	82.5242	130.113
557.5	81.1522	128.548
558.5	79.8031	127.002
559.5	78.4764	125.474
560.5	77.1718	123.965
561.5	75.8888	122.474
562.5	74.6272	121.001
563.5	73.3865	119.546
564.5	72.1665	118.108
565.5	70.9668	116.688
566.5	69.787	115.284
567.5	68.6268	113.898
568.5	67.4859	112.528
569.5	66.364	111.174
570.5	65.2607	109.837
571.5	64.1758	108.516
572.5	63.1089	107.211
573.5	62.0597	105.922
574.5	61.028	104.648
575.5	60.0134	103.389
576.5	59.0157	102.146
577.5	58.0346	100.917
578.5	57.0698	99.7034
579.5	56.121	98.5042
580.5	55.188	97.3195
581.5	54.2705	96.149
582.5	53.3683	94.9926
583.5	52.4811	93.8501
584.5	51.6086	92.7214
585.5	50.7506	91.6062
586.5	49.9069	90.5044
587.5	49.0772	89.4159
588.5	48.2613	88.3405
589.5	47.459	87.278
590.5	46.67	86.2283
591.5	45.8941	85.1912
592.5	45.1312	84.1666
593.5	44.3809	83.1543
594.5	43.6431	82.1542
595.5	42.9175	81.1661
596.5	42.204	80.1899
597.5	41.5024	79.2255
598.5	40.8124	78.2726
599.5	40.1339	77.3312
600.5	39.4667	76.4012
601.5	38.8106	75.4823
602.5	38.1654	74.5744
603.5	37.5309	73.6775
604.5	36.907	72.7914
605.5	36.2934	71.9159
606.5	35.69	71.051
607.5	35.0967	70.1964
608.5	34.5132	69.3521
609.5	33.9395	68.518
610.5	33.3752	67.694
611.5	32.8204	66.8798
612.5	32.2748	66.0754
613.5	31.7382	65.2807
614.5	31.2106	64.4956
615.5	30.6917	63.7199
616.5	30.1815	62.9535
617.5	29.6797	62.1964
618.5	29.1863	61.4483
619.5	28.7011	60.7093
620.5	28.2239	59.9791
621.5	27.7547	59.2577
622.5	27.2933	58.545
623.5	26.8396	57.8409
624.5	26.3934	57.1452
625.5	25.9546	56.4579
626.5	25.5231	55.7789
627.5	25.0988	55.108
628.5	24.6815	54.4453
629.5	24.2712	53.7904
630.5	23.8677	53.1435
631.5	23.4709	52.5043
632.5	23.0807	51.8728
633.5	22.697	51.249
634.5	22.3197	50.6326
635.5	21.9486	50.0236
636.5	21.5837	49.422
637.5	21.2249	48.8276
638.5	20.8721	48.2403
639.5	20.5251	47.6601
640.5	20.1838	47.0869
641.5	19.8483	46.5206
642.5	19.5183	45.9611
643.5	19.1938	45.4083
644.5	18.8747	44.8621
645.5	18.561	44.3226
646.5	18.2524	43.7895
647.5	17.949	43.2628
648.5	17.6506	42.7425
649.5	17.3571	42.2284
650.5	17.0686	41.7206
651.5	16.7848	41.2188
652.5	16.5058	40.723
653.5	16.2314	40.2332
654.5	15.9615	39.7494
655.5	15.6962	39.2713
656.5	15.4352	38.799
657.5	15.1786	38.3323
658.5	14.9263	37.8713
659.5	14.6781	37.4158
660.5	14.4341	36.9658
661.5	14.1942	36.5212
662.5	13.9582	36.082
663.5	13.7261	35.648
664.5	13.4979	35.2193
665.5	13.2735	34.7957
666.5	13.0529	34.3772
667.5	12.8359	33.9637
668.5	12.6225	33.5552
669.5	12.4126	33.1517
670.5	12.2063	32.7529
671.5	12.0034	32.359
672.5	11.8038	31.9698
673.5	11.6076	31.5853
674.5	11.4146	31.2054
675.5	11.2248	30.8301
676.5	11.0382	30.4593
677.5	10.8547	30.093
678.5	10.6743	29.731
679.5	10.4968	29.3735
680.5	10.3223	29.0202
681.5	10.1507	28.6712
682.5	9.98195	28.3263
683.5	9.816	27.9856
684.5	9.65281	27.6491
685.5	9.49234	27.3165
686.5	9.33453	26.988
687.5	9.17935	26.6634
688.5	9.02674	26.3427
689.5	8.87668	26.0259
690.5	8.72911	25.7129
