# Supplementary material for: Tenascin‐C immobilizes infiltrating T lymphocytes through CXCL12 promoting breast cancer progression
Source: EMBO Mol Med. 2021 May 14;13(6):e13270. doi: 10.15252/emmm.202013270 (PMC8185552; doi:10.15252/emmm.202013270)
Supplement: Supplementary file 7 — Source Data for Figure 4 [file EMMM-13-e13270-s011.zip]

Archive with 3 entries (3 files):
- Fig4/Fig 4D and Fig4E.xlsx
- Fig4/Fig4F.pzf
- Fig4/Fig4G.pzf
