# Supplementary material for: Tenascin‐C immobilizes infiltrating T lymphocytes through CXCL12 promoting breast cancer progression
Source: EMBO Mol Med. 2021 May 14;13(6):e13270. doi: 10.15252/emmm.202013270 (PMC8185552; doi:10.15252/emmm.202013270)
Supplement: Supplementary file 7 — Source Data for Figure 4 [file EMMM-13-e13270-s011.zip › Fig4/Fig 4D and Fig4E.xlsx]

## Sheet: CXCL10
FBS						Image ID	Number of cell		Image ID	Number of cell
SC5			P5			AMD-			AMD+
Col			col			FN			FN
6	63		21	107		2971	35		56	40
7	58		22	13		2972	39		57	50
8	45		23	63		2973	50		58	39
9	61		24	64		2974	65		59	43
10	69		25	74		2975	23		60	59
71	49		26	91		2976	35		11	55
72	76		27	48		2977	21		12	24
73	33		28	24		2978	31		13	34
74	22		29	60		2979	54		14	58
75	30		30	70		2980	58		15	38
FN			FN			Col			Col
2941	17		11	34		21	20		36	20
2942	58		12	25		22	30		37	26
2943	26		13	88		23	15		38	15
2944	26		14	44		24	6		39	21
2945	36		15	55		25	18		40	31
2946	75		26	63		31	19		41	10
2947	99		27	22		32	18		42	21
2948	92		28	11		33	22		43	27
2949	110		29	51		34	15		44	32
2950	114		30	84		35	26		45	22
TNC			TNC			TNC			TNC
46	62		16	51		1	150		96	68
47	68		17	72		2	178		97	76
48	23		18	23		3	58		98	170
3149	36		19	22		4	62		99	186
3150	39		20	31		5	120		3100	145
91	68		86	66		81	134		1	97
92	34		87	82		82	110		2	106
93	100		88	102		83	118		3	85
94	40		89	26		84	156		4	110
95	11		90	52		85	145		5	132

## Sheet: CXCL12
100ng/mL						1µg/mL						3µg/mL
Image ID	Number of cell		Image ID	Number of cell		Image ID	Number of cell		Image ID	Number of cell		Image ID			Image ID	Number of cell
AMD-			AMD+			AMD-			AMD+			AMD-			AMD+
FN			FN			FN			FN			FN			FN
2911	10		2921	9		41	10		2961	8		11	7		42	2
2912	14		2922	13		42	12		2962	12		12	13		43	7
2913	6		2923	5		43	5		2963	7		13	3		44	9
2914	10		2924	4		44	7		2964	11		14	5		45	10
2915	6		2925	6		45	11		2965	5		15	7		46	12
2916	14		2926	7		61	4		2966	6		16	7		47	7
2917	9		2927	9		62	6		2967	8		17	12		48	9
2918	7		2928	10		63	8		2968	9		18	8		49	8
2919	3		2929	14		64	7		2969	15		19	6		50	12
2920	5		2930	7		65	9		2970	3		20	5		51	3
col			col			col			col			col			col
2991	5		2951	5		2981	3		2931	5		21	2		52	5
2992	8		2952	7		2982	5		2932	5		22	6		53	5
2993	11		2953	8		2983	7		2933	4		23	6		54	6
2994	10		2954	10		2984	8		2934	2		24	7		55	8
2995	14		2955	3		2985	8		2935	7		25	9		56	3
2996	3		2956	5		2986	4		2936	11		26	8		57	9
2997	5		2957	7		2987	7		2937	5		27	10		58	9
2998	7		2958	9		2988	11		2938	9		28	5		59	10
2999	5		2959	5		2989	4		2939	4		29	7		60	12
3000	11		2960	9		2990	6		2940	6		30	7		61	5
												31	9		62	9
tnc			tnc			tnc			tnc			tnc			tnc
46	10		66	10		3031	14		1	8		32	16		63	11
47	12		67	7		32	23		2	12		33	20		64	13
48	10		68	11		33	27		3	5		34	24		65	10
49	14		69	5		34	15		4	8		35	25		66	7
50	15		70	7		35	19		5	8		36	31		67	11
51	19		16	5		36	20		6	7		37	24		68	5
52	9		17	6		37	24		7	11		38	24		69	7
53	12		18	8		38	27		8	10		39	18		70	8
54	13		19	7		39	31		9	14		40	22		71	8
55	15		20	11		40	26		10	11		41	18		72	9
