# Supplementary material for: Tenascin‐C immobilizes infiltrating T lymphocytes through CXCL12 promoting breast cancer progression
Source: EMBO Mol Med. 2021 May 14;13(6):e13270. doi: 10.15252/emmm.202013270 (PMC8185552; doi:10.15252/emmm.202013270)
Supplement: Supplementary file 8 — Source Data for Figure 5 [file EMMM-13-e13270-s003.zip]

Archive with 15 entries (13 files):
- Fig5/Fig 5J.xlsx
- Fig5/Fig5A.pzf
- Fig5/Fig5C Fig5E.xlsx
- Fig5/Fig5C.pzf
- Fig5/Fig5D/
- Fig5/Fig5D/b22_s9_tnccd8_20x_7+_(DAPI+GFP+Cy3).JPG
- Fig5/Fig5D/b33_s7_tnccd8_20x_6_(DAPI+GFP+Cy3).JPG
- Fig5/Fig5E.pzf
- Fig5/Fig5F.pzf
- Fig5/Fig5I/
- Fig5/Fig5I/Fig 5I AMD CK818.JPG
- Fig5/Fig5I/Fig 5I AMD.JPG
- Fig5/Fig5I/Fig 5I PBS CK818.JPG
- Fig5/Fig5I/Fig 5I PBS.JPG
- Fig5/Fig5J.pzf
