# Supplementary material for: Tenascin‐C immobilizes infiltrating T lymphocytes through CXCL12 promoting breast cancer progression
Source: EMBO Mol Med. 2021 May 14;13(6):e13270. doi: 10.15252/emmm.202013270 (PMC8185552; doi:10.15252/emmm.202013270)
Supplement: Supplementary file 8 — Source Data for Figure 5 [file EMMM-13-e13270-s003.zip › Fig5/Fig 5J.xlsx]

## Sheet: Feuil1
Tumeur	Slide	photo	F4/80+ in tumor nest	Dapi
17	9	b	9	1110	0.00810811	0.810811
17	9	c	2	1276	0.0015674	0.15674
17	9	l	3	1456	0.00206044	0.206044			0.407807	0.765526
17	9	j	5	1460	0.00342466	0.342466			0.585807	1.09966
17	9	i	9	1564	0.00575448	0.575448			0.359604	0.675042
			5.6	1373.2	0.00407807	0.407807			0.617284	1.15875
									0.693069	1.30102
33	8	a	5	686	0.00728863	0.728863			0.532714	1
33	8	b	4	817	0.00489596	0.489596
33	8	d	8	1174	0.00681431	0.681431
33	8	e	4	815	0.00490798	0.490798			1.54896	2.90767
33	8	f	9	989	0.0091001	0.91001			1.82533	3.42646
			5.25	896.2	0.00585807	0.585807			1.74651	3.27852
									1.29665	2.43405
36	7	a	4	1458	0.00274348	0.274348			1.15907	2.17578
36	7	b	5	1236	0.00404531	0.404531
36	7	c	6	1218	0.00492611	0.492611
36	7	d	4	1239	0.00322841	0.322841
36	7	e	5	1523	0.00328299	0.328299
			4.8	1334.8	0.00359604	0.359604
34	9	a	10	1464	0.0068306	0.68306
34	9	b	9	1518	0.00592885	0.592885
34	9	c	10	1271	0.00786782	0.786782
34	9	d	9	1901	0.00473435	0.473435
34	9	e	11	1541	0.00713822	0.713822
			9.5	1539	0.00617284	0.617284
37	9	a	6	957	0.00626959	0.626959
37	9	b	9	1049	0.0085796	0.85796
37	9	c	8	904	0.00884956	0.884956
37	9	d	5	1091	0.00458295	0.458295
37	9	f	6	1049	0.00571973	0.571973
			7	1010	0.00693069	0.693069
21	7	e	12	1830	0.00655738	0.655738
21	7	a	43	830	0.0518072	5.18072
21	7	b2	21	1534	0.0136897	1.36897
21	7	c	11	1568	0.00701531	0.701531
21	7	d	22	1275	0.0172549	1.72549
			21.8	1407.4	0.0154896	1.54896
22	6	a	36	1816	0.0198238	1.98238
22	6	b2	32	1843	0.017363	1.7363
22	6	c	30	1387	0.0216294	2.16294
22	6	d	30	818	0.0366748	3.66748
22	6	f	16	2025	0.00790123	0.790123
			28.8	1577.8	0.0182533	1.82533
27	9	a	30	1668	0.0179856	1.79856
27	9	b	13	1736	0.00748848	0.748848
27	9	c	35	1677	0.0208706	2.08706
27	9	d	33	1538	0.0214564	2.14564
27	9	e	33	1626	0.0202952	2.02952
			28.8	1649	0.0174651	1.74651
23	9	a	35	2188	0.0159963	1.59963
23	9	b	17	2043	0.0083211	0.83211
23	9	c	20	1223	0.0163532	1.63532
23	9	d	23	2000	0.0115	1.15
23	9	f	20	1415	0.0141343	1.41343
			23	1773.8	0.0129665	1.29665
25	9	a	16	1940	0.00824742	0.824742
25	9	b	15	1774	0.00845547	0.845547
25	9	f	27	1456	0.018544	1.8544
25	9	g	20	2154	0.00928505	0.928505
25	9	i	27	1735	0.015562	1.5562
			21	1811.8	0.0115907	1.15907
