# Supplementary material for: Tenascin‐C immobilizes infiltrating T lymphocytes through CXCL12 promoting breast cancer progression
Source: EMBO Mol Med. 2021 May 14;13(6):e13270. doi: 10.15252/emmm.202013270 (PMC8185552; doi:10.15252/emmm.202013270)
Supplement: Supplementary file 8 — Source Data for Figure 5 [file EMMM-13-e13270-s003.zip › Fig5/Fig5C Fig5E.xlsx]

## Sheet: Feuil1
CD8 quantification for AMD													ClC3
mouse number		CD8 count		mean		mouse number		CD8 count		mean			mouse number		count		mean		mouse number		count		mean
4		29		38.4		11		3		8.4			4		31		37.8		11		12		17.4
		46						5							45						19
		27						11							41						10
		53						15							38						14
		37						8							34						32
10		29		42.4		12		9		10.6			10		21		37.4		12		23		18
		28						10							42						14
		49						6							34						13
		55						8							56						26
		51						20							34						14
21		39		53		15		4		8.4			21		54		56.2		15		26		20.8
		77						5							52						31
		26						23							56						13
		86						7							51						21
		37						3							68						13
22		47		41.2		33		15		13.4			22		35		45.6		33		21		22.8
		36						12							75						16
		62						24							49						19
		34						10							46						26
		27						6							23						32
24		78		58.6		35		2		7.4			24		32		38.2		35		13		13.6
		54						9							63						16
		39						5							35						19
		46						3							32						11
		76						18							29						9
