# Supplementary material for: Tenascin‐C immobilizes infiltrating T lymphocytes through CXCL12 promoting breast cancer progression
Source: EMBO Mol Med. 2021 May 14;13(6):e13270. doi: 10.15252/emmm.202013270 (PMC8185552; doi:10.15252/emmm.202013270)
Supplement: Supplementary file 9 — Source Data for Figure 6 [file EMMM-13-e13270-s004.zip]

Archive with 18 entries (15 files):
- Fig6/Fig 6 J K L/
- Fig6/Fig 6 J K L/1. AMD CD8a IFNg Gzmb B lung mouse.xls
- Fig6/Fig 6 J K L/2. PBS GAPDH CD8a IFNg lung mouse.xls
- Fig6/Fig 6 J K L/3. PBS Gzmb - AMD GAPDH CD8a.xls
- Fig6/Fig6B/
- Fig6/Fig6B/879 B lame 5 b Rouge CK8 18 vert CD31 blanc CC3_(DAPI+GFP+Cy3+Cy5).JPG
- Fig6/Fig6B/930 lung B f vert CD31 rouge HER2 29112018_(DAPI+Cy3+Cy5).JPG
- Fig6/Fig6C.pzf
- Fig6/Fig6E F G.pzfx
- Fig6/Fig6E F G.xlsx
- Fig6/Fig6I.pzf
- Fig6/Fig6I/
- Fig6/Fig6I/Raw data 1.xls
- Fig6/Fig6I/Raw data 2.xls
- Fig6/Fig6I/Raw data 3.xls
- Fig6/Fig6J.pzf
- Fig6/Fig6K.pzf
- Fig6/Fig6L.pzf
