# Supplementary material for: Tenascin‐C immobilizes infiltrating T lymphocytes through CXCL12 promoting breast cancer progression
Source: EMBO Mol Med. 2021 May 14;13(6):e13270. doi: 10.15252/emmm.202013270 (PMC8185552; doi:10.15252/emmm.202013270)
Supplement: Supplementary file 9 — Source Data for Figure 6 [file EMMM-13-e13270-s004.zip › Fig6/Fig 6 J K L/1. AMD CD8a IFNg Gzmb B lung mouse.xls]

## Sheet: Sample Setup
Block Type	96-Well 0.2-mL Block
Calibration Background is expired	Yes
Calibration Background performed on	12-12-2017
Calibration Pure Dye ABY is expired	Yes
Calibration Pure Dye ABY performed on	12-12-2017
Calibration Pure Dye FAM is expired	Yes
Calibration Pure Dye FAM performed on	12-12-2017
Calibration Pure Dye JUN is expired	Yes
Calibration Pure Dye JUN performed on	12-12-2017
Calibration Pure Dye NED is expired	Yes
Calibration Pure Dye NED performed on	12-12-2017
Calibration Pure Dye ROX is expired	Yes
Calibration Pure Dye ROX performed on	12-12-2017
Calibration Pure Dye SYBR is expired	Yes
Calibration Pure Dye SYBR performed on	12-12-2017
Calibration Pure Dye TAMRA is expired	Yes
Calibration Pure Dye TAMRA performed on	12-12-2017
Calibration Pure Dye VIC is expired	Yes
Calibration Pure Dye VIC performed on	12-12-2017
Calibration ROI is expired	Yes
Calibration ROI performed on	12-12-2017
Calibration Uniformity is expired	Yes
Calibration Uniformity performed on	12-12-2017
Chemistry	TAQMAN
Date Created	2020-09-22 17:49:21 PM CEST
Experiment Barcode
Experiment Comment
Experiment File Name	E:\2020-09-22 CD8a AMD IFNg Gzmb B AMD SELVEN lung mouse.eds
Experiment Name	2020-09-22 CD8a AMD IFNg Gzmb B AMD SELVEN lung mouse
Experiment Run End Time	2020-09-22 18:07:33 PM CEST
Experiment Type	Comparative Cт (ΔΔCт)
Instrument Name	272322169
Instrument Serial Number	272322169
Instrument Type	QuantStudio™ 3 System
Passive Reference	ROX
Post-read Stage/Step
Pre-read Stage/Step
Quantification Cycle Method	Ct
Signal Smoothing On	true
Stage/ Cycle where Ct Analysis is performed	Stage2, Step2
User Name
Well	Well Position	Sample Name	Sample Color	Biogroup Name	Biogroup Color	Target Name	Target Color	Task	Reporter	Quencher	Quantity	Comments
1	A1	AMD 24	RGB(238,44,44)			CD8a	RGB(176,23,31)	UNKNOWN	FAM	NFQ-MGB
2	A2	AMD 24	RGB(238,44,44)			CD8a	RGB(176,23,31)	UNKNOWN	FAM	NFQ-MGB
3	A3	AMD 25	RGB(51,161,201)			CD8a	RGB(176,23,31)	UNKNOWN	FAM	NFQ-MGB
4	A4	AMD 25	RGB(51,161,201)			CD8a	RGB(176,23,31)	UNKNOWN	FAM	NFQ-MGB
5	A5	AMD 27	RGB(238,18,137)			CD8a	RGB(176,23,31)	UNKNOWN	FAM	NFQ-MGB
6	A6	AMD 27	RGB(238,18,137)			CD8a	RGB(176,23,31)	UNKNOWN	FAM	NFQ-MGB
7	A7	AMD 28	RGB(176,23,31)			CD8a	RGB(176,23,31)	UNKNOWN	FAM	NFQ-MGB
8	A8	AMD 28	RGB(176,23,31)			CD8a	RGB(176,23,31)	UNKNOWN	FAM	NFQ-MGB
9	A9	AMD 29	RGB(0,0,255)			CD8a	RGB(176,23,31)	UNKNOWN	FAM	NFQ-MGB
10	A10	AMD 29	RGB(0,0,255)			CD8a	RGB(176,23,31)	UNKNOWN	FAM	NFQ-MGB
11	A11	AMD 30	RGB(0,139,69)			CD8a	RGB(176,23,31)	UNKNOWN	FAM	NFQ-MGB
12	A12	AMD 30	RGB(0,139,69)			CD8a	RGB(176,23,31)	UNKNOWN	FAM	NFQ-MGB
13	B1	AMD 1	RGB(176,23,31)			IFNg	RGB(0,0,255)	UNKNOWN	FAM	NFQ-MGB
14	B2	AMD 1	RGB(176,23,31)			IFNg	RGB(0,0,255)	UNKNOWN	FAM	NFQ-MGB
15	B3	AMD 3	RGB(0,0,255)			IFNg	RGB(0,0,255)	UNKNOWN	FAM	NFQ-MGB
16	B4	AMD 3	RGB(0,0,255)			IFNg	RGB(0,0,255)	UNKNOWN	FAM	NFQ-MGB
17	B5	AMD 4	RGB(0,139,69)			IFNg	RGB(0,0,255)	UNKNOWN	FAM	NFQ-MGB
18	B6	AMD 4	RGB(0,139,69)			IFNg	RGB(0,0,255)	UNKNOWN	FAM	NFQ-MGB
19	B7	AMD 5	RGB(255,127,0)			IFNg	RGB(0,0,255)	UNKNOWN	FAM	NFQ-MGB
20	B8	AMD 5	RGB(255,127,0)			IFNg	RGB(0,0,255)	UNKNOWN	FAM	NFQ-MGB
21	B9	AMD 6	RGB(139,137,112)			IFNg	RGB(0,0,255)	UNKNOWN	FAM	NFQ-MGB
22	B10	AMD 6	RGB(139,137,112)			IFNg	RGB(0,0,255)	UNKNOWN	FAM	NFQ-MGB
23	B11	AMD 7	RGB(238,121,66)			IFNg	RGB(0,0,255)	UNKNOWN	FAM	NFQ-MGB
24	B12	AMD 7	RGB(238,121,66)			IFNg	RGB(0,0,255)	UNKNOWN	FAM	NFQ-MGB
25	C1	AMD 8	RGB(142,56,142)			IFNg	RGB(0,0,255)	UNKNOWN	FAM	NFQ-MGB
26	C2	AMD 8	RGB(142,56,142)			IFNg	RGB(0,0,255)	UNKNOWN	FAM	NFQ-MGB
27	C3	AMD 9	RGB(198,113,113)			IFNg	RGB(0,0,255)	UNKNOWN	FAM	NFQ-MGB
28	C4	AMD 9	RGB(198,113,113)			IFNg	RGB(0,0,255)	UNKNOWN	FAM	NFQ-MGB
29	C5	AMD 10	RGB(0,245,255)			IFNg	RGB(0,0,255)	UNKNOWN	FAM	NFQ-MGB
30	C6	AMD 10	RGB(0,245,255)			IFNg	RGB(0,0,255)	UNKNOWN	FAM	NFQ-MGB
31	C7	AMD 21	RGB(238,220,130)			IFNg	RGB(0,0,255)	UNKNOWN	FAM	NFQ-MGB
32	C8	AMD 21	RGB(238,220,130)			IFNg	RGB(0,0,255)	UNKNOWN	FAM	NFQ-MGB
33	C9	AMD 22	RGB(238,238,0)			IFNg	RGB(0,0,255)	UNKNOWN	FAM	NFQ-MGB
34	C10	AMD 22	RGB(238,238,0)			IFNg	RGB(0,0,255)	UNKNOWN	FAM	NFQ-MGB
35	C11	AMD 23	RGB(142,142,56)			IFNg	RGB(0,0,255)	UNKNOWN	FAM	NFQ-MGB
36	C12	AMD 23	RGB(142,142,56)			IFNg	RGB(0,0,255)	UNKNOWN	FAM	NFQ-MGB
37	D1	AMD 24	RGB(238,44,44)			IFNg	RGB(0,0,255)	UNKNOWN	FAM	NFQ-MGB
38	D2	AMD 24	RGB(238,44,44)			IFNg	RGB(0,0,255)	UNKNOWN	FAM	NFQ-MGB
39	D3	AMD 25	RGB(51,161,201)			IFNg	RGB(0,0,255)	UNKNOWN	FAM	NFQ-MGB
40	D4	AMD 25	RGB(51,161,201)			IFNg	RGB(0,0,255)	UNKNOWN	FAM	NFQ-MGB
41	D5	AMD 27	RGB(238,18,137)			IFNg	RGB(0,0,255)	UNKNOWN	FAM	NFQ-MGB
42	D6	AMD 27	RGB(238,18,137)			IFNg	RGB(0,0,255)	UNKNOWN	FAM	NFQ-MGB
43	D7	AMD 28	RGB(176,23,31)			IFNg	RGB(0,0,255)	UNKNOWN	FAM	NFQ-MGB
44	D8	AMD 28	RGB(176,23,31)			IFNg	RGB(0,0,255)	UNKNOWN	FAM	NFQ-MGB
45	D9	AMD 29	RGB(0,0,255)			IFNg	RGB(0,0,255)	UNKNOWN	FAM	NFQ-MGB
46	D10	AMD 29	RGB(0,0,255)			IFNg	RGB(0,0,255)	UNKNOWN	FAM	NFQ-MGB
47	D11	AMD 30	RGB(0,139,69)			IFNg	RGB(0,0,255)	UNKNOWN	FAM	NFQ-MGB
48	D12	AMD 30	RGB(0,139,69)			IFNg	RGB(0,0,255)	UNKNOWN	FAM	NFQ-MGB
49	E1	AMD 1	RGB(176,23,31)			GzmbB	RGB(0,139,69)	UNKNOWN	FAM	NFQ-MGB
50	E2	AMD 1	RGB(176,23,31)			GzmbB	RGB(0,139,69)	UNKNOWN	FAM	NFQ-MGB
51	E3	AMD 3	RGB(0,0,255)			GzmbB	RGB(0,139,69)	UNKNOWN	FAM	NFQ-MGB
52	E4	AMD 3	RGB(0,0,255)			GzmbB	RGB(0,139,69)	UNKNOWN	FAM	NFQ-MGB
53	E5	AMD 4	RGB(0,139,69)			GzmbB	RGB(0,139,69)	UNKNOWN	FAM	NFQ-MGB
54	E6	AMD 4	RGB(0,139,69)			GzmbB	RGB(0,139,69)	UNKNOWN	FAM	NFQ-MGB
55	E7	AMD 5	RGB(255,127,0)			GzmbB	RGB(0,139,69)	UNKNOWN	FAM	NFQ-MGB
56	E8	AMD 5	RGB(255,127,0)			GzmbB	RGB(0,139,69)	UNKNOWN	FAM	NFQ-MGB
57	E9	AMD 6	RGB(139,137,112)			GzmbB	RGB(0,139,69)	UNKNOWN	FAM	NFQ-MGB
58	E10	AMD 6	RGB(139,137,112)			GzmbB	RGB(0,139,69)	UNKNOWN	FAM	NFQ-MGB
59	E11	AMD 7	RGB(238,121,66)			GzmbB	RGB(0,139,69)	UNKNOWN	FAM	NFQ-MGB
60	E12	AMD 7	RGB(238,121,66)			GzmbB	RGB(0,139,69)	UNKNOWN	FAM	NFQ-MGB
61	F1	AMD 8	RGB(142,56,142)			GzmbB	RGB(0,139,69)	UNKNOWN	FAM	NFQ-MGB
62	F2	AMD 8	RGB(142,56,142)			GzmbB	RGB(0,139,69)	UNKNOWN	FAM	NFQ-MGB
63	F3	AMD 9	RGB(198,113,113)			GzmbB	RGB(0,139,69)	UNKNOWN	FAM	NFQ-MGB
64	F4	AMD 9	RGB(198,113,113)			GzmbB	RGB(0,139,69)	UNKNOWN	FAM	NFQ-MGB
65	F5	AMD 10	RGB(0,245,255)			GzmbB	RGB(0,139,69)	UNKNOWN	FAM	NFQ-MGB
66	F6	AMD 10	RGB(0,245,255)			GzmbB	RGB(0,139,69)	UNKNOWN	FAM	NFQ-MGB
67	F7	AMD 21	RGB(238,220,130)			GzmbB	RGB(0,139,69)	UNKNOWN	FAM	NFQ-MGB
68	F8	AMD 21	RGB(238,220,130)			GzmbB	RGB(0,139,69)	UNKNOWN	FAM	NFQ-MGB
69	F9	AMD 22	RGB(238,238,0)			GzmbB	RGB(0,139,69)	UNKNOWN	FAM	NFQ-MGB
70	F10	AMD 22	RGB(238,238,0)			GzmbB	RGB(0,139,69)	UNKNOWN	FAM	NFQ-MGB
71	F11	AMD 23	RGB(142,142,56)			GzmbB	RGB(0,139,69)	UNKNOWN	FAM	NFQ-MGB
72	F12	AMD 23	RGB(142,142,56)			GzmbB	RGB(0,139,69)	UNKNOWN	FAM	NFQ-MGB
73	G1	AMD 24	RGB(238,44,44)			GzmbB	RGB(0,139,69)	UNKNOWN	FAM	NFQ-MGB
74	G2	AMD 24	RGB(238,44,44)			GzmbB	RGB(0,139,69)	UNKNOWN	FAM	NFQ-MGB
75	G3	AMD 25	RGB(51,161,201)			GzmbB	RGB(0,139,69)	UNKNOWN	FAM	NFQ-MGB
76	G4	AMD 25	RGB(51,161,201)			GzmbB	RGB(0,139,69)	UNKNOWN	FAM	NFQ-MGB
77	G5	AMD 27	RGB(238,18,137)			GzmbB	RGB(0,139,69)	UNKNOWN	FAM	NFQ-MGB
78	G6	AMD 27	RGB(238,18,137)			GzmbB	RGB(0,139,69)	UNKNOWN	FAM	NFQ-MGB
79	G7	AMD 28	RGB(176,23,31)			GzmbB	RGB(0,139,69)	UNKNOWN	FAM	NFQ-MGB
80	G8	AMD 28	RGB(176,23,31)			GzmbB	RGB(0,139,69)	UNKNOWN	FAM	NFQ-MGB
81	G9	AMD 29	RGB(0,0,255)			GzmbB	RGB(0,139,69)	UNKNOWN	FAM	NFQ-MGB
82	G10	AMD 29	RGB(0,0,255)			GzmbB	RGB(0,139,69)	UNKNOWN	FAM	NFQ-MGB
83	G11	AMD 30	RGB(0,139,69)			GzmbB	RGB(0,139,69)	UNKNOWN	FAM	NFQ-MGB
84	G12	AMD 30	RGB(0,139,69)			GzmbB	RGB(0,139,69)	UNKNOWN	FAM	NFQ-MGB
85	H1
86	H2
87	H3
88	H4
89	H5
90	H6
91	H7
92	H8
93	H9
94	H10
95	H11
96	H12

## Sheet: Amplification Data
Block Type	96-Well 0.2-mL Block
Calibration Background is expired	Yes
Calibration Background performed on	12-12-2017
Calibration Pure Dye ABY is expired	Yes
Calibration Pure Dye ABY performed on	12-12-2017
Calibration Pure Dye FAM is expired	Yes
Calibration Pure Dye FAM performed on	12-12-2017
Calibration Pure Dye JUN is expired	Yes
Calibration Pure Dye JUN performed on	12-12-2017
Calibration Pure Dye NED is expired	Yes
Calibration Pure Dye NED performed on	12-12-2017
Calibration Pure Dye ROX is expired	Yes
Calibration Pure Dye ROX performed on	12-12-2017
Calibration Pure Dye SYBR is expired	Yes
Calibration Pure Dye SYBR performed on	12-12-2017
Calibration Pure Dye TAMRA is expired	Yes
Calibration Pure Dye TAMRA performed on	12-12-2017
Calibration Pure Dye VIC is expired	Yes
Calibration Pure Dye VIC performed on	12-12-2017
Calibration ROI is expired	Yes
Calibration ROI performed on	12-12-2017
Calibration Uniformity is expired	Yes
Calibration Uniformity performed on	12-12-2017
Chemistry	TAQMAN
Date Created	2020-09-22 17:49:21 PM CEST
Experiment Barcode
Experiment Comment
Experiment File Name	E:\2020-09-22 CD8a AMD IFNg Gzmb B AMD SELVEN lung mouse.eds
Experiment Name	2020-09-22 CD8a AMD IFNg Gzmb B AMD SELVEN lung mouse
Experiment Run End Time	2020-09-22 18:07:33 PM CEST
Experiment Type	Comparative Cт (ΔΔCт)
Instrument Name	272322169
Instrument Serial Number	272322169
Instrument Type	QuantStudio™ 3 System
Passive Reference	ROX
Post-read Stage/Step
Pre-read Stage/Step
Quantification Cycle Method	Ct
Signal Smoothing On	true
Stage/ Cycle where Ct Analysis is performed	Stage2, Step2
User Name
Well	Well Position	Cycle	Target Name	Rn	Delta Rn
1	A1	1	CD8a	0.739186	-0.00418926
1	A1	2	CD8a	0.739113	-0.00504736
1	A1	3	CD8a	0.745822	0.000877127
1	A1	4	CD8a	0.747082	0.00135232
1	A1	5	CD8a	0.744371	-0.00214406
1	A1	6	CD8a	0.744079	-0.00322074
1	A1	7	CD8a	0.747118	-0.000966283
1	A1	8	CD8a	0.747242	-0.00162686
1	A1	9	CD8a	0.751092	0.00143864
1	A1	10	CD8a	0.754184	0.00374578
1	A1	11	CD8a	0.753566	0.00234283
1	A1	12	CD8a	0.753928	0.00192002
1	A1	13	CD8a	0.754798	0.00200486
1	A1	14	CD8a	0.752854	-0.000723693
1	A1	15	CD8a	0.7547	0.000337594
1	A1	16	CD8a	0.756885	0.00173731
1	A1	17	CD8a	0.757585	0.00165318
1	A1	18	CD8a	0.753863	-0.0028535
1	A1	19	CD8a	0.752691	-0.00481072
1	A1	20	CD8a	0.755188	-0.00309878
1	A1	21	CD8a	0.755778	-0.00329325
1	A1	22	CD8a	0.759356	-0.000500567
1	A1	23	CD8a	0.759943	-0.000697714
1	A1	24	CD8a	0.76164	0.00021468
1	A1	25	CD8a	0.76484	0.00262965
1	A1	26	CD8a	0.766677	0.00368217
1	A1	27	CD8a	0.771247	0.00746691
1	A1	28	CD8a	0.785134	0.0205693
1	A1	29	CD8a	0.810302	0.0449522
1	A1	30	CD8a	0.854078	0.0879436
1	A1	31	CD8a	0.930722	0.163802
1	A1	32	CD8a	1.05315	0.285447
1	A1	33	CD8a	1.24603	0.47754
1	A1	34	CD8a	1.48149	0.712219
1	A1	35	CD8a	1.73548	0.965426
1	A1	36	CD8a	1.99002	1.21918
1	A1	37	CD8a	2.23869	1.46706
1	A1	38	CD8a	2.4596	1.68719
1	A1	39	CD8a	2.63721	1.86401
1	A1	40	CD8a	2.77393	1.99995
2	A2	1	CD8a	0.817172	0.0034005
2	A2	2	CD8a	0.818325	0.00391051
2	A2	3	CD8a	0.819857	0.0047999
2	A2	4	CD8a	0.815882	0.000183021
2	A2	5	CD8a	0.81484	-0.00150191
2	A2	6	CD8a	0.815885	-0.00109925
2	A2	7	CD8a	0.819182	0.0015554
2	A2	8	CD8a	0.818918	0.000648784
2	A2	9	CD8a	0.817903	-0.00100843
2	A2	10	CD8a	0.817348	-0.00220592
2	A2	11	CD8a	0.819967	-0.000229631
2	A2	12	CD8a	0.818833	-0.00200617
2	A2	13	CD8a	0.82047	-0.00101229
2	A2	14	CD8a	0.823545	0.00142098
2	A2	15	CD8a	0.822848	8.15771e-05
2	A2	16	CD8a	0.823816	0.000406396
2	A2	17	CD8a	0.824273	0.000221475
2	A2	18	CD8a	0.824099	-0.000595076
2	A2	19	CD8a	0.82304	-0.00229723
2	A2	20	CD8a	0.822753	-0.00322626
2	A2	21	CD8a	0.826738	0.000116166
2	A2	22	CD8a	0.828229	0.000965028
2	A2	23	CD8a	0.828146	0.000238838
2	A2	24	CD8a	0.830039	0.0014892
2	A2	25	CD8a	0.832247	0.0030554
2	A2	26	CD8a	0.83483	0.00499515
2	A2	27	CD8a	0.844564	0.0140868
2	A2	28	CD8a	0.860643	0.0295232
2	A2	29	CD8a	0.885683	0.0539207
2	A2	30	CD8a	0.933273	0.100869
2	A2	31	CD8a	1.01926	0.186215
2	A2	32	CD8a	1.15887	0.325179
2	A2	33	CD8a	1.35195	0.517621
2	A2	34	CD8a	1.59197	0.756996
2	A2	35	CD8a	1.86309	1.02748
2	A2	36	CD8a	2.12872	1.29246
2	A2	37	CD8a	2.37689	1.53999
2	A2	38	CD8a	2.58605	1.74851
2	A2	39	CD8a	2.75829	1.9201
2	A2	40	CD8a	2.88379	2.04496
3	A3	1	CD8a	0.827516	-0.0218731
3	A3	2	CD8a	0.836796	-0.0175257
3	A3	3	CD8a	0.855185	-0.00407052
3	A3	4	CD8a	0.862853	-0.00133555
3	A3	5	CD8a	0.869438	0.000315276
3	A3	6	CD8a	0.874503	0.000447791
3	A3	7	CD8a	0.882147	0.00315749
3	A3	8	CD8a	0.888786	0.00486357
3	A3	9	CD8a	0.89139	0.00253447
3	A3	10	CD8a	0.893183	-0.000606201
3	A3	11	CD8a	0.898711	-1.15715e-05
3	A3	12	CD8a	0.902326	-0.00132977
3	A3	13	CD8a	0.906135	-0.0024545
3	A3	14	CD8a	0.909841	-0.00368198
3	A3	15	CD8a	0.917039	-0.00141753
3	A3	16	CD8a	0.926559	0.00316924
3	A3	17	CD8a	0.93007	0.00174643
3	A3	18	CD8a	0.934111	0.000854224
3	A3	19	CD8a	0.937079	-0.00111099
3	A3	20	CD8a	0.93977	-0.00335312
3	A3	21	CD8a	0.949373	0.00131596
3	A3	22	CD8a	0.95383	0.000839796
3	A3	23	CD8a	0.958263	0.000339965
3	A3	24	CD8a	0.962742	-0.000115341
3	A3	25	CD8a	0.967693	-9.71471e-05
3	A3	26	CD8a	0.977505	0.00478085
3	A3	27	CD8a	0.997159	0.019502
3	A3	28	CD8a	1.0337	0.0511059
3	A3	29	CD8a	1.09311	0.105582
3	A3	30	CD8a	1.18716	0.194704
3	A3	31	CD8a	1.33946	0.34207
3	A3	32	CD8a	1.54466	0.542339
3	A3	33	CD8a	1.80205	0.794796
3	A3	34	CD8a	2.06567	1.05348
3	A3	35	CD8a	2.31968	1.30256
3	A3	36	CD8a	2.54774	1.52568
3	A3	37	CD8a	2.74597	1.71898
3	A3	38	CD8a	2.9092	1.87728
3	A3	39	CD8a	3.03806	2.0012
3	A3	40	CD8a	3.13251	2.09072
4	A4	1	CD8a	0.796909	0.00215007
4	A4	2	CD8a	0.797188	0.00188748
4	A4	3	CD8a	0.798657	0.00281532
4	A4	4	CD8a	0.798048	0.00166492
4	A4	5	CD8a	0.797473	0.000548557
4	A4	6	CD8a	0.797531	6.53131e-05
4	A4	7	CD8a	0.798967	0.00095989
4	A4	8	CD8a	0.797928	-0.000620615
4	A4	9	CD8a	0.796459	-0.00263087
4	A4	10	CD8a	0.796676	-0.00295515
4	A4	11	CD8a	0.796704	-0.00346891
4	A4	12	CD8a	0.797886	-0.00282825
4	A4	13	CD8a	0.803534	0.00227799
4	A4	14	CD8a	0.805105	0.00330781
4	A4	15	CD8a	0.803722	0.00138369
4	A4	16	CD8a	0.802183	-0.000696842
4	A4	17	CD8a	0.80222	-0.00120083
4	A4	18	CD8a	0.801318	-0.00264448
4	A4	19	CD8a	0.804678	0.000174014
4	A4	20	CD8a	0.805601	0.000555634
4	A4	21	CD8a	0.8065	0.000913412
4	A4	22	CD8a	0.806637	0.000509263
4	A4	23	CD8a	0.808539	0.00187013
4	A4	24	CD8a	0.810866	0.00365579
4	A4	25	CD8a	0.820124	0.0123721
4	A4	26	CD8a	0.828179	0.0198858
4	A4	27	CD8a	0.844948	0.0361136
4	A4	28	CD8a	0.878356	0.0689805
4	A4	29	CD8a	0.937841	0.127924
4	A4	30	CD8a	1.03857	0.228114
4	A4	31	CD8a	1.19309	0.382086
4	A4	32	CD8a	1.40119	0.589645
4	A4	33	CD8a	1.65814	0.846057
4	A4	34	CD8a	1.92308	1.11046
4	A4	35	CD8a	2.17469	1.36153
4	A4	36	CD8a	2.39502	1.58131
4	A4	37	CD8a	2.59149	1.77724
4	A4	38	CD8a	2.7501	1.93531
4	A4	39	CD8a	2.88152	2.06619
4	A4	40	CD8a	2.97689	2.16102
5	A5	1	CD8a	0.718353	0.000840672
5	A5	2	CD8a	0.71871	0.000259519
5	A5	3	CD8a	0.722412	0.00302392
5	A5	4	CD8a	0.721102	0.000774965
5	A5	5	CD8a	0.719324	-0.00194081
5	A5	6	CD8a	0.721749	-0.000454038
5	A5	7	CD8a	0.72444	0.00129893
5	A5	8	CD8a	0.723889	-0.000189765
5	A5	9	CD8a	0.724267	-0.000749878
5	A5	10	CD8a	0.725296	-0.000659763
5	A5	11	CD8a	0.728411	0.00151777
5	A5	12	CD8a	0.727365	-0.000466837
5	A5	13	CD8a	0.726351	-0.00241908
5	A5	14	CD8a	0.725361	-0.00434717
5	A5	15	CD8a	0.726752	-0.00389389
5	A5	16	CD8a	0.731265	-0.000319226
5	A5	17	CD8a	0.73565	0.00312806
5	A5	18	CD8a	0.736923	0.00346273
5	A5	19	CD8a	0.735163	0.000764483
5	A5	20	CD8a	0.735989	0.000652658
5	A5	21	CD8a	0.739132	0.00285743
5	A5	22	CD8a	0.737716	0.000503214
5	A5	23	CD8a	0.737645	-0.000505721
5	A5	24	CD8a	0.738999	-9.03439e-05
5	A5	25	CD8a	0.73899	-0.00103681
5	A5	26	CD8a	0.740055	-0.000910817
5	A5	27	CD8a	0.743436	0.00153261
5	A5	28	CD8a	0.754136	0.0112941
5	A5	29	CD8a	0.770611	0.026831
5	A5	30	CD8a	0.797736	0.0530181
5	A5	31	CD8a	0.848843	0.103187
5	A5	32	CD8a	0.934951	0.188356
5	A5	33	CD8a	1.07651	0.328979
5	A5	34	CD8a	1.27837	0.529903
5	A5	35	CD8a	1.51717	0.767758
5	A5	36	CD8a	1.78321	1.03286
5	A5	37	CD8a	2.04322	1.29193
5	A5	38	CD8a	2.27965	1.52742
5	A5	39	CD8a	2.48444	1.73128
5	A5	40	CD8a	2.63446	1.88036
6	A6	1	CD8a	0.70864	-0.00135248
6	A6	2	CD8a	0.709209	-0.00159474
6	A6	3	CD8a	0.709551	-0.00206325
6	A6	4	CD8a	0.711746	-0.000679432
6	A6	5	CD8a	0.714214	0.000977793
6	A6	6	CD8a	0.715471	0.00142391
6	A6	7	CD8a	0.714197	-0.000660366
6	A6	8	CD8a	0.712537	-0.00313148
6	A6	9	CD8a	0.713428	-0.00305103
6	A6	10	CD8a	0.715682	-0.0016085
6	A6	11	CD8a	0.719324	0.00122323
6	A6	12	CD8a	0.721992	0.00308055
6	A6	13	CD8a	0.721935	0.00221232
6	A6	14	CD8a	0.721443	0.000908927
6	A6	15	CD8a	0.723103	0.00175899
6	A6	16	CD8a	0.724631	0.00247541
6	A6	17	CD8a	0.724315	0.00134898
6	A6	18	CD8a	0.723196	-0.000581219
6	A6	19	CD8a	0.726606	0.00201818
6	A6	20	CD8a	0.726738	0.00133968
6	A6	21	CD8a	0.726278	6.90608e-05
6	A6	22	CD8a	0.726505	-0.000515266
6	A6	23	CD8a	0.72643	-0.00140149
6	A6	24	CD8a	0.725134	-0.003508
6	A6	25	CD8a	0.727394	-0.00205897
6	A6	26	CD8a	0.730685	0.000421987
6	A6	27	CD8a	0.737837	0.00676247
6	A6	28	CD8a	0.74821	0.016325
6	A6	29	CD8a	0.771534	0.0388383
6	A6	30	CD8a	0.809747	0.0762406
6	A6	31	CD8a	0.876444	0.142127
6	A6	32	CD8a	0.982095	0.246967
6	A6	33	CD8a	1.15045	0.414514
6	A6	34	CD8a	1.37514	0.63839
6	A6	35	CD8a	1.62588	0.888323
6	A6	36	CD8a	1.89308	1.15471
6	A6	37	CD8a	2.14603	1.40685
6	A6	38	CD8a	2.3683	1.62831
6	A6	39	CD8a	2.55856	1.81775
6	A6	40	CD8a	2.69725	1.95563
7	A7	1	CD8a	0.744507	-0.00323444
7	A7	2	CD8a	0.745111	-0.00333017
7	A7	3	CD8a	0.748755	-0.000386656
7	A7	4	CD8a	0.750361	0.000519689
7	A7	5	CD8a	0.751849	0.00130778
7	A7	6	CD8a	0.752654	0.00141333
7	A7	7	CD8a	0.752062	0.000121401
7	A7	8	CD8a	0.750712	-0.00192924
7	A7	9	CD8a	0.751108	-0.00223215
7	A7	10	CD8a	0.754758	0.00071708
7	A7	11	CD8a	0.757533	0.00279311
7	A7	12	CD8a	0.755285	-0.000155479
7	A7	13	CD8a	0.753557	-0.00258276
7	A7	14	CD8a	0.757353	0.000512503
7	A7	15	CD8a	0.757958	0.000418504
7	A7	16	CD8a	0.758537	0.000297563
7	A7	17	CD8a	0.758426	-0.000513421
7	A7	18	CD8a	0.759125	-0.0005142
7	A7	19	CD8a	0.758548	-0.00179147
7	A7	20	CD8a	0.760822	-0.000216958
7	A7	21	CD8a	0.760947	-0.000792503
7	A7	22	CD8a	0.762748	0.000309226
7	A7	23	CD8a	0.763781	0.000642531
7	A7	24	CD8a	0.765901	0.00206213
7	A7	25	CD8a	0.770903	0.00636475
7	A7	26	CD8a	0.783831	0.0185921
7	A7	27	CD8a	0.807337	0.0413987
7	A7	28	CD8a	0.846966	0.0803272
7	A7	29	CD8a	0.919727	0.152389
7	A7	30	CD8a	1.03199	0.263949
7	A7	31	CD8a	1.2043	0.435562
7	A7	32	CD8a	1.43141	0.661973
7	A7	33	CD8a	1.68659	0.916452
7	A7	34	CD8a	1.95233	1.18149
7	A7	35	CD8a	2.19904	1.4275
7	A7	36	CD8a	2.40873	1.6365
7	A7	37	CD8a	2.59239	1.81945
7	A7	38	CD8a	2.74956	1.97592
7	A7	39	CD8a	2.86869	2.09435
7	A7	40	CD8a	2.94794	2.1729
8	A8	1	CD8a	0.783327	0.00888737
8	A8	2	CD8a	0.784392	0.0100379
8	A8	3	CD8a	0.783689	0.00942103
8	A8	4	CD8a	0.779474	0.00529169
8	A8	5	CD8a	0.772209	-0.00188678
8	A8	6	CD8a	0.769669	-0.00434094
8	A8	7	CD8a	0.771437	-0.00248722
8	A8	8	CD8a	0.771275	-0.00256386
8	A8	9	CD8a	0.772038	-0.00171514
8	A8	10	CD8a	0.771545	-0.00212205
8	A8	11	CD8a	0.772563	-0.00101852
8	A8	12	CD8a	0.77186	-0.00163482
8	A8	13	CD8a	0.773213	-0.000196494
8	A8	14	CD8a	0.774516	0.00119254
8	A8	15	CD8a	0.772232	-0.00100549
8	A8	16	CD8a	0.770958	-0.00219352
8	A8	17	CD8a	0.771547	-0.0015186
8	A8	18	CD8a	0.774597	0.00161667
8	A8	19	CD8a	0.771765	-0.00112895
8	A8	20	CD8a	0.770853	-0.00195571
8	A8	21	CD8a	0.773725	0.00100182
8	A8	22	CD8a	0.775528	0.00289082
8	A8	23	CD8a	0.776905	0.00435353
8	A8	24	CD8a	0.781016	0.00855042
8	A8	25	CD8a	0.791168	0.0187888
8	A8	26	CD8a	0.80939	0.0370963
8	A8	27	CD8a	0.820544	0.0483362
8	A8	28	CD8a	0.857023	0.084901
8	A8	29	CD8a	0.922068	0.150032
8	A8	30	CD8a	1.03557	0.263619
8	A8	31	CD8a	1.20352	0.431657
8	A8	32	CD8a	1.42273	0.650952
8	A8	33	CD8a	1.67563	0.903934
8	A8	34	CD8a	1.9363	1.1647
8	A8	35	CD8a	2.18554	1.41402
8	A8	36	CD8a	2.40894	1.63751
8	A8	37	CD8a	2.5918	1.82045
8	A8	38	CD8a	2.74148	1.97022
8	A8	39	CD8a	2.86581	2.09463
8	A8	40	CD8a	2.962	2.19091
9	A9	1	CD8a	0.839471	0.00488232
9	A9	2	CD8a	0.836015	0.000948657
9	A9	3	CD8a	0.833707	-0.00183768
9	A9	4	CD8a	0.83594	-8.29096e-05
9	A9	5	CD8a	0.838146	0.00164498
9	A9	6	CD8a	0.834801	-0.00217854
9	A9	7	CD8a	0.833791	-0.00366662
9	A9	8	CD8a	0.83592	-0.00201563
9	A9	9	CD8a	0.840392	0.00197855
9	A9	10	CD8a	0.841837	0.0029445
9	A9	11	CD8a	0.841507	0.00213705
9	A9	12	CD8a	0.840595	0.000746594
9	A9	13	CD8a	0.840308	-1.86645e-05
9	A9	14	CD8a	0.841984	0.0011788
9	A9	15	CD8a	0.842997	0.00171429
9	A9	16	CD8a	0.842202	0.000441083
9	A9	17	CD8a	0.842296	5.68772e-05
9	A9	18	CD8a	0.846446	0.00372865
9	A9	19	CD8a	0.844435	0.00123915
9	A9	20	CD8a	0.841082	-0.00259265
9	A9	21	CD8a	0.839577	-0.00457504
9	A9	22	CD8a	0.844494	-0.000136631
9	A9	23	CD8a	0.845121	1.24461e-05
9	A9	24	CD8a	0.844868	-0.000718599
9	A9	25	CD8a	0.852928	0.00686276
9	A9	26	CD8a	0.86254	0.0159968
9	A9	27	CD8a	0.873785	0.0267635
9	A9	28	CD8a	0.897566	0.0500661
9	A9	29	CD8a	0.948044	0.100066
9	A9	30	CD8a	1.02956	0.181101
9	A9	31	CD8a	1.16583	0.316896
9	A9	32	CD8a	1.35978	0.510366
9	A9	33	CD8a	1.60102	0.751125
9	A9	34	CD8a	1.86879	1.01842
9	A9	35	CD8a	2.13065	1.27981
9	A9	36	CD8a	2.36491	1.51359
9	A9	37	CD8a	2.57605	1.72425
9	A9	38	CD8a	2.75302	1.90074
9	A9	39	CD8a	2.89014	2.03738
9	A9	40	CD8a	2.98965	2.13641
10	A10	1	CD8a	0.780296	-0.00350522
10	A10	2	CD8a	0.780162	-0.00439381
10	A10	3	CD8a	0.78699	0.00167996
10	A10	4	CD8a	0.789186	0.00312119
10	A10	5	CD8a	0.78874	0.00192063
10	A10	6	CD8a	0.78648	-0.0010934
10	A10	7	CD8a	0.784071	-0.00425656
10	A10	8	CD8a	0.785066	-0.00401624
10	A10	9	CD8a	0.790041	0.000204539
10	A10	10	CD8a	0.793379	0.00278774
10	A10	11	CD8a	0.793033	0.00168797
10	A10	12	CD8a	0.79295	0.000850045
10	A10	13	CD8a	0.792406	-0.000448446
10	A10	14	CD8a	0.792111	-0.00149737
10	A10	15	CD8a	0.792453	-0.00190942
10	A10	16	CD8a	0.792293	-0.00282412
10	A10	17	CD8a	0.795453	-0.000418302
10	A10	18	CD8a	0.79655	-7.54001e-05
10	A10	19	CD8a	0.800217	0.0028367
10	A10	20	CD8a	0.799482	0.00134759
10	A10	21	CD8a	0.797818	-0.00107063
10	A10	22	CD8a	0.797484	-0.00215919
10	A10	23	CD8a	0.801428	0.00103072
10	A10	24	CD8a	0.801312	0.000159657
10	A10	25	CD8a	0.804049	0.00214234
10	A10	26	CD8a	0.811701	0.00904032
10	A10	27	CD8a	0.822875	0.01946
10	A10	28	CD8a	0.84788	0.043711
10	A10	29	CD8a	0.883776	0.0788527
10	A10	30	CD8a	0.954285	0.148607
10	A10	31	CD8a	1.06712	0.26069
10	A10	32	CD8a	1.23841	0.431225
10	A10	33	CD8a	1.46527	0.657332
10	A10	34	CD8a	1.72544	0.916745
10	A10	35	CD8a	1.98863	1.17918
10	A10	36	CD8a	2.23206	1.42186
10	A10	37	CD8a	2.45246	1.64151
10	A10	38	CD8a	2.63923	1.82752
10	A10	39	CD8a	2.79521	1.98274
10	A10	40	CD8a	2.90544	2.09222
11	A11	1	CD8a	0.842842	-0.000735137
11	A11	2	CD8a	0.843235	-0.00157017
11	A11	3	CD8a	0.84542	-0.000612595
11	A11	4	CD8a	0.845138	-0.00212307
11	A11	5	CD8a	0.848049	-0.000439866
11	A11	6	CD8a	0.847402	-0.00231452
11	A11	7	CD8a	0.851176	0.00023235
11	A11	8	CD8a	0.855167	0.00299499
11	A11	9	CD8a	0.854678	0.00127918
11	A11	10	CD8a	0.855693	0.00106606
11	A11	11	CD8a	0.859407	0.00355202
11	A11	12	CD8a	0.858591	0.00150832
11	A11	13	CD8a	0.858054	-0.000256245
11	A11	14	CD8a	0.858628	-0.000909782
11	A11	15	CD8a	0.860487	-0.000278661
11	A11	16	CD8a	0.860276	-0.00171707
11	A11	17	CD8a	0.862507	-0.000714376
11	A11	18	CD8a	0.866241	0.00179185
11	A11	19	CD8a	0.863306	-0.00237014
11	A11	20	CD8a	0.862296	-0.00460833
11	A11	21	CD8a	0.868073	-5.89737e-05
11	A11	22	CD8a	0.873338	0.00397885
11	A11	23	CD8a	0.877798	0.00721034
11	A11	24	CD8a	0.888228	0.0164132
11	A11	25	CD8a	0.901362	0.0283194
11	A11	26	CD8a	0.929289	0.0550187
11	A11	27	CD8a	0.984681	0.109183
11	A11	28	CD8a	1.07849	0.201764
11	A11	29	CD8a	1.21965	0.341698
11	A11	30	CD8a	1.40723	0.528049
11	A11	31	CD8a	1.63268	0.752275
11	A11	32	CD8a	1.86571	0.984077
11	A11	33	CD8a	2.10107	1.2182
11	A11	34	CD8a	2.31503	1.43094
11	A11	35	CD8a	2.48873	1.60341
11	A11	36	CD8a	2.64707	1.76052
11	A11	37	CD8a	2.78473	1.89696
11	A11	38	CD8a	2.89021	2.00121
11	A11	39	CD8a	2.982	2.09177
11	A11	40	CD8a	3.05061	2.15915
12	A12	1	CD8a	0.649135	-0.00330323
12	A12	2	CD8a	0.650013	-0.00321442
12	A12	3	CD8a	0.654997	0.000981205
12	A12	4	CD8a	0.655473	0.000667384
12	A12	5	CD8a	0.653804	-0.0017903
12	A12	6	CD8a	0.654579	-0.00180419
12	A12	7	CD8a	0.658859	0.0016859
12	A12	8	CD8a	0.657513	-0.00044884
12	A12	9	CD8a	0.656705	-0.00204631
12	A12	10	CD8a	0.657272	-0.00226822
12	A12	11	CD8a	0.661095	0.000765896
12	A12	12	CD8a	0.662881	0.00176272
12	A12	13	CD8a	0.665784	0.00387648
12	A12	14	CD8a	0.663712	0.00101492
12	A12	15	CD8a	0.66251	-0.000976475
12	A12	16	CD8a	0.66369	-0.000585352
12	A12	17	CD8a	0.66432	-0.000744141
12	A12	18	CD8a	0.666969	0.00111499
12	A12	19	CD8a	0.667535	0.000892539
12	A12	20	CD8a	0.668602	0.00117035
12	A12	21	CD8a	0.667213	-0.00100784
12	A12	22	CD8a	0.66675	-0.00226073
12	A12	23	CD8a	0.674488	0.00468887
12	A12	24	CD8a	0.685257	0.0146683
12	A12	25	CD8a	0.706141	0.0347633
12	A12	26	CD8a	0.737621	0.0654535
12	A12	27	CD8a	0.794125	0.121168
12	A12	28	CD8a	0.888605	0.21486
12	A12	29	CD8a	1.03658	0.362044
12	A12	30	CD8a	1.24012	0.564799
12	A12	31	CD8a	1.47483	0.798718
12	A12	32	CD8a	1.72793	1.05102
12	A12	33	CD8a	1.96877	1.29108
12	A12	34	CD8a	2.19509	1.51661
12	A12	35	CD8a	2.3967	1.71743
12	A12	36	CD8a	2.56551	1.88545
12	A12	37	CD8a	2.70176	2.02091
12	A12	38	CD8a	2.81992	2.13829
12	A12	39	CD8a	2.9165	2.23407
12	A12	40	CD8a	2.98294	2.29972
13	B1	1	IFNg	0.600971	-0.00589582
13	B1	2	IFNg	0.6012	-0.00608459
13	B1	3	IFNg	0.603528	-0.0041751
13	B1	4	IFNg	0.608242	0.000120835
13	B1	5	IFNg	0.607414	-0.00112467
13	B1	6	IFNg	0.608973	1.57418e-05
13	B1	7	IFNg	0.606924	-0.00245082
13	B1	8	IFNg	0.607445	-0.00234801
13	B1	9	IFNg	0.612788	0.00257646
13	B1	10	IFNg	0.613245	0.00261496
13	B1	11	IFNg	0.613972	0.00292478
13	B1	12	IFNg	0.61176	0.000293826
13	B1	13	IFNg	0.610512	-0.00137219
13	B1	14	IFNg	0.616049	0.00374707
13	B1	15	IFNg	0.617364	0.00464352
13	B1	16	IFNg	0.615588	0.00245
13	B1	17	IFNg	0.613012	-0.00054454
13	B1	18	IFNg	0.612423	-0.00155139
13	B1	19	IFNg	0.614019	-0.0003742
13	B1	20	IFNg	0.613526	-0.00128502
13	B1	21	IFNg	0.615136	-9.31152e-05
13	B1	22	IFNg	0.613904	-0.00174298
13	B1	23	IFNg	0.614568	-0.00149705
13	B1	24	IFNg	0.616923	0.000439913
13	B1	25	IFNg	0.617685	0.000783529
13	B1	26	IFNg	0.619597	0.0022771
13	B1	27	IFNg	0.61616	-0.00157802
13	B1	28	IFNg	0.615405	-0.00275062
13	B1	29	IFNg	0.620156	0.00158221
13	B1	30	IFNg	0.627107	0.0081147
13	B1	31	IFNg	0.632975	0.0135645
13	B1	32	IFNg	0.642532	0.0227039
13	B1	33	IFNg	0.658053	0.0378066
13	B1	34	IFNg	0.691322	0.0706576
13	B1	35	IFNg	0.748747	0.127664
13	B1	36	IFNg	0.842154	0.220653
13	B1	37	IFNg	0.984509	0.36259
13	B1	38	IFNg	1.17201	0.549674
13	B1	39	IFNg	1.39819	0.775435
13	B1	40	IFNg	1.60295	0.979781
14	B2	1	IFNg	0.643091	0.00422608
14	B2	2	IFNg	0.643432	0.00389086
14	B2	3	IFNg	0.641364	0.00114679
14	B2	4	IFNg	0.640572	-0.000321691
14	B2	5	IFNg	0.639671	-0.00189865
14	B2	6	IFNg	0.639771	-0.00247568
14	B2	7	IFNg	0.641823	-0.00109952
14	B2	8	IFNg	0.643036	-0.000562663
14	B2	9	IFNg	0.646653	0.00237799
14	B2	10	IFNg	0.646592	0.00164027
14	B2	11	IFNg	0.646204	0.000576508
14	B2	12	IFNg	0.645781	-0.000522539
14	B2	13	IFNg	0.64872	0.00173928
14	B2	14	IFNg	0.649507	0.00185009
14	B2	15	IFNg	0.649188	0.00085511
14	B2	16	IFNg	0.650277	0.00126781
14	B2	17	IFNg	0.650611	0.000925985
14	B2	18	IFNg	0.651727	0.00136492
14	B2	19	IFNg	0.650951	-8.65743e-05
14	B2	20	IFNg	0.650051	-0.00166353
14	B2	21	IFNg	0.649638	-0.00275274
14	B2	22	IFNg	0.650111	-0.0029554
14	B2	23	IFNg	0.651224	-0.00251891
14	B2	24	IFNg	0.652834	-0.00158514
14	B2	25	IFNg	0.658433	0.00333701
14	B2	26	IFNg	0.656543	0.000771451
14	B2	27	IFNg	0.655764	-0.000684092
14	B2	28	IFNg	0.657629	0.000504785
14	B2	29	IFNg	0.657435	-0.000365798
14	B2	30	IFNg	0.658113	-0.000363829
14	B2	31	IFNg	0.658532	-0.00062114
14	B2	32	IFNg	0.659852	2.26526e-05
14	B2	33	IFNg	0.662603	0.00209725
14	B2	34	IFNg	0.670673	0.00949086
14	B2	35	IFNg	0.678464	0.0166055
14	B2	36	IFNg	0.695825	0.0332909
14	B2	37	IFNg	0.727378	0.064167
14	B2	38	IFNg	0.785772	0.121885
14	B2	39	IFNg	0.879593	0.21503
14	B2	40	IFNg	0.995468	0.330229
15	B3	1	IFNg	0.611299	-0.00177435
15	B3	2	IFNg	0.612794	-0.00079561
15	B3	3	IFNg	0.612315	-0.00179038
15	B3	4	IFNg	0.613923	-0.000698385
15	B3	5	IFNg	0.614053	-0.00108363
15	B3	6	IFNg	0.616083	0.000430895
15	B3	7	IFNg	0.616251	8.27786e-05
15	B3	8	IFNg	0.616836	0.000152134
15	B3	9	IFNg	0.618657	0.00145727
15	B3	10	IFNg	0.61929	0.00157437
15	B3	11	IFNg	0.617826	-0.000405543
15	B3	12	IFNg	0.616864	-0.00188364
15	B3	13	IFNg	0.619423	0.000159937
15	B3	14	IFNg	0.622706	0.00292682
15	B3	15	IFNg	0.622729	0.00243482
15	B3	16	IFNg	0.620902	9.17934e-05
15	B3	17	IFNg	0.620047	-0.00127926
15	B3	18	IFNg	0.62221	0.000367594
15	B3	19	IFNg	0.622737	0.000378953
15	B3	20	IFNg	0.623562	0.000688098
15	B3	21	IFNg	0.622582	-0.000807467
15	B3	22	IFNg	0.62226	-0.00164488
15	B3	23	IFNg	0.624194	-0.000227087
15	B3	24	IFNg	0.624946	9.51865e-06
15	B3	25	IFNg	0.624911	-0.000541849
15	B3	26	IFNg	0.624579	-0.00138969
15	B3	27	IFNg	0.625881	-0.000602994
15	B3	28	IFNg	0.628768	0.00176776
15	B3	29	IFNg	0.627348	-0.00016793
15	B3	30	IFNg	0.627732	-0.000299264
15	B3	31	IFNg	0.640527	0.0119796
15	B3	32	IFNg	0.655376	0.0263126
15	B3	33	IFNg	0.676149	0.0465703
15	B3	34	IFNg	0.712011	0.0819161
15	B3	35	IFNg	0.781236	0.150626
15	B3	36	IFNg	0.898422	0.267296
15	B3	37	IFNg	1.06512	0.433475
15	B3	38	IFNg	1.27576	0.643603
15	B3	39	IFNg	1.51667	0.883995
15	B3	40	IFNg	1.7292	1.09601
16	B4	1	IFNg	0.734499	0.000698255
16	B4	2	IFNg	0.735326	0.000877639
16	B4	3	IFNg	0.734878	-0.000218219
16	B4	4	IFNg	0.73692	0.00117537
16	B4	5	IFNg	0.738756	0.00236315
16	B4	6	IFNg	0.736187	-0.000853804
16	B4	7	IFNg	0.736141	-0.00154739
16	B4	8	IFNg	0.738269	-6.74329e-05
16	B4	9	IFNg	0.741935	0.00295098
16	B4	10	IFNg	0.744386	0.00475381
16	B4	11	IFNg	0.740519	0.000238796
16	B4	12	IFNg	0.739254	-0.00167388
16	B4	13	IFNg	0.740584	-0.000992332
16	B4	14	IFNg	0.74092	-0.00130397
16	B4	15	IFNg	0.745111	0.00223854
16	B4	16	IFNg	0.745173	0.0016526
16	B4	17	IFNg	0.743856	-0.000311753
16	B4	18	IFNg	0.743192	-0.00162439
16	B4	19	IFNg	0.743457	-0.00200768
16	B4	20	IFNg	0.743281	-0.0028309
16	B4	21	IFNg	0.744287	-0.00247348
16	B4	22	IFNg	0.748404	0.000995781
16	B4	23	IFNg	0.748007	-4.89364e-05
16	B4	24	IFNg	0.743561	-0.00514355
16	B4	25	IFNg	0.743442	-0.00590985
16	B4	26	IFNg	0.74822	-0.00178011
16	B4	27	IFNg	0.748742	-0.00190573
16	B4	28	IFNg	0.748011	-0.00328465
16	B4	29	IFNg	0.752627	0.000682492
16	B4	30	IFNg	0.760613	0.00802111
16	B4	31	IFNg	0.762146	0.00890544
16	B4	32	IFNg	0.768228	0.0143397
16	B4	33	IFNg	0.796742	0.0422064
16	B4	34	IFNg	0.833278	0.0780937
16	B4	35	IFNg	0.903241	0.147409
16	B4	36	IFNg	1.01504	0.25856
16	B4	37	IFNg	1.18723	0.430102
16	B4	38	IFNg	1.40855	0.650775
16	B4	39	IFNg	1.66195	0.903531
16	B4	40	IFNg	1.89635	1.13728
17	B5	1	IFNg	0.700479	0.00325577
17	B5	2	IFNg	0.699934	0.00213159
17	B5	3	IFNg	0.695636	-0.0027453
17	B5	4	IFNg	0.694281	-0.00467932
17	B5	5	IFNg	0.697103	-0.00243602
17	B5	6	IFNg	0.700598	0.000480759
17	B5	7	IFNg	0.700267	-0.00042938
17	B5	8	IFNg	0.699966	-0.001309
17	B5	9	IFNg	0.702155	0.000301303
17	B5	10	IFNg	0.704681	0.00224873
17	B5	11	IFNg	0.705875	0.0028631
17	B5	12	IFNg	0.705786	0.00219537
17	B5	13	IFNg	0.707107	0.00293825
17	B5	14	IFNg	0.707335	0.00258726
17	B5	15	IFNg	0.706062	0.00073561
17	B5	16	IFNg	0.706794	0.00088858
17	B5	17	IFNg	0.706065	-0.00041936
17	B5	18	IFNg	0.707817	0.000754161
17	B5	19	IFNg	0.709291	0.00164909
17	B5	20	IFNg	0.709084	0.000863585
17	B5	21	IFNg	0.710018	0.00121844
17	B5	22	IFNg	0.710632	0.00125369
17	B5	23	IFNg	0.712536	0.0025786
17	B5	24	IFNg	0.709724	-0.000812162
17	B5	25	IFNg	0.708347	-0.002768
17	B5	26	IFNg	0.707928	-0.00376558
17	B5	27	IFNg	0.709828	-0.00244394
17	B5	28	IFNg	0.711405	-0.00144614
17	B5	29	IFNg	0.711793	-0.00163721
17	B5	30	IFNg	0.715344	0.00133488
17	B5	31	IFNg	0.72205	0.0074628
17	B5	32	IFNg	0.732935	0.0177685
17	B5	33	IFNg	0.752654	0.0369094
17	B5	34	IFNg	0.784894	0.0685706
17	B5	35	IFNg	0.839616	0.122713
17	B5	36	IFNg	0.938755	0.221274
17	B5	37	IFNg	1.08746	0.369403
17	B5	38	IFNg	1.28541	0.566766
17	B5	39	IFNg	1.51257	0.793349
17	B5	40	IFNg	1.72175	1.00196
18	B6	1	IFNg	0.678206	0.00365352
18	B6	2	IFNg	0.678745	0.00377095
18	B6	3	IFNg	0.678882	0.00348616
18	B6	4	IFNg	0.677312	0.001495
18	B6	5	IFNg	0.676225	-1.31117e-05
18	B6	6	IFNg	0.675379	-0.00128138
18	B6	7	IFNg	0.67556	-0.00152188
18	B6	8	IFNg	0.676439	-0.0010637
18	B6	9	IFNg	0.677003	-0.000922078
18	B6	10	IFNg	0.677476	-0.0008704
18	B6	11	IFNg	0.678142	-0.000625543
18	B6	12	IFNg	0.677977	-0.00121271
18	B6	13	IFNg	0.679468	-0.00014322
18	B6	14	IFNg	0.680414	0.00038166
18	B6	15	IFNg	0.680953	0.000499618
18	B6	16	IFNg	0.681944	0.00106825
18	B6	17	IFNg	0.681855	0.000558152
18	B6	18	IFNg	0.682531	0.000812725
18	B6	19	IFNg	0.683139	0.00099905
18	B6	20	IFNg	0.685266	0.00270482
18	B6	21	IFNg	0.684398	0.00141479
18	B6	22	IFNg	0.682601	-0.000803212
18	B6	23	IFNg	0.681545	-0.00228129
18	B6	24	IFNg	0.680999	-0.00324891
18	B6	25	IFNg	0.68328	-0.00138877
18	B6	26	IFNg	0.68426	-0.000830984
18	B6	27	IFNg	0.684485	-0.00102708
18	B6	28	IFNg	0.684381	-0.0015522
18	B6	29	IFNg	0.684147	-0.00220862
18	B6	30	IFNg	0.687976	0.00119886
18	B6	31	IFNg	0.693574	0.006376
18	B6	32	IFNg	0.697592	0.00997219
18	B6	33	IFNg	0.709928	0.0218864
18	B6	34	IFNg	0.734689	0.0462259
18	B6	35	IFNg	0.780002	0.0911181
18	B6	36	IFNg	0.855201	0.165895
18	B6	37	IFNg	0.976936	0.287208
18	B6	38	IFNg	1.15347	0.463321
18	B6	39	IFNg	1.36797	0.677395
18	B6	40	IFNg	1.57114	0.880149
19	B7	1	IFNg	0.665817	0.0337903
19	B7	2	IFNg	0.656923	0.0243167
19	B7	3	IFNg	0.636918	0.00373137
19	B7	4	IFNg	0.633107	-0.000659122
19	B7	5	IFNg	0.632606	-0.0017409
19	B7	6	IFNg	0.633294	-0.00163274
19	B7	7	IFNg	0.637163	0.00165707
19	B7	8	IFNg	0.637146	0.00105922
19	B7	9	IFNg	0.635832	-0.000833841
19	B7	10	IFNg	0.636961	-0.000285137
19	B7	11	IFNg	0.637495	-0.000330988
19	B7	12	IFNg	0.637668	-0.00073864
19	B7	13	IFNg	0.639945	0.000958766
19	B7	14	IFNg	0.641671	0.0021053
19	B7	15	IFNg	0.641819	0.00167238
19	B7	16	IFNg	0.642755	0.00202928
19	B7	17	IFNg	0.641782	0.000476084
19	B7	18	IFNg	0.64057	-0.00131589
19	B7	19	IFNg	0.639489	-0.00297732
19	B7	20	IFNg	0.639728	-0.00331845
19	B7	21	IFNg	0.641368	-0.00225751
19	B7	22	IFNg	0.643386	-0.000820216
19	B7	23	IFNg	0.643584	-0.00120164
19	B7	24	IFNg	0.644634	-0.00073233
19	B7	25	IFNg	0.643775	-0.00217108
19	B7	26	IFNg	0.643548	-0.0029782
19	B7	27	IFNg	0.649597	0.00249086
19	B7	28	IFNg	0.649902	0.00221673
19	B7	29	IFNg	0.65135	0.00308473
19	B7	30	IFNg	0.651358	0.00251221
19	B7	31	IFNg	0.655331	0.00590507
19	B7	32	IFNg	0.666777	0.0167709
19	B7	33	IFNg	0.687101	0.036515
19	B7	34	IFNg	0.722573	0.0714074
19	B7	35	IFNg	0.782842	0.131096
19	B7	36	IFNg	0.887531	0.235206
19	B7	37	IFNg	1.04522	0.39231
19	B7	38	IFNg	1.25267	0.599185
19	B7	39	IFNg	1.48625	0.832184
19	B7	40	IFNg	1.6974	1.04276
20	B8	1	IFNg	0.762515	0.00425474
20	B8	2	IFNg	0.763367	0.00463553
20	B8	3	IFNg	0.762196	0.00299458
20	B8	4	IFNg	0.760605	0.000933248
20	B8	5	IFNg	0.760745	0.000602652
20	B8	6	IFNg	0.759095	-0.00151805
20	B8	7	IFNg	0.759104	-0.0019796
20	B8	8	IFNg	0.761119	-0.000435748
20	B8	9	IFNg	0.762205	0.000180178
20	B8	10	IFNg	0.76464	0.0021446
20	B8	11	IFNg	0.767205	0.00423872
20	B8	12	IFNg	0.766507	0.00307068
20	B8	13	IFNg	0.7621	-0.00180751
20	B8	14	IFNg	0.76026	-0.00411734
20	B8	15	IFNg	0.763049	-0.00179875
20	B8	16	IFNg	0.766599	0.00128058
20	B8	17	IFNg	0.765519	-0.00026983
20	B8	18	IFNg	0.763693	-0.00256654
20	B8	19	IFNg	0.764543	-0.00218719
20	B8	20	IFNg	0.764085	-0.00311544
20	B8	21	IFNg	0.767542	-0.000129874
20	B8	22	IFNg	0.768356	0.000214433
20	B8	23	IFNg	0.768479	-0.000133151
20	B8	24	IFNg	0.768789	-0.000294231
20	B8	25	IFNg	0.76796	-0.00159406
20	B8	26	IFNg	0.767002	-0.00302186
20	B8	27	IFNg	0.770461	-3.32498e-05
20	B8	28	IFNg	0.772478	0.00151316
20	B8	29	IFNg	0.774778	0.00334252
20	B8	30	IFNg	0.776393	0.00448708
20	B8	31	IFNg	0.780468	0.00809146
20	B8	32	IFNg	0.791547	0.0186999
20	B8	33	IFNg	0.809277	0.0359587
20	B8	34	IFNg	0.844456	0.0706675
20	B8	35	IFNg	0.907441	0.133182
20	B8	36	IFNg	1.01735	0.242621
20	B8	37	IFNg	1.17238	0.397183
20	B8	38	IFNg	1.3722	0.59653
20	B8	39	IFNg	1.60285	0.826709
20	B8	40	IFNg	1.80674	1.03013
21	B9	1	IFNg	0.75705	0.00141594
21	B9	2	IFNg	0.757443	0.00135872
21	B9	3	IFNg	0.757224	0.000689253
21	B9	4	IFNg	0.755476	-0.0015089
21	B9	5	IFNg	0.754592	-0.0028441
21	B9	6	IFNg	0.754816	-0.00307017
21	B9	7	IFNg	0.757467	-0.000869439
21	B9	8	IFNg	0.759755	0.000967942
21	B9	9	IFNg	0.7596	0.000362306
21	B9	10	IFNg	0.762588	0.00289968
21	B9	11	IFNg	0.761704	0.00156544
21	B9	12	IFNg	0.761709	0.00112074
21	B9	13	IFNg	0.761479	0.000439583
21	B9	14	IFNg	0.7601	-0.00138914
21	B9	15	IFNg	0.75987	-0.00206964
21	B9	16	IFNg	0.761734	-0.000656226
21	B9	17	IFNg	0.761027	-0.00181338
21	B9	18	IFNg	0.762929	-0.00036248
21	B9	19	IFNg	0.765293	0.00155179
21	B9	20	IFNg	0.765148	0.00095599
21	B9	21	IFNg	0.767519	0.00287664
21	B9	22	IFNg	0.767426	0.00233323
21	B9	23	IFNg	0.767052	0.00150837
21	B9	24	IFNg	0.766256	0.0002624
21	B9	25	IFNg	0.76754	0.00109574
21	B9	26	IFNg	0.771078	0.00418339
21	B9	27	IFNg	0.772575	0.00523035
21	B9	28	IFNg	0.76661	-0.00118531
21	B9	29	IFNg	0.765234	-0.00301188
21	B9	30	IFNg	0.767298	-0.00139802
21	B9	31	IFNg	0.768312	-0.000834631
21	B9	32	IFNg	0.767123	-0.00247447
21	B9	33	IFNg	0.766781	-0.00326643
21	B9	34	IFNg	0.768091	-0.0024068
21	B9	35	IFNg	0.768739	-0.00220903
21	B9	36	IFNg	0.7734	0.00200068
21	B9	37	IFNg	0.773327	0.00147783
21	B9	38	IFNg	0.772693	0.000393336
21	B9	39	IFNg	0.772206	-0.000544655
21	B9	40	IFNg	0.779373	0.0061719
22	B10	1	IFNg	0.699	0.000458513
22	B10	2	IFNg	0.698937	-0.000217289
22	B10	3	IFNg	0.700513	0.000744785
22	B10	4	IFNg	0.702861	0.00247957
22	B10	5	IFNg	0.701936	0.000941412
22	B10	6	IFNg	0.700772	-0.000835527
22	B10	7	IFNg	0.700725	-0.00149679
22	B10	8	IFNg	0.703153	0.000318589
22	B10	9	IFNg	0.704157	0.000708399
22	B10	10	IFNg	0.701931	-0.00213081
22	B10	11	IFNg	0.700328	-0.0043474
22	B10	12	IFNg	0.699849	-0.00543972
22	B10	13	IFNg	0.704126	-0.00177624
22	B10	14	IFNg	0.706499	-1.63574e-05
22	B10	15	IFNg	0.708089	0.000960796
22	B10	16	IFNg	0.709096	0.00135382
22	B10	17	IFNg	0.710197	0.00184204
22	B10	18	IFNg	0.713327	0.00435843
22	B10	19	IFNg	0.715051	0.00546903
22	B10	20	IFNg	0.712521	0.00232572
22	B10	21	IFNg	0.71123	0.000421168
22	B10	22	IFNg	0.713703	0.00228041
22	B10	23	IFNg	0.717303	0.00526708
22	B10	24	IFNg	0.712374	-0.000274849
22	B10	25	IFNg	0.709326	-0.00393678
22	B10	26	IFNg	0.709024	-0.00485232
22	B10	27	IFNg	0.712114	-0.00237575
22	B10	28	IFNg	0.71204	-0.00306222
22	B10	29	IFNg	0.712495	-0.00322155
22	B10	30	IFNg	0.713424	-0.00290505
22	B10	31	IFNg	0.71835	0.00140663
22	B10	32	IFNg	0.719695	0.00213892
22	B10	33	IFNg	0.721824	0.00365455
22	B10	34	IFNg	0.728599	0.00981635
22	B10	35	IFNg	0.741155	0.0217583
22	B10	36	IFNg	0.765196	0.0451862
22	B10	37	IFNg	0.802663	0.0820401
22	B10	38	IFNg	0.875305	0.154068
22	B10	39	IFNg	0.991223	0.269373
22	B10	40	IFNg	1.12454	0.402077
23	B11	1	IFNg	0.695427	0.00192597
23	B11	2	IFNg	0.694097	2.36182e-05
23	B11	3	IFNg	0.693424	-0.00122147
23	B11	4	IFNg	0.693308	-0.00191062
23	B11	5	IFNg	0.693992	-0.00179929
23	B11	6	IFNg	0.696777	0.000413769
23	B11	7	IFNg	0.695394	-0.00154234
23	B11	8	IFNg	0.695621	-0.00188793
23	B11	9	IFNg	0.697279	-0.000802778
23	B11	10	IFNg	0.698291	-0.000362841
23	B11	11	IFNg	0.701744	0.00251677
23	B11	12	IFNg	0.702217	0.00241776
23	B11	13	IFNg	0.70163	0.00125744
23	B11	14	IFNg	0.70188	0.000935088
23	B11	15	IFNg	0.705655	0.0041377
23	B11	16	IFNg	0.705154	0.00306386
23	B11	17	IFNg	0.703755	0.00109261
23	B11	18	IFNg	0.702716	-0.000519704
23	B11	19	IFNg	0.703931	0.000123366
23	B11	20	IFNg	0.707278	0.0028973
23	B11	21	IFNg	0.707829	0.0028762
23	B11	22	IFNg	0.705065	-0.000460418
23	B11	23	IFNg	0.704706	-0.00139234
23	B11	24	IFNg	0.702689	-0.00398235
23	B11	25	IFNg	0.701742	-0.00550132
23	B11	26	IFNg	0.703026	-0.00478982
23	B11	27	IFNg	0.708278	-0.000110625
23	B11	28	IFNg	0.710743	0.0017817
23	B11	29	IFNg	0.712304	0.0027703
23	B11	30	IFNg	0.71731	0.00720368
23	B11	31	IFNg	0.724627	0.0139472
23	B11	32	IFNg	0.740634	0.0293817
23	B11	33	IFNg	0.771552	0.0597278
23	B11	34	IFNg	0.819173	0.106776
23	B11	35	IFNg	0.90809	0.19512
23	B11	36	IFNg	1.05417	0.340626
23	B11	37	IFNg	1.24466	0.530545
23	B11	38	IFNg	1.47045	0.755765
23	B11	39	IFNg	1.71364	0.998383
23	B11	40	IFNg	1.92765	1.21181
24	B12	1	IFNg	0.56868	-0.00266677
24	B12	2	IFNg	0.568648	-0.00357056
24	B12	3	IFNg	0.569858	-0.00323309
24	B12	4	IFNg	0.5743	0.000336392
24	B12	5	IFNg	0.577192	0.00235633
24	B12	6	IFNg	0.577372	0.00166473
24	B12	7	IFNg	0.578009	0.00142881
24	B12	8	IFNg	0.578351	0.000898505
24	B12	9	IFNg	0.582997	0.00467225
24	B12	10	IFNg	0.578306	-0.000890717
24	B12	11	IFNg	0.577033	-0.00303619
24	B12	12	IFNg	0.579337	-0.00160443
24	B12	13	IFNg	0.579661	-0.00215238
24	B12	14	IFNg	0.580837	-0.0018487
24	B12	15	IFNg	0.583052	-0.000505873
24	B12	16	IFNg	0.58577	0.00133948
24	B12	17	IFNg	0.585789	0.000486714
24	B12	18	IFNg	0.586882	0.000706769
24	B12	19	IFNg	0.588251	0.00120422
24	B12	20	IFNg	0.588692	0.00077304
24	B12	21	IFNg	0.584527	-0.00426439
24	B12	22	IFNg	0.583697	-0.00596676
24	B12	23	IFNg	0.591142	0.000605716
24	B12	24	IFNg	0.594211	0.00280268
24	B12	25	IFNg	0.593911	0.00163073
24	B12	26	IFNg	0.595409	0.00225627
24	B12	27	IFNg	0.594507	0.0004816
24	B12	28	IFNg	0.594013	-0.000884483
24	B12	29	IFNg	0.596512	0.000742778
24	B12	30	IFNg	0.60215	0.00550852
24	B12	31	IFNg	0.615568	0.0180543
24	B12	32	IFNg	0.63516	0.0367736
24	B12	33	IFNg	0.66902	0.0697617
24	B12	34	IFNg	0.73062	0.130489
24	B12	35	IFNg	0.830203	0.229199
24	B12	36	IFNg	0.984415	0.38254
24	B12	37	IFNg	1.18629	0.583539
24	B12	38	IFNg	1.41217	0.808546
24	B12	39	IFNg	1.64785	1.04336
24	B12	40	IFNg	1.86149	1.25613
25	C1	1	IFNg	0.657042	-0.000860523
25	C1	2	IFNg	0.656364	-0.00205119
25	C1	3	IFNg	0.657013	-0.00191518
25	C1	4	IFNg	0.661809	0.00236812
25	C1	5	IFNg	0.662322	0.00236758
25	C1	6	IFNg	0.660682	0.000215365
25	C1	7	IFNg	0.660799	-0.000180595
25	C1	8	IFNg	0.66351	0.00201732
25	C1	9	IFNg	0.663533	0.00152742
25	C1	10	IFNg	0.661241	-0.0012783
25	C1	11	IFNg	0.663407	0.000375428
25	C1	12	IFNg	0.665294	0.00174871
25	C1	13	IFNg	0.664344	0.000286365
25	C1	14	IFNg	0.663718	-0.000852866
25	C1	15	IFNg	0.662964	-0.00211953
25	C1	16	IFNg	0.661595	-0.00400138
25	C1	17	IFNg	0.665972	-0.000137512
25	C1	18	IFNg	0.666432	-0.000191043
25	C1	19	IFNg	0.665958	-0.00117769
25	C1	20	IFNg	0.665821	-0.00182798
25	C1	21	IFNg	0.66417	-0.00399152
25	C1	22	IFNg	0.666734	-0.00194094
25	C1	23	IFNg	0.67028	0.00109215
25	C1	24	IFNg	0.669734	3.31473e-05
25	C1	25	IFNg	0.669062	-0.00115103
25	C1	26	IFNg	0.67154	0.000813656
25	C1	27	IFNg	0.673844	0.00260495
25	C1	28	IFNg	0.677068	0.00531534
25	C1	29	IFNg	0.680065	0.00779984
25	C1	30	IFNg	0.689729	0.0169506
25	C1	31	IFNg	0.706741	0.0334495
25	C1	32	IFNg	0.732028	0.0582237
25	C1	33	IFNg	0.775357	0.10104
25	C1	34	IFNg	0.860921	0.186091
25	C1	35	IFNg	0.996911	0.321568
25	C1	36	IFNg	1.18306	0.507201
25	C1	37	IFNg	1.41155	0.735178
25	C1	38	IFNg	1.66074	0.983856
25	C1	39	IFNg	1.90732	1.22992
25	C1	40	IFNg	2.11324	1.43534
26	C2	1	IFNg	0.698243	-0.00756956
26	C2	2	IFNg	0.698171	-0.00818147
26	C2	3	IFNg	0.702616	-0.00427671
26	C2	4	IFNg	0.704077	-0.00335641
26	C2	5	IFNg	0.706141	-0.00183214
26	C2	6	IFNg	0.708445	-6.90999e-05
26	C2	7	IFNg	0.712872	0.00381796
26	C2	8	IFNg	0.712853	0.00325809
26	C2	9	IFNg	0.712225	0.00208966
26	C2	10	IFNg	0.711691	0.00101594
26	C2	11	IFNg	0.713225	0.00200907
26	C2	12	IFNg	0.713131	0.00137523
26	C2	13	IFNg	0.714356	0.00205955
26	C2	14	IFNg	0.714267	0.00143031
26	C2	15	IFNg	0.712905	-0.000471441
26	C2	16	IFNg	0.712497	-0.00142023
26	C2	17	IFNg	0.712637	-0.00182059
26	C2	18	IFNg	0.713955	-0.00104275
26	C2	19	IFNg	0.715705	0.000166802
26	C2	20	IFNg	0.715809	-0.000269148
26	C2	21	IFNg	0.715514	-0.00110445
26	C2	22	IFNg	0.715144	-0.00201521
26	C2	23	IFNg	0.716761	-0.000938392
26	C2	24	IFNg	0.716879	-0.00136093
26	C2	25	IFNg	0.719473	0.000692687
26	C2	26	IFNg	0.720963	0.00164296
26	C2	27	IFNg	0.720712	0.00085177
26	C2	28	IFNg	0.718715	-0.00168632
26	C2	29	IFNg	0.722195	0.0012538
26	C2	30	IFNg	0.725335	0.00385352
26	C2	31	IFNg	0.738726	0.0167041
26	C2	32	IFNg	0.75567	0.0331078
26	C2	33	IFNg	0.784622	0.0615198
26	C2	34	IFNg	0.833906	0.110263
26	C2	35	IFNg	0.916622	0.192439
26	C2	36	IFNg	1.05464	0.329914
26	C2	37	IFNg	1.24997	0.524704
26	C2	38	IFNg	1.48467	0.758866
26	C2	39	IFNg	1.7359	1.00955
26	C2	40	IFNg	1.95296	1.22608
27	C3	1	IFNg	0.701489	-0.00365618
27	C3	2	IFNg	0.701619	-0.00410436
27	C3	3	IFNg	0.70175	-0.00455099
27	C3	4	IFNg	0.705214	-0.00166548
27	C3	5	IFNg	0.705768	-0.00168904
27	C3	6	IFNg	0.708325	0.000289231
27	C3	7	IFNg	0.710245	0.00163128
27	C3	8	IFNg	0.709895	0.000703282
27	C3	9	IFNg	0.710101	0.000331159
27	C3	10	IFNg	0.712712	0.00236385
27	C3	11	IFNg	0.712714	0.00178776
27	C3	12	IFNg	0.711334	-0.000170745
27	C3	13	IFNg	0.715336	0.00325317
27	C3	14	IFNg	0.715446	0.00278515
27	C3	15	IFNg	0.715639	0.00240063
27	C3	16	IFNg	0.716359	0.00254212
27	C3	17	IFNg	0.715683	0.00128808
27	C3	18	IFNg	0.714757	-0.000216229
27	C3	19	IFNg	0.714459	-0.00109165
27	C3	20	IFNg	0.715567	-0.000561839
27	C3	21	IFNg	0.716995	0.000287457
27	C3	22	IFNg	0.717103	-0.000182597
27	C3	23	IFNg	0.713008	-0.00485573
27	C3	24	IFNg	0.713007	-0.00543438
27	C3	25	IFNg	0.71865	-0.000369729
27	C3	26	IFNg	0.715921	-0.00367684
27	C3	27	IFNg	0.71555	-0.00462582
27	C3	28	IFNg	0.721792	0.0010381
27	C3	29	IFNg	0.721693	0.000361219
27	C3	30	IFNg	0.722486	0.000575487
27	C3	31	IFNg	0.726219	0.00373011
27	C3	32	IFNg	0.72679	0.00372301
27	C3	33	IFNg	0.736073	0.012428
27	C3	34	IFNg	0.75034	0.0261176
27	C3	35	IFNg	0.776039	0.0512382
27	C3	36	IFNg	0.82246	0.0970814
27	C3	37	IFNg	0.901116	0.175159
27	C3	38	IFNg	1.02373	0.297194
27	C3	39	IFNg	1.19845	0.471334
27	C3	40	IFNg	1.38599	0.658295
28	C4	1	IFNg	0.823522	-0.0040462
28	C4	2	IFNg	0.822256	-0.00601062
28	C4	3	IFNg	0.82255	-0.00641501
28	C4	4	IFNg	0.825885	-0.0037776
28	C4	5	IFNg	0.826013	-0.00434871
28	C4	6	IFNg	0.831823	0.000762836
28	C4	7	IFNg	0.833253	0.00149421
28	C4	8	IFNg	0.835342	0.00288475
28	C4	9	IFNg	0.834766	0.00161043
28	C4	10	IFNg	0.835398	0.00154459
28	C4	11	IFNg	0.838318	0.00376597
28	C4	12	IFNg	0.837579	0.00232857
28	C4	13	IFNg	0.837053	0.00110413
28	C4	14	IFNg	0.837073	0.00042562
28	C4	15	IFNg	0.840472	0.00312597
28	C4	16	IFNg	0.839718	0.00167415
28	C4	17	IFNg	0.838543	-0.000199794
28	C4	18	IFNg	0.839502	6.10022e-05
28	C4	19	IFNg	0.83874	-0.00139982
28	C4	20	IFNg	0.83851	-0.00232808
28	C4	21	IFNg	0.840457	-0.00107886
28	C4	22	IFNg	0.846446	0.00421138
28	C4	23	IFNg	0.846726	0.00379334
28	C4	24	IFNg	0.844415	0.000783267
28	C4	25	IFNg	0.845687	0.00135729
28	C4	26	IFNg	0.8444	-0.000628239
28	C4	27	IFNg	0.845734	7.17243e-06
28	C4	28	IFNg	0.843018	-0.00340731
28	C4	29	IFNg	0.841689	-0.00543456
28	C4	30	IFNg	0.844716	-0.00310638
28	C4	31	IFNg	0.847872	-0.000648197
28	C4	32	IFNg	0.847447	-0.0017716
28	C4	33	IFNg	0.848379	-0.0015387
28	C4	34	IFNg	0.850728	0.000112138
28	C4	35	IFNg	0.85635	0.00503604
28	C4	36	IFNg	0.859785	0.00777246
28	C4	37	IFNg	0.873732	0.0210213
28	C4	38	IFNg	0.897261	0.043852
28	C4	39	IFNg	0.943213	0.089105
28	C4	40	IFNg	1.00779	0.152984
29	C5	1	IFNg	0.76792	-0.00483524
29	C5	2	IFNg	0.769404	-0.00382888
29	C5	3	IFNg	0.77055	-0.00316019
29	C5	4	IFNg	0.771912	-0.00227656
29	C5	5	IFNg	0.77541	0.000744248
29	C5	6	IFNg	0.776295	0.0011514
29	C5	7	IFNg	0.77438	-0.0012418
29	C5	8	IFNg	0.773772	-0.00232751
29	C5	9	IFNg	0.777653	0.00107549
29	C5	10	IFNg	0.778324	0.00126901
29	C5	11	IFNg	0.779187	0.00165428
29	C5	12	IFNg	0.782553	0.00454182
29	C5	13	IFNg	0.780826	0.00233763
29	C5	14	IFNg	0.779137	0.000170391
29	C5	15	IFNg	0.780336	0.000891537
29	C5	16	IFNg	0.78016	0.000238258
29	C5	17	IFNg	0.779569	-0.000830524
29	C5	18	IFNg	0.781671	0.000793155
29	C5	19	IFNg	0.782026	0.000670894
29	C5	20	IFNg	0.782399	0.000565382
29	C5	21	IFNg	0.781039	-0.0012723
29	C5	22	IFNg	0.779617	-0.00317167
29	C5	23	IFNg	0.782838	-0.000428976
29	C5	24	IFNg	0.782868	-0.000876678
29	C5	25	IFNg	0.782328	-0.00189462
29	C5	26	IFNg	0.784213	-0.000486708
29	C5	27	IFNg	0.784763	-0.000414359
29	C5	28	IFNg	0.787479	0.00182337
29	C5	29	IFNg	0.786201	6.71637e-05
29	C5	30	IFNg	0.786999	0.000387885
29	C5	31	IFNg	0.79499	0.0079014
29	C5	32	IFNg	0.803356	0.015789
29	C5	33	IFNg	0.822989	0.0349443
29	C5	34	IFNg	0.85664	0.0681178
29	C5	35	IFNg	0.91301	0.124009
29	C5	36	IFNg	1.0059	0.216424
29	C5	37	IFNg	1.15238	0.362424
29	C5	38	IFNg	1.35366	0.563229
29	C5	39	IFNg	1.57995	0.789043
29	C5	40	IFNg	1.77883	0.987438
30	C6	1	IFNg	0.678511	-0.00123693
30	C6	2	IFNg	0.680822	0.000424424
30	C6	3	IFNg	0.681641	0.0005931
30	C6	4	IFNg	0.681265	-0.000432999
30	C6	5	IFNg	0.680521	-0.00182686
30	C6	6	IFNg	0.680468	-0.00252996
30	C6	7	IFNg	0.684707	0.00105823
30	C6	8	IFNg	0.687338	0.00303901
30	C6	9	IFNg	0.687652	0.00270337
30	C6	10	IFNg	0.686987	0.00138831
30	C6	11	IFNg	0.685661	-0.000588186
30	C6	12	IFNg	0.685577	-0.00132258
30	C6	13	IFNg	0.688796	0.00124661
30	C6	14	IFNg	0.686348	-0.00185134
30	C6	15	IFNg	0.685713	-0.0031366
30	C6	16	IFNg	0.690523	0.00102296
30	C6	17	IFNg	0.690733	0.000582775
30	C6	18	IFNg	0.690264	-0.000536784
30	C6	19	IFNg	0.689674	-0.00177645
30	C6	20	IFNg	0.692156	5.54376e-05
30	C6	21	IFNg	0.692089	-0.000661611
30	C6	22	IFNg	0.692879	-0.000522082
30	C6	23	IFNg	0.695181	0.00112932
30	C6	24	IFNg	0.697579	0.00287704
30	C6	25	IFNg	0.696625	0.00127361
30	C6	26	IFNg	0.696059	5.71351e-05
30	C6	27	IFNg	0.696863	0.000210493
30	C6	28	IFNg	0.696939	-0.000363505
30	C6	29	IFNg	0.696306	-0.00164662
30	C6	30	IFNg	0.698561	-4.18292e-05
30	C6	31	IFNg	0.701273	0.00202072
30	C6	32	IFNg	0.712304	0.0124009
30	C6	33	IFNg	0.731859	0.0313059
30	C6	34	IFNg	0.762918	0.0617148
30	C6	35	IFNg	0.820226	0.118373
30	C6	36	IFNg	0.912637	0.210133
30	C6	37	IFNg	1.05506	0.351904
30	C6	38	IFNg	1.25337	0.549565
30	C6	39	IFNg	1.48189	0.777431
30	C6	40	IFNg	1.68759	0.982489
31	C7	1	IFNg	0.705946	-0.00642868
31	C7	2	IFNg	0.70782	-0.00513504
31	C7	3	IFNg	0.70938	-0.00415576
31	C7	4	IFNg	0.712092	-0.00202372
31	C7	5	IFNg	0.713971	-0.000725073
31	C7	6	IFNg	0.71542	0.000143048
31	C7	7	IFNg	0.717357	0.00149921
31	C7	8	IFNg	0.717908	0.00146981
31	C7	9	IFNg	0.718498	0.0014798
31	C7	10	IFNg	0.718542	0.000943216
31	C7	11	IFNg	0.71946	0.00128103
31	C7	12	IFNg	0.719416	0.000655939
31	C7	13	IFNg	0.72019	0.000849931
31	C7	14	IFNg	0.72137	0.00144888
31	C7	15	IFNg	0.721749	0.00124775
31	C7	16	IFNg	0.722995	0.00191387
31	C7	17	IFNg	0.722319	0.000657384
31	C7	18	IFNg	0.721467	-0.000775771
31	C7	19	IFNg	0.721143	-0.00168023
31	C7	20	IFNg	0.722452	-0.00095117
31	C7	21	IFNg	0.722416	-0.00156738
31	C7	22	IFNg	0.723174	-0.00138984
31	C7	23	IFNg	0.726142	0.000996885
31	C7	24	IFNg	0.727595	0.0018696
31	C7	25	IFNg	0.726577	0.000271812
31	C7	26	IFNg	0.724131	-0.00275505
31	C7	27	IFNg	0.7242	-0.00326618
31	C7	28	IFNg	0.72824	0.000193369
31	C7	29	IFNg	0.728755	0.000128021
31	C7	30	IFNg	0.729651	0.000442773
31	C7	31	IFNg	0.731586	0.00179786
31	C7	32	IFNg	0.736905	0.00653635
31	C7	33	IFNg	0.746439	0.0154894
31	C7	34	IFNg	0.761161	0.0296317
31	C7	35	IFNg	0.793297	0.061187
31	C7	36	IFNg	0.852321	0.11963
31	C7	37	IFNg	0.944967	0.211696
31	C7	38	IFNg	1.0901	0.356244
31	C7	39	IFNg	1.28681	0.552382
31	C7	40	IFNg	1.47945	0.744436
32	C8	1	IFNg	0.782117	-0.00462712
32	C8	2	IFNg	0.783498	-0.00387224
32	C8	3	IFNg	0.783139	-0.00485834
32	C8	4	IFNg	0.783356	-0.00526693
32	C8	5	IFNg	0.786553	-0.00269684
32	C8	6	IFNg	0.790618	0.000741865
32	C8	7	IFNg	0.790598	9.56285e-05
32	C8	8	IFNg	0.794415	0.00328614
32	C8	9	IFNg	0.795698	0.00394298
32	C8	10	IFNg	0.795888	0.00350643
32	C8	11	IFNg	0.794447	0.00143934
32	C8	12	IFNg	0.795195	0.00156075
32	C8	13	IFNg	0.794574	0.000312926
32	C8	14	IFNg	0.796087	0.00119954
32	C8	15	IFNg	0.796637	0.00112354
32	C8	16	IFNg	0.796676	0.000536314
32	C8	17	IFNg	0.797006	0.000239479
32	C8	18	IFNg	0.799277	0.00188474
32	C8	19	IFNg	0.797651	-0.000368495
32	C8	20	IFNg	0.795583	-0.00306239
32	C8	21	IFNg	0.797743	-0.00152895
32	C8	22	IFNg	0.802043	0.00214496
32	C8	23	IFNg	0.800494	-3.09681e-05
32	C8	24	IFNg	0.800002	-0.00114927
32	C8	25	IFNg	0.802292	0.000514229
32	C8	26	IFNg	0.802965	0.000561492
32	C8	27	IFNg	0.802644	-0.000385928
32	C8	28	IFNg	0.802391	-0.00126587
32	C8	29	IFNg	0.801807	-0.00247639
32	C8	30	IFNg	0.808399	0.0034892
32	C8	31	IFNg	0.813582	0.00804579
32	C8	32	IFNg	0.823821	0.0176591
32	C8	33	IFNg	0.841574	0.0347859
32	C8	34	IFNg	0.873013	0.0655982
32	C8	35	IFNg	0.925648	0.117607
32	C8	36	IFNg	1.0135	0.204829
32	C8	37	IFNg	1.15909	0.349794
32	C8	38	IFNg	1.35169	0.541765
32	C8	39	IFNg	1.58242	0.771875
32	C8	40	IFNg	1.79203	0.980856
33	C9	1	IFNg	0.809329	-0.00089737
33	C9	2	IFNg	0.811188	0.000337695
33	C9	3	IFNg	0.813404	0.0019292
33	C9	4	IFNg	0.814506	0.00240645
33	C9	5	IFNg	0.814498	0.00177398
33	C9	6	IFNg	0.813712	0.000364087
33	C9	7	IFNg	0.813349	-0.000623625
33	C9	8	IFNg	0.8133	-0.00129734
33	C9	9	IFNg	0.812807	-0.0024141
33	C9	10	IFNg	0.815749	-9.71467e-05
33	C9	11	IFNg	0.817122	0.000651782
33	C9	12	IFNg	0.816403	-0.000691948
33	C9	13	IFNg	0.816799	-0.000920535
33	C9	14	IFNg	0.815927	-0.00241673
33	C9	15	IFNg	0.818782	-0.000185616
33	C9	16	IFNg	0.819341	-0.000251006
33	C9	17	IFNg	0.821006	0.000789152
33	C9	18	IFNg	0.821553	0.000711186
33	C9	19	IFNg	0.822869	0.00140307
33	C9	20	IFNg	0.821058	-0.00103208
33	C9	21	IFNg	0.821053	-0.00166168
33	C9	22	IFNg	0.820601	-0.00273845
33	C9	23	IFNg	0.821895	-0.00206802
33	C9	24	IFNg	0.823097	-0.00149105
33	C9	25	IFNg	0.823932	-0.00128029
33	C9	26	IFNg	0.829662	0.00382491
33	C9	27	IFNg	0.831777	0.00531579
33	C9	28	IFNg	0.8403	0.0132146
33	C9	29	IFNg	0.851136	0.0234261
33	C9	30	IFNg	0.877066	0.0487312
33	C9	31	IFNg	0.91561	0.0866513
33	C9	32	IFNg	0.989848	0.160265
33	C9	33	IFNg	1.10625	0.276041
33	C9	34	IFNg	1.27383	0.443
33	C9	35	IFNg	1.48826	0.656801
33	C9	36	IFNg	1.73096	0.898879
33	C9	37	IFNg	1.97454	1.14184
33	C9	38	IFNg	2.21356	1.38023
33	C9	39	IFNg	2.43404	1.60009
33	C9	40	IFNg	2.60289	1.76831
34	C10	1	IFNg	0.770823	0.000890031
34	C10	2	IFNg	0.769643	-0.000946845
34	C10	3	IFNg	0.770787	-0.000460214
34	C10	4	IFNg	0.771091	-0.000813531
34	C10	5	IFNg	0.770895	-0.00166771
34	C10	6	IFNg	0.773467	0.000246815
34	C10	7	IFNg	0.776906	0.00302894
34	C10	8	IFNg	0.773993	-0.000542192
34	C10	9	IFNg	0.773322	-0.00186999
34	C10	10	IFNg	0.777047	0.00119699
34	C10	11	IFNg	0.780003	0.00349525
34	C10	12	IFNg	0.779162	0.00199728
34	C10	13	IFNg	0.776435	-0.00138771
34	C10	14	IFNg	0.774792	-0.00368771
34	C10	15	IFNg	0.777324	-0.00181295
34	C10	16	IFNg	0.777761	-0.002034
34	C10	17	IFNg	0.782614	0.00216165
34	C10	18	IFNg	0.783515	0.00240581
34	C10	19	IFNg	0.783065	0.00129778
34	C10	20	IFNg	0.782876	0.000450935
34	C10	21	IFNg	0.78338	0.000297472
34	C10	22	IFNg	0.785188	0.00144834
34	C10	23	IFNg	0.784702	0.000304485
34	C10	24	IFNg	0.782344	-0.0027103
34	C10	25	IFNg	0.781943	-0.00376904
34	C10	26	IFNg	0.784897	-0.00147221
34	C10	27	IFNg	0.790923	0.0038958
34	C10	28	IFNg	0.795763	0.00807864
34	C10	29	IFNg	0.807451	0.0191094
34	C10	30	IFNg	0.83145	0.0424508
34	C10	31	IFNg	0.876922	0.0872652
34	C10	32	IFNg	0.948968	0.158654
34	C10	33	IFNg	1.07233	0.281359
34	C10	34	IFNg	1.24441	0.452782
34	C10	35	IFNg	1.45489	0.662601
34	C10	36	IFNg	1.69235	0.899406
34	C10	37	IFNg	1.94684	1.15324
34	C10	38	IFNg	2.18906	1.3948
34	C10	39	IFNg	2.41263	1.61771
34	C10	40	IFNg	2.58257	1.787
35	C11	1	IFNg	0.684858	-0.00159995
35	C11	2	IFNg	0.683559	-0.00345547
35	C11	3	IFNg	0.683173	-0.00439732
35	C11	4	IFNg	0.685736	-0.00239089
35	C11	5	IFNg	0.692201	0.00351745
35	C11	6	IFNg	0.692904	0.0036641
35	C11	7	IFNg	0.689873	7.59832e-05
35	C11	8	IFNg	0.6889	-0.00145297
35	C11	9	IFNg	0.6899	-0.00100961
35	C11	10	IFNg	0.693205	0.00173914
35	C11	11	IFNg	0.692723	0.000700915
35	C11	12	IFNg	0.692474	-0.000105035
35	C11	13	IFNg	0.694105	0.000969661
35	C11	14	IFNg	0.693071	-0.000621103
35	C11	15	IFNg	0.695902	0.00165385
35	C11	16	IFNg	0.698414	0.00360968
35	C11	17	IFNg	0.695934	0.000572612
35	C11	18	IFNg	0.694376	-0.00154136
35	C11	19	IFNg	0.693655	-0.00281896
35	C11	20	IFNg	0.695105	-0.00192487
35	C11	21	IFNg	0.697985	0.000397829
35	C11	22	IFNg	0.701286	0.00314235
35	C11	23	IFNg	0.701267	0.00256766
35	C11	24	IFNg	0.697416	-0.00184049
35	C11	25	IFNg	0.696434	-0.00337862
35	C11	26	IFNg	0.698807	-0.00156197
35	C11	27	IFNg	0.699757	-0.00116802
35	C11	28	IFNg	0.700463	-0.00101898
35	C11	29	IFNg	0.700037	-0.00200118
35	C11	30	IFNg	0.703108	0.000512725
35	C11	31	IFNg	0.704102	0.000951082
35	C11	32	IFNg	0.703412	-0.000295823
35	C11	33	IFNg	0.704376	0.000112314
35	C11	34	IFNg	0.706676	0.00185577
35	C11	35	IFNg	0.706921	0.00154377
35	C11	36	IFNg	0.705879	-5.48639e-05
35	C11	37	IFNg	0.706248	-0.000241939
35	C11	38	IFNg	0.707676	0.000629625
35	C11	39	IFNg	0.70721	-0.000392511
35	C11	40	IFNg	0.706243	-0.00191622
36	C12	1	IFNg	0.662398	-0.00071019
36	C12	2	IFNg	0.662256	-0.00132478
36	C12	3	IFNg	0.666379	0.00232522
36	C12	4	IFNg	0.667152	0.00262496
36	C12	5	IFNg	0.664999	-6.88322e-07
36	C12	6	IFNg	0.663172	-0.00230126
36	C12	7	IFNg	0.662641	-0.00330453
36	C12	8	IFNg	0.66267	-0.00374818
36	C12	9	IFNg	0.666758	-0.000133341
36	C12	10	IFNg	0.670543	0.00317858
36	C12	11	IFNg	0.669145	0.0013077
36	C12	12	IFNg	0.666532	-0.0017781
36	C12	13	IFNg	0.666462	-0.00232098
36	C12	14	IFNg	0.668931	-0.000325308
36	C12	15	IFNg	0.669574	-0.000154906
36	C12	16	IFNg	0.669267	-0.000934603
36	C12	17	IFNg	0.670273	-0.000401626
36	C12	18	IFNg	0.669875	-0.0012727
36	C12	19	IFNg	0.66999	-0.00163039
36	C12	20	IFNg	0.66899	-0.00310389
36	C12	21	IFNg	0.672771	0.000204819
36	C12	22	IFNg	0.675604	0.00256486
36	C12	23	IFNg	0.674943	0.00143051
36	C12	24	IFNg	0.673883	-0.000102526
36	C12	25	IFNg	0.674555	9.65451e-05
36	C12	26	IFNg	0.679226	0.00429509
36	C12	27	IFNg	0.679783	0.00437865
36	C12	28	IFNg	0.679384	0.00350668
36	C12	29	IFNg	0.68046	0.00411071
36	C12	30	IFNg	0.680064	0.00324166
36	C12	31	IFNg	0.678385	0.00108933
36	C12	32	IFNg	0.67805	0.000281442
36	C12	33	IFNg	0.679727	0.00148604
36	C12	34	IFNg	0.678335	-0.000378993
36	C12	35	IFNg	0.674728	-0.00445954
36	C12	36	IFNg	0.673801	-0.0058593
36	C12	37	IFNg	0.678999	-0.00113391
36	C12	38	IFNg	0.679729	-0.000877201
36	C12	39	IFNg	0.679178	-0.00190086
36	C12	40	IFNg	0.679285	-0.00226666
37	D1	1	IFNg	0.650112	0.00174864
37	D1	2	IFNg	0.652136	0.00315225
37	D1	3	IFNg	0.651992	0.00238756
37	D1	4	IFNg	0.651227	0.00100191
37	D1	5	IFNg	0.648871	-0.00197447
37	D1	6	IFNg	0.648964	-0.00250229
37	D1	7	IFNg	0.651988	-9.82243e-05
37	D1	8	IFNg	0.652093	-0.000613589
37	D1	9	IFNg	0.652563	-0.00076471
37	D1	10	IFNg	0.658097	0.00414967
37	D1	11	IFNg	0.658157	0.00358871
37	D1	12	IFNg	0.656946	0.00175781
37	D1	13	IFNg	0.654938	-0.000871078
37	D1	14	IFNg	0.655311	-0.00111876
37	D1	15	IFNg	0.657607	0.000557242
37	D1	16	IFNg	0.659109	0.00143865
37	D1	17	IFNg	0.658368	7.73784e-05
37	D1	18	IFNg	0.658874	-3.73836e-05
37	D1	19	IFNg	0.657962	-0.00156996
37	D1	20	IFNg	0.657018	-0.00313419
37	D1	21	IFNg	0.658957	-0.00181594
37	D1	22	IFNg	0.658845	-0.0025479
37	D1	23	IFNg	0.661457	-0.000557013
37	D1	24	IFNg	0.663285	0.000650554
37	D1	25	IFNg	0.661562	-0.00169277
37	D1	26	IFNg	0.661062	-0.0028133
37	D1	27	IFNg	0.662792	-0.00170372
37	D1	28	IFNg	0.664622	-0.000494246
37	D1	29	IFNg	0.66717	0.00143376
37	D1	30	IFNg	0.666887	0.000530014
37	D1	31	IFNg	0.666737	-0.000239803
37	D1	32	IFNg	0.669555	0.00195744
37	D1	33	IFNg	0.673237	0.00501865
37	D1	34	IFNg	0.678087	0.00924829
37	D1	35	IFNg	0.692966	0.0235073
37	D1	36	IFNg	0.713883	0.0438037
37	D1	37	IFNg	0.755327	0.0846272
37	D1	38	IFNg	0.830416	0.159096
37	D1	39	IFNg	0.952688	0.280747
37	D1	40	IFNg	1.0821	0.409542
38	D2	1	IFNg	0.721231	-0.0019135
38	D2	2	IFNg	0.720581	-0.0031145
38	D2	3	IFNg	0.721134	-0.00311238
38	D2	4	IFNg	0.725566	0.000769997
38	D2	5	IFNg	0.724964	-0.000382607
38	D2	6	IFNg	0.726662	0.000764038
38	D2	7	IFNg	0.726791	0.000342485
38	D2	8	IFNg	0.729778	0.00277897
38	D2	9	IFNg	0.729563	0.00201422
38	D2	10	IFNg	0.72719	-0.000909836
38	D2	11	IFNg	0.726507	-0.00214362
38	D2	12	IFNg	0.732128	0.00292709
38	D2	13	IFNg	0.728979	-0.000772475
38	D2	14	IFNg	0.727105	-0.00319645
38	D2	15	IFNg	0.728797	-0.00205546
38	D2	16	IFNg	0.73122	-0.000182715
38	D2	17	IFNg	0.735273	0.00331915
38	D2	18	IFNg	0.734386	0.00188229
38	D2	19	IFNg	0.732686	-0.000368172
38	D2	20	IFNg	0.734171	0.000565803
38	D2	21	IFNg	0.73474	0.000584371
38	D2	22	IFNg	0.733802	-0.000903628
38	D2	23	IFNg	0.735211	-4.58869e-05
38	D2	24	IFNg	0.733754	-0.00205286
38	D2	25	IFNg	0.733417	-0.00294029
38	D2	26	IFNg	0.738925	0.00201647
38	D2	27	IFNg	0.738083	0.000624072
38	D2	28	IFNg	0.737391	-0.000617998
38	D2	29	IFNg	0.739655	0.00109543
38	D2	30	IFNg	0.746037	0.00692622
38	D2	31	IFNg	0.754317	0.0146564
38	D2	32	IFNg	0.760255	0.0200431
38	D2	33	IFNg	0.769797	0.0290348
38	D2	34	IFNg	0.796877	0.0555645
38	D2	35	IFNg	0.847723	0.10586
38	D2	36	IFNg	0.932869	0.190455
38	D2	37	IFNg	1.06796	0.324994
38	D2	38	IFNg	1.2523	0.508787
38	D2	39	IFNg	1.47958	0.735516
38	D2	40	IFNg	1.69049	0.945875
39	D3	1	IFNg	0.700893	0.00107564
39	D3	2	IFNg	0.70303	0.00240703
39	D3	3	IFNg	0.70339	0.00196017
39	D3	4	IFNg	0.703648	0.00141157
39	D3	5	IFNg	0.70335	0.000308174
39	D3	6	IFNg	0.703182	-0.00066636
39	D3	7	IFNg	0.705533	0.000878356
39	D3	8	IFNg	0.706605	0.00114437
39	D3	9	IFNg	0.706905	0.000637915
39	D3	10	IFNg	0.708961	0.00188783
39	D3	11	IFNg	0.708597	0.000716716
39	D3	12	IFNg	0.707559	-0.00112709
39	D3	13	IFNg	0.706115	-0.00337746
39	D3	14	IFNg	0.707092	-0.00320646
39	D3	15	IFNg	0.713533	0.00242773
39	D3	16	IFNg	0.71584	0.00392912
39	D3	17	IFNg	0.715839	0.00312183
39	D3	18	IFNg	0.712432	-0.0010915
39	D3	19	IFNg	0.712174	-0.00215609
39	D3	20	IFNg	0.715734	0.000597345
39	D3	21	IFNg	0.713375	-0.00256724
39	D3	22	IFNg	0.711511	-0.00523759
39	D3	23	IFNg	0.711791	-0.00576395
39	D3	24	IFNg	0.711918	-0.00644303
39	D3	25	IFNg	0.717187	-0.0019809
39	D3	26	IFNg	0.721082	0.00110769
39	D3	27	IFNg	0.719842	-0.000938534
39	D3	28	IFNg	0.721058	-0.000527975
39	D3	29	IFNg	0.722119	-0.000274117
39	D3	30	IFNg	0.728416	0.00521655
39	D3	31	IFNg	0.734018	0.0100129
39	D3	32	IFNg	0.739012	0.0142006
39	D3	33	IFNg	0.751876	0.0262577
39	D3	34	IFNg	0.781572	0.0551479
39	D3	35	IFNg	0.836026	0.108796
39	D3	36	IFNg	0.919182	0.191145
39	D3	37	IFNg	1.05603	0.327186
39	D3	38	IFNg	1.24705	0.517405
39	D3	39	IFNg	1.47841	0.74795
39	D3	40	IFNg	1.68984	0.958573
40	D4	1	IFNg	0.785945	-0.00616386
40	D4	2	IFNg	0.788037	-0.00474232
40	D4	3	IFNg	0.792067	-0.0013825
40	D4	4	IFNg	0.791211	-0.00290864
40	D4	5	IFNg	0.792438	-0.00235101
40	D4	6	IFNg	0.794823	-0.000636516
40	D4	7	IFNg	0.797455	0.00132594
40	D4	8	IFNg	0.799362	0.00256264
40	D4	9	IFNg	0.799982	0.00251248
40	D4	10	IFNg	0.799999	0.00185984
40	D4	11	IFNg	0.800948	0.00213828
40	D4	12	IFNg	0.800293	0.000813183
40	D4	13	IFNg	0.798417	-0.00173274
40	D4	14	IFNg	0.799135	-0.00168521
40	D4	15	IFNg	0.80153	4.06153e-05
40	D4	16	IFNg	0.80512	0.0029605
40	D4	17	IFNg	0.804654	0.00182446
40	D4	18	IFNg	0.804712	0.00121175
40	D4	19	IFNg	0.803857	-0.00031332
40	D4	20	IFNg	0.803591	-0.00124944
40	D4	21	IFNg	0.804821	-0.000689069
40	D4	22	IFNg	0.804961	-0.00121916
40	D4	23	IFNg	0.805776	-0.0010743
40	D4	24	IFNg	0.804983	-0.0025375
40	D4	25	IFNg	0.804359	-0.00383113
40	D4	26	IFNg	0.807515	-0.00134499
40	D4	27	IFNg	0.812281	0.00275011
40	D4	28	IFNg	0.811251	0.0010501
40	D4	29	IFNg	0.810707	-0.000163839
40	D4	30	IFNg	0.81361	0.00206946
40	D4	31	IFNg	0.820092	0.00788142
40	D4	32	IFNg	0.83061	0.0177288
40	D4	33	IFNg	0.853047	0.039496
40	D4	34	IFNg	0.888702	0.0744811
40	D4	35	IFNg	0.953706	0.138815
40	D4	36	IFNg	1.05739	0.24183
40	D4	37	IFNg	1.21804	0.401808
40	D4	38	IFNg	1.43261	0.61571
40	D4	39	IFNg	1.67503	0.857462
40	D4	40	IFNg	1.88543	1.06718
41	D5	1	IFNg	0.753289	-0.00517098
41	D5	2	IFNg	0.755541	-0.00372989
41	D5	3	IFNg	0.760664	0.00058248
41	D5	4	IFNg	0.760769	-0.000123206
41	D5	5	IFNg	0.760922	-0.000781686
41	D5	6	IFNg	0.762149	-0.000365553
41	D5	7	IFNg	0.762511	-0.000814701
41	D5	8	IFNg	0.763986	-0.000150434
41	D5	9	IFNg	0.764232	-0.000716169
41	D5	10	IFNg	0.767919	0.00216009
41	D5	11	IFNg	0.767662	0.00109254
41	D5	12	IFNg	0.766628	-0.000752489
41	D5	13	IFNg	0.769458	0.00126617
41	D5	14	IFNg	0.769937	0.000934209
41	D5	15	IFNg	0.771306	0.00149196
41	D5	16	IFNg	0.77017	-0.00045511
41	D5	17	IFNg	0.772113	0.000676874
41	D5	18	IFNg	0.773183	0.00093577
41	D5	19	IFNg	0.774391	0.00133295
41	D5	20	IFNg	0.772641	-0.00122728
41	D5	21	IFNg	0.773186	-0.00149356
41	D5	22	IFNg	0.773337	-0.00215383
41	D5	23	IFNg	0.774489	-0.00181315
41	D5	24	IFNg	0.773658	-0.00345511
41	D5	25	IFNg	0.775827	-0.00209674
41	D5	26	IFNg	0.780428	0.00169277
41	D5	27	IFNg	0.779969	0.000423047
41	D5	28	IFNg	0.779873	-0.000483567
41	D5	29	IFNg	0.780091	-0.00107666
41	D5	30	IFNg	0.783497	0.00151838
41	D5	31	IFNg	0.786642	0.00385199
41	D5	32	IFNg	0.789645	0.00604441
41	D5	33	IFNg	0.798885	0.0144727
41	D5	34	IFNg	0.813821	0.0285978
41	D5	35	IFNg	0.841661	0.0556272
41	D5	36	IFNg	0.893874	0.107029
41	D5	37	IFNg	0.983988	0.196332
41	D5	38	IFNg	1.12562	0.337155
41	D5	39	IFNg	1.3163	0.527017
41	D5	40	IFNg	1.50598	0.715895
42	D6	1	IFNg	0.697932	-0.00698075
42	D6	2	IFNg	0.69997	-0.00547287
42	D6	3	IFNg	0.703781	-0.00219253
42	D6	4	IFNg	0.703506	-0.00299773
42	D6	5	IFNg	0.704586	-0.0024483
42	D6	6	IFNg	0.706537	-0.00102846
42	D6	7	IFNg	0.70745	-0.000645983
42	D6	8	IFNg	0.710545	0.0019185
42	D6	9	IFNg	0.709963	0.000806396
42	D6	10	IFNg	0.711379	0.001692
42	D6	11	IFNg	0.71444	0.0042218
42	D6	12	IFNg	0.713884	0.00313532
42	D6	13	IFNg	0.712994	0.00171518
42	D6	14	IFNg	0.713729	0.00191991
42	D6	15	IFNg	0.713346	0.00100605
42	D6	16	IFNg	0.713622	0.000751239
42	D6	17	IFNg	0.712887	-0.000513932
42	D6	18	IFNg	0.710514	-0.00341787
42	D6	19	IFNg	0.710353	-0.00410911
42	D6	20	IFNg	0.715741	0.000748246
42	D6	21	IFNg	0.716008	0.000484433
42	D6	22	IFNg	0.717035	0.000981413
42	D6	23	IFNg	0.718608	0.00202324
42	D6	24	IFNg	0.717538	0.000422613
42	D6	25	IFNg	0.717538	-0.000107395
42	D6	26	IFNg	0.715681	-0.00249534
42	D6	27	IFNg	0.714935	-0.00377112
42	D6	28	IFNg	0.719454	0.000217143
42	D6	29	IFNg	0.720441	0.000672996
42	D6	30	IFNg	0.721309	0.00101131
42	D6	31	IFNg	0.724759	0.00392985
42	D6	32	IFNg	0.734946	0.0135869
42	D6	33	IFNg	0.742132	0.0202424
42	D6	34	IFNg	0.76093	0.0385096
42	D6	35	IFNg	0.798726	0.0757747
42	D6	36	IFNg	0.862028	0.138547
42	D6	37	IFNg	0.969796	0.245784
42	D6	38	IFNg	1.12906	0.404514
42	D6	39	IFNg	1.3458	0.62073
42	D6	40	IFNg	1.5609	0.835292
43	D7	1	IFNg	0.748949	0.000191577
43	D7	2	IFNg	0.748973	-0.000434389
43	D7	3	IFNg	0.749236	-0.000822055
43	D7	4	IFNg	0.749303	-0.00140606
43	D7	5	IFNg	0.749846	-0.00151275
43	D7	6	IFNg	0.751866	-0.000143328
43	D7	7	IFNg	0.754469	0.00180932
43	D7	8	IFNg	0.753668	0.000357475
43	D7	9	IFNg	0.751782	-0.00217882
43	D7	10	IFNg	0.75248	-0.00213131
43	D7	11	IFNg	0.757566	0.00230417
43	D7	12	IFNg	0.75835	0.00243739
43	D7	13	IFNg	0.756696	0.000132898
43	D7	14	IFNg	0.758541	0.00132756
43	D7	15	IFNg	0.758578	0.000713274
43	D7	16	IFNg	0.757408	-0.00110729
43	D7	17	IFNg	0.759094	-7.12368e-05
43	D7	18	IFNg	0.760262	0.000446194
43	D7	19	IFNg	0.762756	0.00228953
43	D7	20	IFNg	0.762684	0.00156659
43	D7	21	IFNg	0.762909	0.00114197
43	D7	22	IFNg	0.763753	0.00133539
43	D7	23	IFNg	0.763151	8.28573e-05
43	D7	24	IFNg	0.762094	-0.00162463
43	D7	25	IFNg	0.762084	-0.00228547
43	D7	26	IFNg	0.764707	-0.00031279
43	D7	27	IFNg	0.762816	-0.00285475
43	D7	28	IFNg	0.764217	-0.00210438
43	D7	29	IFNg	0.767916	0.000944161
43	D7	30	IFNg	0.769288	0.00166609
43	D7	31	IFNg	0.777372	0.00909909
43	D7	32	IFNg	0.791767	0.0228443
43	D7	33	IFNg	0.811296	0.0417225
43	D7	34	IFNg	0.852238	0.0820133
43	D7	35	IFNg	0.924124	0.153249
43	D7	36	IFNg	1.04276	0.271237
43	D7	37	IFNg	1.21703	0.444856
43	D7	38	IFNg	1.42569	0.652869
43	D7	39	IFNg	1.66172	0.888245
43	D7	40	IFNg	1.86719	1.09306
44	D8	1	IFNg	0.75575	-0.00370428
44	D8	2	IFNg	0.756923	-0.0033408
44	D8	3	IFNg	0.7576	-0.00347411
44	D8	4	IFNg	0.760694	-0.00118945
44	D8	5	IFNg	0.761732	-0.000961325
44	D8	6	IFNg	0.764768	0.00126522
44	D8	7	IFNg	0.7667	0.00238831
44	D8	8	IFNg	0.768827	0.003705
44	D8	9	IFNg	0.768689	0.00275748
44	D8	10	IFNg	0.767903	0.00116242
44	D8	11	IFNg	0.76592	-0.00163004
44	D8	12	IFNg	0.766216	-0.00214453
44	D8	13	IFNg	0.7662	-0.00296926
44	D8	14	IFNg	0.768571	-0.00140784
44	D8	15	IFNg	0.77063	-0.00015845
44	D8	16	IFNg	0.77135	-0.000248137
44	D8	17	IFNg	0.776164	0.0037557
44	D8	18	IFNg	0.775135	0.0019171
44	D8	19	IFNg	0.776302	0.00227439
44	D8	20	IFNg	0.776966	0.00212962
44	D8	21	IFNg	0.776482	0.000835327
44	D8	22	IFNg	0.775949	-0.000506653
44	D8	23	IFNg	0.774445	-0.00282067
44	D8	24	IFNg	0.775013	-0.00306193
44	D8	25	IFNg	0.776679	-0.00220557
44	D8	26	IFNg	0.776548	-0.00314617
44	D8	27	IFNg	0.77697	-0.00353359
44	D8	28	IFNg	0.779958	-0.00135549
44	D8	29	IFNg	0.784779	0.00265586
44	D8	30	IFNg	0.7889	0.00596679
44	D8	31	IFNg	0.792938	0.00919577
44	D8	32	IFNg	0.81039	0.0258376
44	D8	33	IFNg	0.837633	0.0522717
44	D8	34	IFNg	0.884252	0.0980812
44	D8	35	IFNg	0.967955	0.180975
44	D8	36	IFNg	1.09864	0.310848
44	D8	37	IFNg	1.28478	0.49618
44	D8	38	IFNg	1.50768	0.718272
44	D8	39	IFNg	1.75411	0.963888
44	D8	40	IFNg	1.97175	1.18072
45	D9	1	IFNg	0.766699	-0.00492392
45	D9	2	IFNg	0.76709	-0.00533708
45	D9	3	IFNg	0.769824	-0.00340659
45	D9	4	IFNg	0.773201	-0.000832779
45	D9	5	IFNg	0.773465	-0.00137284
45	D9	6	IFNg	0.774088	-0.00155294
45	D9	7	IFNg	0.77529	-0.00115458
45	D9	8	IFNg	0.780338	0.00308965
45	D9	9	IFNg	0.779835	0.00178319
45	D9	10	IFNg	0.779994	0.0011393
45	D9	11	IFNg	0.781725	0.00206677
45	D9	12	IFNg	0.782314	0.00185257
45	D9	13	IFNg	0.783337	0.00207158
45	D9	14	IFNg	0.782693	0.000623923
45	D9	15	IFNg	0.784703	0.00183022
45	D9	16	IFNg	0.784429	0.00075259
45	D9	17	IFNg	0.784373	-0.000106293
45	D9	18	IFNg	0.785851	0.000568393
45	D9	19	IFNg	0.786867	0.000780486
45	D9	20	IFNg	0.790043	0.00315337
45	D9	21	IFNg	0.784966	-0.00272792
45	D9	22	IFNg	0.781934	-0.0065634
45	D9	23	IFNg	0.786795	-0.00250568
45	D9	24	IFNg	0.787759	-0.00234532
45	D9	25	IFNg	0.789509	-0.00139848
45	D9	26	IFNg	0.792022	0.00031142
45	D9	27	IFNg	0.791245	-0.00126993
45	D9	28	IFNg	0.792426	-0.000891838
45	D9	29	IFNg	0.796342	0.00221996
45	D9	30	IFNg	0.79881	0.00388516
45	D9	31	IFNg	0.802799	0.00707069
45	D9	32	IFNg	0.811186	0.0146543
45	D9	33	IFNg	0.825677	0.0283417
45	D9	34	IFNg	0.85553	0.0573904
45	D9	35	IFNg	0.906312	0.10737
45	D9	36	IFNg	0.990444	0.190698
45	D9	37	IFNg	1.1278	0.327247
45	D9	38	IFNg	1.31566	0.514304
45	D9	39	IFNg	1.54582	0.743662
45	D9	40	IFNg	1.75435	0.951388
46	D10	1	IFNg	0.724553	-0.00874721
46	D10	2	IFNg	0.726303	-0.00874458
46	D10	3	IFNg	0.733115	-0.00367835
46	D10	4	IFNg	0.735764	-0.00277628
46	D10	5	IFNg	0.738615	-0.00167209
46	D10	6	IFNg	0.738947	-0.00308614
46	D10	7	IFNg	0.742718	-0.00106196
46	D10	8	IFNg	0.747786	0.00225893
46	D10	9	IFNg	0.746949	-0.000324089
46	D10	10	IFNg	0.747005	-0.00201512
46	D10	11	IFNg	0.753955	0.00318814
46	D10	12	IFNg	0.757741	0.00522824
46	D10	13	IFNg	0.757265	0.00300565
46	D10	14	IFNg	0.760806	0.00479934
46	D10	15	IFNg	0.760414	0.00266074
46	D10	16	IFNg	0.758656	-0.000843763
46	D10	17	IFNg	0.764293	0.00304658
46	D10	18	IFNg	0.764988	0.00199547
46	D10	19	IFNg	0.764296	-0.000443364
46	D10	20	IFNg	0.766433	-5.28832e-05
46	D10	21	IFNg	0.769561	0.00132894
46	D10	22	IFNg	0.770367	0.000388035
46	D10	23	IFNg	0.771512	-0.000213782
46	D10	24	IFNg	0.770121	-0.003351
46	D10	25	IFNg	0.768744	-0.00647445
46	D10	26	IFNg	0.772733	-0.00423176
46	D10	27	IFNg	0.777254	-0.00145739
46	D10	28	IFNg	0.779943	-0.000515027
46	D10	29	IFNg	0.783837	0.0016323
46	D10	30	IFNg	0.786617	0.00266508
46	D10	31	IFNg	0.79445	0.00875222
46	D10	32	IFNg	0.809875	0.0224308
46	D10	33	IFNg	0.835136	0.0459442
46	D10	34	IFNg	0.881513	0.0905746
46	D10	35	IFNg	0.959714	0.167029
46	D10	36	IFNg	1.08568	0.291249
46	D10	37	IFNg	1.26771	0.471535
46	D10	38	IFNg	1.48508	0.68716
46	D10	39	IFNg	1.72864	0.928967
46	D10	40	IFNg	1.94468	1.14326
47	D11	1	IFNg	0.762708	0.00052729
47	D11	2	IFNg	0.762786	-0.000539534
47	D11	3	IFNg	0.76346	-0.00100989
47	D11	4	IFNg	0.762756	-0.0028573
47	D11	5	IFNg	0.762762	-0.00399565
47	D11	6	IFNg	0.767279	-0.000623001
47	D11	7	IFNg	0.769052	5.86706e-06
47	D11	8	IFNg	0.772941	0.00275004
47	D11	9	IFNg	0.775707	0.00437199
47	D11	10	IFNg	0.775733	0.00325384
47	D11	11	IFNg	0.777727	0.00410402
47	D11	12	IFNg	0.776847	0.00207917
47	D11	13	IFNg	0.774785	-0.00112692
47	D11	14	IFNg	0.774018	-0.00303769
47	D11	15	IFNg	0.778533	0.000332697
47	D11	16	IFNg	0.779641	0.00029602
47	D11	17	IFNg	0.782143	0.00165373
47	D11	18	IFNg	0.780399	-0.00123419
47	D11	19	IFNg	0.782171	-0.000606753
47	D11	20	IFNg	0.784969	0.00104767
47	D11	21	IFNg	0.78274	-0.00232573
47	D11	22	IFNg	0.782431	-0.00377945
47	D11	23	IFNg	0.78725	-0.000104486
47	D11	24	IFNg	0.788549	5.04657e-05
47	D11	25	IFNg	0.789344	-0.000298778
47	D11	26	IFNg	0.787942	-0.00284541
47	D11	27	IFNg	0.789843	-0.00208839
47	D11	28	IFNg	0.792684	-0.000392001
47	D11	29	IFNg	0.79735	0.00312996
47	D11	30	IFNg	0.798614	0.00325016
47	D11	31	IFNg	0.803199	0.00669028
47	D11	32	IFNg	0.813646	0.0159936
47	D11	33	IFNg	0.838805	0.0400078
47	D11	34	IFNg	0.87971	0.079769
47	D11	35	IFNg	0.943896	0.142811
47	D11	36	IFNg	1.04854	0.246306
47	D11	37	IFNg	1.20314	0.399771
47	D11	38	IFNg	1.40291	0.598396
47	D11	39	IFNg	1.63792	0.832262
47	D11	40	IFNg	1.84702	1.04021
48	D12	1	IFNg	0.714417	0.00292607
48	D12	2	IFNg	0.714887	0.00271137
48	D12	3	IFNg	0.710645	-0.00221651
48	D12	4	IFNg	0.709765	-0.00378197
48	D12	5	IFNg	0.712715	-0.00151831
48	D12	6	IFNg	0.716925	0.00200605
48	D12	7	IFNg	0.717687	0.00208252
48	D12	8	IFNg	0.717631	0.00134139
48	D12	9	IFNg	0.714756	-0.00221922
48	D12	10	IFNg	0.714156	-0.00350543
48	D12	11	IFNg	0.717838	-0.000508992
48	D12	12	IFNg	0.722855	0.00382301
48	D12	13	IFNg	0.723383	0.00366517
48	D12	14	IFNg	0.72261	0.00220599
48	D12	15	IFNg	0.721831	0.000741316
48	D12	16	IFNg	0.724718	0.00294299
48	D12	17	IFNg	0.723202	0.000741843
48	D12	18	IFNg	0.721671	-0.00147569
48	D12	19	IFNg	0.72367	-0.000162189
48	D12	20	IFNg	0.725233	0.000715365
48	D12	21	IFNg	0.726778	0.0015751
48	D12	22	IFNg	0.728326	0.00243763
48	D12	23	IFNg	0.727717	0.00114301
48	D12	24	IFNg	0.724655	-0.00260487
48	D12	25	IFNg	0.724259	-0.00368712
48	D12	26	IFNg	0.727182	-0.00144962
48	D12	27	IFNg	0.724821	-0.00449584
48	D12	28	IFNg	0.725653	-0.00435011
48	D12	29	IFNg	0.731981	0.00129248
48	D12	30	IFNg	0.736636	0.00526202
48	D12	31	IFNg	0.743541	0.0114814
48	D12	32	IFNg	0.753696	0.0209507
48	D12	33	IFNg	0.771156	0.0377254
48	D12	34	IFNg	0.807923	0.0738067
48	D12	35	IFNg	0.874856	0.140054
48	D12	36	IFNg	0.981374	0.245886
48	D12	37	IFNg	1.1401	0.403925
48	D12	38	IFNg	1.34674	0.609882
48	D12	39	IFNg	1.57808	0.840538
48	D12	40	IFNg	1.78544	1.04721
49	E1	1	GzmbB	0.34325	0.0030239
49	E1	2	GzmbB	0.344405	0.00343695
49	E1	3	GzmbB	0.340353	-0.00135763
49	E1	4	GzmbB	0.340413	-0.00203954
49	E1	5	GzmbB	0.346305	0.00311145
49	E1	6	GzmbB	0.347165	0.00322889
49	E1	7	GzmbB	0.347965	0.00328696
49	E1	8	GzmbB	0.345751	0.000330799
49	E1	9	GzmbB	0.344155	-0.00200652
49	E1	10	GzmbB	0.344508	-0.00239593
49	E1	11	GzmbB	0.347994	0.00034835
49	E1	12	GzmbB	0.349495	0.00110708
49	E1	13	GzmbB	0.352306	0.00317678
49	E1	14	GzmbB	0.350945	0.00107382
49	E1	15	GzmbB	0.348584	-0.00202926
49	E1	16	GzmbB	0.34889	-0.00246487
49	E1	17	GzmbB	0.353027	0.000929905
49	E1	18	GzmbB	0.352213	-0.000626562
49	E1	19	GzmbB	0.350835	-0.00274662
49	E1	20	GzmbB	0.350135	-0.0041885
49	E1	21	GzmbB	0.350261	-0.00480414
49	E1	22	GzmbB	0.353715	-0.00209187
49	E1	23	GzmbB	0.355099	-0.00144973
49	E1	24	GzmbB	0.355698	-0.00159333
49	E1	25	GzmbB	0.361236	0.00320308
49	E1	26	GzmbB	0.368772	0.00999737
49	E1	27	GzmbB	0.371449	0.0119324
49	E1	28	GzmbB	0.385804	0.025545
49	E1	29	GzmbB	0.413704	0.052703
49	E1	30	GzmbB	0.465859	0.104116
49	E1	31	GzmbB	0.557158	0.194674
49	E1	32	GzmbB	0.702105	0.338879
49	E1	33	GzmbB	0.930995	0.567027
49	E1	34	GzmbB	1.22854	0.863829
49	E1	35	GzmbB	1.55883	1.19338
49	E1	36	GzmbB	1.86447	1.49828
49	E1	37	GzmbB	2.11271	1.74577
49	E1	38	GzmbB	2.28771	1.92003
[truncated: 1,882 more rows]

## Sheet: Results
Block Type	96-Well 0.2-mL Block
Calibration Background is expired	Yes
Calibration Background performed on	12-12-2017
Calibration Pure Dye ABY is expired	Yes
Calibration Pure Dye ABY performed on	12-12-2017
Calibration Pure Dye FAM is expired	Yes
Calibration Pure Dye FAM performed on	12-12-2017
Calibration Pure Dye JUN is expired	Yes
Calibration Pure Dye JUN performed on	12-12-2017
Calibration Pure Dye NED is expired	Yes
Calibration Pure Dye NED performed on	12-12-2017
Calibration Pure Dye ROX is expired	Yes
Calibration Pure Dye ROX performed on	12-12-2017
Calibration Pure Dye SYBR is expired	Yes
Calibration Pure Dye SYBR performed on	12-12-2017
Calibration Pure Dye TAMRA is expired	Yes
Calibration Pure Dye TAMRA performed on	12-12-2017
Calibration Pure Dye VIC is expired	Yes
Calibration Pure Dye VIC performed on	12-12-2017
Calibration ROI is expired	Yes
Calibration ROI performed on	12-12-2017
Calibration Uniformity is expired	Yes
Calibration Uniformity performed on	12-12-2017
Chemistry	TAQMAN
Date Created	2020-09-22 17:49:21 PM CEST
Experiment Barcode
Experiment Comment
Experiment File Name	E:\2020-09-22 CD8a AMD IFNg Gzmb B AMD SELVEN lung mouse.eds
Experiment Name	2020-09-22 CD8a AMD IFNg Gzmb B AMD SELVEN lung mouse
Experiment Run End Time	2020-09-22 18:07:33 PM CEST
Experiment Type	Comparative Cт (ΔΔCт)
Instrument Name	272322169
Instrument Serial Number	272322169
Instrument Type	QuantStudio™ 3 System
Passive Reference	ROX
Post-read Stage/Step
Pre-read Stage/Step
Quantification Cycle Method	Ct
Signal Smoothing On	true
Stage/ Cycle where Ct Analysis is performed	Stage2, Step2
User Name
Well	Well Position	Omit	Sample Name	Target Name	Task	Reporter	Quencher	Quantity	Quantity Mean	Quantity SD	RQ	RQ Min	RQ Max	CT	Ct Mean	Ct SD	Delta Ct	Delta Ct Mean	Delta Ct SD	Delta Ct SE	Delta Delta Ct	Automatic Ct Threshold	Ct Threshold	Automatic Baseline	Baseline Start	Baseline End	Amp Status	Comments	Cq Conf	EXPFAIL	NOAMP	CQCONF	HIGHSD
1	A1	FALSE	AMD 24	CD8a	UNKNOWN	FAM	NFQ-MGB							31.3072	31.1912	0.164009						TRUE	0.199052	TRUE	3	26	Amp		0.975176	N	N	N	N
2	A2	FALSE	AMD 24	CD8a	UNKNOWN	FAM	NFQ-MGB							31.0752	31.1912	0.164009						TRUE	0.199052	TRUE	3	25	Amp		0.982067	N	N	N	N
3	A3	FALSE	AMD 25	CD8a	UNKNOWN	FAM	NFQ-MGB							29.9917	29.8659	0.177822						TRUE	0.199052	TRUE	3	25	Amp		0.890743	N	N	N	N
4	A4	FALSE	AMD 25	CD8a	UNKNOWN	FAM	NFQ-MGB							29.7402	29.8659	0.177822						TRUE	0.199052	TRUE	3	23	Amp		0.98887	N	N	N	N
5	A5	FALSE	AMD 27	CD8a	UNKNOWN	FAM	NFQ-MGB							32.0451	31.8141	0.326729						TRUE	0.199052	TRUE	3	26	Amp		0.976445	N	N	N	N
6	A6	FALSE	AMD 27	CD8a	UNKNOWN	FAM	NFQ-MGB							31.583	31.8141	0.326729						TRUE	0.199052	TRUE	3	26	Amp		0.980256	N	N	N	N
7	A7	FALSE	AMD 28	CD8a	UNKNOWN	FAM	NFQ-MGB							29.4613	29.4634	0.00298602						TRUE	0.199052	TRUE	3	24	Amp		0.978899	N	N	N	N
8	A8	FALSE	AMD 28	CD8a	UNKNOWN	FAM	NFQ-MGB							29.4655	29.4634	0.00298602						TRUE	0.199052	TRUE	3	23	Amp		0.982801	N	N	N	N
9	A9	FALSE	AMD 29	CD8a	UNKNOWN	FAM	NFQ-MGB							30.1214	30.3062	0.261418						TRUE	0.199052	TRUE	3	24	Amp		0.983956	N	N	N	N
10	A10	FALSE	AMD 29	CD8a	UNKNOWN	FAM	NFQ-MGB							30.4911	30.3062	0.261418						TRUE	0.199052	TRUE	3	25	Amp		0.97732	N	N	N	N
11	A11	FALSE	AMD 30	CD8a	UNKNOWN	FAM	NFQ-MGB							27.9678	27.9086	0.0837124						TRUE	0.199052	TRUE	3	22	Amp		0.974279	N	N	N	N
12	A12	FALSE	AMD 30	CD8a	UNKNOWN	FAM	NFQ-MGB							27.8494	27.9086	0.0837124						TRUE	0.199052	TRUE	3	22	Amp		0.979192	N	N	N	N
13	B1	FALSE	AMD 1	IFNg	UNKNOWN	FAM	NFQ-MGB							35.2463	36.7634	2.14543						TRUE	0.148007	TRUE	3	28	Amp		0.958022	N	N	N	Y
14	B2	FALSE	AMD 1	IFNg	UNKNOWN	FAM	NFQ-MGB							38.2804	36.7634	2.14543						TRUE	0.148007	TRUE	3	33	Inconclusive		0.861066	N	N	N	Y
15	B3	FALSE	AMD 3	IFNg	UNKNOWN	FAM	NFQ-MGB							34.9535	34.9686	0.0213715						TRUE	0.148007	TRUE	3	29	Amp		0.972932	N	N	N	N
16	B4	FALSE	AMD 3	IFNg	UNKNOWN	FAM	NFQ-MGB							34.9837	34.9686	0.0213715						TRUE	0.148007	TRUE	3	31	Amp		0.976366	N	N	N	N
17	B5	FALSE	AMD 4	IFNg	UNKNOWN	FAM	NFQ-MGB							35.2712	35.5343	0.371998						TRUE	0.148007	TRUE	3	30	Amp		0.962334	N	N	N	N
18	B6	FALSE	AMD 4	IFNg	UNKNOWN	FAM	NFQ-MGB							35.7973	35.5343	0.371998						TRUE	0.148007	TRUE	3	31	Amp		0.979117	N	N	N	N
19	B7	FALSE	AMD 5	IFNg	UNKNOWN	FAM	NFQ-MGB							35.1665	35.145	0.0303376						TRUE	0.148007	TRUE	3	30	Amp		0.957498	N	N	N	N
20	B8	FALSE	AMD 5	IFNg	UNKNOWN	FAM	NFQ-MGB							35.1236	35.145	0.0303376						TRUE	0.148007	TRUE	3	30	Amp		0.974831	N	N	N	N
21	B9	FALSE	AMD 6	IFNg	UNKNOWN	FAM	NFQ-MGB							Undetermined	37.8847							TRUE	0.148007	TRUE	3	39	No Amp		0	Y	Y	Y	N
22	B10	FALSE	AMD 6	IFNg	UNKNOWN	FAM	NFQ-MGB							37.8847	37.8847							TRUE	0.148007	TRUE	3	33	Inconclusive		0.94176	N	N	N	N
23	B11	FALSE	AMD 7	IFNg	UNKNOWN	FAM	NFQ-MGB							34.4931	34.3458	0.208388						TRUE	0.148007	TRUE	3	29	Amp		0.97821	N	N	N	N
24	B12	FALSE	AMD 7	IFNg	UNKNOWN	FAM	NFQ-MGB							34.1984	34.3458	0.208388						TRUE	0.148007	TRUE	3	29	Amp		0.963949	N	N	N	N
25	C1	FALSE	AMD 8	IFNg	UNKNOWN	FAM	NFQ-MGB							33.5882	34.0517	0.65553						TRUE	0.148007	TRUE	3	28	Amp		0.978646	N	N	N	Y
26	C2	FALSE	AMD 8	IFNg	UNKNOWN	FAM	NFQ-MGB							34.5153	34.0517	0.65553						TRUE	0.148007	TRUE	3	29	Amp		0.962823	N	N	N	Y
27	C3	FALSE	AMD 9	IFNg	UNKNOWN	FAM	NFQ-MGB							36.6998	38.3109	2.27848						TRUE	0.148007	TRUE	3	32	Amp		0.951202	N	N	N	Y
28	C4	FALSE	AMD 9	IFNg	UNKNOWN	FAM	NFQ-MGB							39.9221	38.3109	2.27848						TRUE	0.148007	TRUE	3	35	Inconclusive		0	N	N	Y	Y
29	C5	FALSE	AMD 10	IFNg	UNKNOWN	FAM	NFQ-MGB							35.3002	35.3366	0.0514205						TRUE	0.148007	TRUE	3	30	Amp		0.962207	N	N	N	N
30	C6	FALSE	AMD 10	IFNg	UNKNOWN	FAM	NFQ-MGB							35.3729	35.3366	0.0514205						TRUE	0.148007	TRUE	3	30	Amp		0.966513	N	N	N	N
31	C7	FALSE	AMD 21	IFNg	UNKNOWN	FAM	NFQ-MGB							36.3578	35.8722	0.686817						TRUE	0.148007	TRUE	3	31	Amp		0.942729	N	N	N	Y
32	C8	FALSE	AMD 21	IFNg	UNKNOWN	FAM	NFQ-MGB							35.3865	35.8722	0.686817						TRUE	0.148007	TRUE	3	29	Amp		0.957466	N	N	N	Y
33	C9	FALSE	AMD 22	IFNg	UNKNOWN	FAM	NFQ-MGB							31.8581	31.8578	0.000426189						TRUE	0.148007	TRUE	3	27	Amp		0.980979	N	N	N	N
34	C10	FALSE	AMD 22	IFNg	UNKNOWN	FAM	NFQ-MGB							31.8575	31.8578	0.000426189						TRUE	0.148007	TRUE	3	27	Amp		0.984394	N	N	N	N
35	C11	FALSE	AMD 23	IFNg	UNKNOWN	FAM	NFQ-MGB							Undetermined								TRUE	0.148007	TRUE	3	39	No Amp		0	Y	Y	Y	N
36	C12	FALSE	AMD 23	IFNg	UNKNOWN	FAM	NFQ-MGB							Undetermined								TRUE	0.148007	TRUE	3	39	No Amp		0	Y	Y	Y	N
37	D1	FALSE	AMD 24	IFNg	UNKNOWN	FAM	NFQ-MGB							37.8135	36.6802	1.60276		5.48898	1.61113	1.13924		TRUE	0.148007	TRUE	3	33	Inconclusive		0.935884	N	N	N	Y
38	D2	FALSE	AMD 24	IFNg	UNKNOWN	FAM	NFQ-MGB							35.5469	36.6802	1.60276		5.48898	1.61113	1.13924		TRUE	0.148007	TRUE	3	29	Amp		0.96077	N	N	N	Y
39	D3	FALSE	AMD 25	IFNg	UNKNOWN	FAM	NFQ-MGB							35.5364	35.3192	0.30711		5.4533	0.354876	0.250935		TRUE	0.148007	TRUE	3	31	Amp		0.964744	N	N	N	N
40	D4	FALSE	AMD 25	IFNg	UNKNOWN	FAM	NFQ-MGB							35.1021	35.3192	0.30711		5.4533	0.354876	0.250935		TRUE	0.148007	TRUE	3	30	Amp		0.955337	N	N	N	N
41	D5	FALSE	AMD 27	IFNg	UNKNOWN	FAM	NFQ-MGB							36.5008	36.2953	0.290623		4.48122	0.43728	0.309204		TRUE	0.148007	TRUE	3	31	Inconclusive		0.935208	N	N	N	N
42	D6	FALSE	AMD 27	IFNg	UNKNOWN	FAM	NFQ-MGB							36.0898	36.2953	0.290623		4.48122	0.43728	0.309204		TRUE	0.148007	TRUE	3	30	Amp		0.945948	N	N	N	N
43	D7	FALSE	AMD 28	IFNg	UNKNOWN	FAM	NFQ-MGB							34.9368	34.7937	0.20238		5.33028	0.202402	0.14312		TRUE	0.148007	TRUE	3	30	Amp		0.982251	N	N	N	N
44	D8	FALSE	AMD 28	IFNg	UNKNOWN	FAM	NFQ-MGB							34.6506	34.7937	0.20238		5.33028	0.202402	0.14312		TRUE	0.148007	TRUE	3	30	Amp		0.962867	N	N	N	N
45	D9	FALSE	AMD 29	IFNg	UNKNOWN	FAM	NFQ-MGB							35.5352	35.1622	0.527482		4.85598	0.588707	0.416279		TRUE	0.148007	TRUE	3	30	Amp		0.950292	N	N	N	Y
46	D10	FALSE	AMD 29	IFNg	UNKNOWN	FAM	NFQ-MGB							34.7892	35.1622	0.527482		4.85598	0.588707	0.416279		TRUE	0.148007	TRUE	3	30	Amp		0.924839	N	N	N	Y
47	D11	FALSE	AMD 30	IFNg	UNKNOWN	FAM	NFQ-MGB							35.0349	35.0575	0.0318482		7.14887	0.089566	0.0633328		TRUE	0.148007	TRUE	3	30	Amp		0.964729	N	N	N	N
48	D12	FALSE	AMD 30	IFNg	UNKNOWN	FAM	NFQ-MGB							35.08	35.0575	0.0318482		7.14887	0.089566	0.0633328		TRUE	0.148007	TRUE	3	30	Amp		0.961791	N	N	N	N
49	E1	FALSE	AMD 1	GzmbB	UNKNOWN	FAM	NFQ-MGB							31.1254	31.1871	0.0873256						TRUE	0.210477	TRUE	3	26	Amp		0.980177	N	N	N	N
50	E2	FALSE	AMD 1	GzmbB	UNKNOWN	FAM	NFQ-MGB							31.2489	31.1871	0.0873256						TRUE	0.210477	TRUE	3	26	Amp		0.968581	N	N	N	N
51	E3	FALSE	AMD 3	GzmbB	UNKNOWN	FAM	NFQ-MGB							30.2311	30.3066	0.10682						TRUE	0.210477	TRUE	3	24	Amp		0.97261	N	N	N	N
52	E4	FALSE	AMD 3	GzmbB	UNKNOWN	FAM	NFQ-MGB							30.3822	30.3066	0.10682						TRUE	0.210477	TRUE	3	25	Amp		0.975466	N	N	N	N
53	E5	FALSE	AMD 4	GzmbB	UNKNOWN	FAM	NFQ-MGB							32.3976	32.1999	0.279542						TRUE	0.210477	TRUE	3	27	Amp		0.973158	N	N	N	N
54	E6	FALSE	AMD 4	GzmbB	UNKNOWN	FAM	NFQ-MGB							32.0022	32.1999	0.279542						TRUE	0.210477	TRUE	3	27	Amp		0.978173	N	N	N	N
55	E7	FALSE	AMD 5	GzmbB	UNKNOWN	FAM	NFQ-MGB							30.536	30.6256	0.126801						TRUE	0.210477	TRUE	3	25	Amp		0.978351	N	N	N	N
56	E8	FALSE	AMD 5	GzmbB	UNKNOWN	FAM	NFQ-MGB							30.7153	30.6256	0.126801						TRUE	0.210477	TRUE	3	24	Amp		0.978563	N	N	N	N
57	E9	FALSE	AMD 6	GzmbB	UNKNOWN	FAM	NFQ-MGB							31.1613	31.2455	0.119094						TRUE	0.210477	TRUE	3	26	Amp		0.976712	N	N	N	N
58	E10	FALSE	AMD 6	GzmbB	UNKNOWN	FAM	NFQ-MGB							31.3297	31.2455	0.119094						TRUE	0.210477	TRUE	3	26	Amp		0.972864	N	N	N	N
59	E11	FALSE	AMD 7	GzmbB	UNKNOWN	FAM	NFQ-MGB							30.9389	31.0885	0.211538						TRUE	0.210477	TRUE	3	26	Amp		0.980728	N	N	N	N
60	E12	FALSE	AMD 7	GzmbB	UNKNOWN	FAM	NFQ-MGB							31.2381	31.0885	0.211538						TRUE	0.210477	TRUE	3	26	Amp		0.977868	N	N	N	N
61	F1	FALSE	AMD 8	GzmbB	UNKNOWN	FAM	NFQ-MGB							29.3771	29.3729	0.00589112						TRUE	0.210477	TRUE	3	24	Amp		0.975643	N	N	N	N
62	F2	FALSE	AMD 8	GzmbB	UNKNOWN	FAM	NFQ-MGB							29.3687	29.3729	0.00589112						TRUE	0.210477	TRUE	3	24	Amp		0.978317	N	N	N	N
63	F3	FALSE	AMD 9	GzmbB	UNKNOWN	FAM	NFQ-MGB							31.7187	31.7976	0.111601						TRUE	0.210477	TRUE	3	26	Amp		0.977013	N	N	N	N
64	F4	FALSE	AMD 9	GzmbB	UNKNOWN	FAM	NFQ-MGB							31.8765	31.7976	0.111601						TRUE	0.210477	TRUE	3	26	Amp		0.978405	N	N	N	N
65	F5	FALSE	AMD 10	GzmbB	UNKNOWN	FAM	NFQ-MGB							31.1302	31.0583	0.101727						TRUE	0.210477	TRUE	3	26	Amp		0.980793	N	N	N	N
66	F6	FALSE	AMD 10	GzmbB	UNKNOWN	FAM	NFQ-MGB							30.9864	31.0583	0.101727						TRUE	0.210477	TRUE	3	25	Amp		0.985372	N	N	N	N
67	F7	FALSE	AMD 21	GzmbB	UNKNOWN	FAM	NFQ-MGB							30.4326	30.6413	0.295202						TRUE	0.210477	TRUE	3	25	Amp		0.985245	N	N	N	N
68	F8	FALSE	AMD 21	GzmbB	UNKNOWN	FAM	NFQ-MGB							30.85	30.6413	0.295202						TRUE	0.210477	TRUE	3	25	Amp		0.982782	N	N	N	N
69	F9	FALSE	AMD 22	GzmbB	UNKNOWN	FAM	NFQ-MGB							25.7095	25.7026	0.00975244						TRUE	0.210477	TRUE	3	20	Amp		0.982023	N	N	N	N
70	F10	FALSE	AMD 22	GzmbB	UNKNOWN	FAM	NFQ-MGB							25.6957	25.7026	0.00975244						TRUE	0.210477	TRUE	3	21	Amp		0.976649	N	N	N	N
71	F11	FALSE	AMD 23	GzmbB	UNKNOWN	FAM	NFQ-MGB							33.7175	34.2002	0.682736						TRUE	0.210477	TRUE	3	28	Amp		0.981013	N	N	N	Y
72	F12	FALSE	AMD 23	GzmbB	UNKNOWN	FAM	NFQ-MGB							34.683	34.2002	0.682736						TRUE	0.210477	TRUE	3	29	Amp		0.966961	N	N	N	Y
73	G1	FALSE	AMD 24	GzmbB	UNKNOWN	FAM	NFQ-MGB							30.8698	31.0465	0.249902		-0.144697	0.298914	0.211364		TRUE	0.210477	TRUE	3	24	Amp		0.987499	N	N	N	N
74	G2	FALSE	AMD 24	GzmbB	UNKNOWN	FAM	NFQ-MGB							31.2232	31.0465	0.249902		-0.144697	0.298914	0.211364		TRUE	0.210477	TRUE	3	25	Amp		0.976133	N	N	N	N
75	G3	FALSE	AMD 25	GzmbB	UNKNOWN	FAM	NFQ-MGB							29.8484	29.8268	0.0305035		-0.0391159	0.180419	0.127576		TRUE	0.210477	TRUE	3	23	Amp		0.977874	N	N	N	N
76	G4	FALSE	AMD 25	GzmbB	UNKNOWN	FAM	NFQ-MGB							29.8052	29.8268	0.0305035		-0.0391159	0.180419	0.127576		TRUE	0.210477	TRUE	3	25	Amp		0.97899	N	N	N	N
77	G5	FALSE	AMD 27	GzmbB	UNKNOWN	FAM	NFQ-MGB							31.9306	31.9438	0.018751		0.129761	0.327267	0.231413		TRUE	0.210477	TRUE	3	26	Amp		0.980985	N	N	N	N
78	G6	FALSE	AMD 27	GzmbB	UNKNOWN	FAM	NFQ-MGB							31.9571	31.9438	0.018751		0.129761	0.327267	0.231413		TRUE	0.210477	TRUE	3	27	Amp		0.985601	N	N	N	N
79	G7	FALSE	AMD 28	GzmbB	UNKNOWN	FAM	NFQ-MGB							29.5557	29.5422	0.0191057		0.078783	0.0193376	0.0136738		TRUE	0.210477	TRUE	3	23	Amp		0.978318	N	N	N	N
80	G8	FALSE	AMD 28	GzmbB	UNKNOWN	FAM	NFQ-MGB							29.5287	29.5422	0.0191057		0.078783	0.0193376	0.0136738		TRUE	0.210477	TRUE	3	24	Amp		0.981044	N	N	N	N
81	G9	FALSE	AMD 29	GzmbB	UNKNOWN	FAM	NFQ-MGB							30.2471	30.3669	0.169421		0.0606327	0.311517	0.220276		TRUE	0.210477	TRUE	3	25	Amp		0.97839	N	N	N	N
82	G10	FALSE	AMD 29	GzmbB	UNKNOWN	FAM	NFQ-MGB							30.4867	30.3669	0.169421		0.0606327	0.311517	0.220276		TRUE	0.210477	TRUE	3	25	Amp		0.958936	N	N	N	N
83	G11	FALSE	AMD 30	GzmbB	UNKNOWN	FAM	NFQ-MGB							27.7013	27.7441	0.0605458		-0.164449	0.103313	0.0730533		TRUE	0.210477	TRUE	3	22	Amp		0.975466	N	N	N	N
84	G12	FALSE	AMD 30	GzmbB	UNKNOWN	FAM	NFQ-MGB							27.7869	27.7441	0.0605458		-0.164449	0.103313	0.0730533		TRUE	0.210477	TRUE	3	22	Amp		0.979156	N	N	N	N
Analysis Type	Singleplex
Endogenous Control	CD8a
RQ Min/Max Confidence Level	95.0
Reference Sample	AMD 1
