# Supplementary material for: Tenascin‐C immobilizes infiltrating T lymphocytes through CXCL12 promoting breast cancer progression
Source: EMBO Mol Med. 2021 May 14;13(6):e13270. doi: 10.15252/emmm.202013270 (PMC8185552; doi:10.15252/emmm.202013270)
Supplement: Supplementary file 9 — Source Data for Figure 6 [file EMMM-13-e13270-s004.zip › Fig6/Fig 6 J K L/2. PBS GAPDH CD8a IFNg lung mouse.xls]

## Sheet: Sample Setup
Block Type	96-Well 0.2-mL Block
Calibration Background is expired	Yes
Calibration Background performed on	12-12-2017
Calibration Pure Dye ABY is expired	Yes
Calibration Pure Dye ABY performed on	12-12-2017
Calibration Pure Dye FAM is expired	Yes
Calibration Pure Dye FAM performed on	12-12-2017
Calibration Pure Dye JUN is expired	Yes
Calibration Pure Dye JUN performed on	12-12-2017
Calibration Pure Dye NED is expired	Yes
Calibration Pure Dye NED performed on	12-12-2017
Calibration Pure Dye ROX is expired	Yes
Calibration Pure Dye ROX performed on	12-12-2017
Calibration Pure Dye SYBR is expired	Yes
Calibration Pure Dye SYBR performed on	12-12-2017
Calibration Pure Dye TAMRA is expired	Yes
Calibration Pure Dye TAMRA performed on	12-12-2017
Calibration Pure Dye VIC is expired	Yes
Calibration Pure Dye VIC performed on	12-12-2017
Calibration ROI is expired	Yes
Calibration ROI performed on	12-12-2017
Calibration Uniformity is expired	Yes
Calibration Uniformity performed on	12-12-2017
Chemistry	TAQMAN
Date Created	2020-09-22 14:10:11 PM CEST
Experiment Barcode
Experiment Comment
Experiment File Name	E:\2020-09-22 GAPDH CD8a IFNg lung mouse PBS SELVEN.eds
Experiment Name	2020-09-22 GAPDH CD8a IFNg lung mouse PBS SELVEN
Experiment Run End Time	2020-09-22 14:19:04 PM CEST
Experiment Type	Comparative Cт (ΔΔCт)
Instrument Name	272322169
Instrument Serial Number	272322169
Instrument Type	QuantStudio™ 3 System
Passive Reference	ROX
Post-read Stage/Step
Pre-read Stage/Step
Quantification Cycle Method	Ct
Signal Smoothing On	true
Stage/ Cycle where Ct Analysis is performed	Stage2, Step2
User Name
Well	Well Position	Sample Name	Sample Color	Biogroup Name	Biogroup Color	Target Name	Target Color	Task	Reporter	Quencher	Quantity	Comments
1	A1	PBS 11	RGB(176,23,31)			GAPDH	RGB(176,23,31)	UNKNOWN	FAM	NFQ-MGB
2	A2	PBS 11	RGB(176,23,31)			GAPDH	RGB(176,23,31)	UNKNOWN	FAM	NFQ-MGB
3	A3	PBS 12	RGB(0,0,255)			GAPDH	RGB(176,23,31)	UNKNOWN	FAM	NFQ-MGB
4	A4	PBS 12	RGB(0,0,255)			GAPDH	RGB(176,23,31)	UNKNOWN	FAM	NFQ-MGB
5	A5	PBS 13	RGB(0,139,69)			GAPDH	RGB(176,23,31)	UNKNOWN	FAM	NFQ-MGB
6	A6	PBS 13	RGB(0,139,69)			GAPDH	RGB(176,23,31)	UNKNOWN	FAM	NFQ-MGB
7	A7	PBS 14	RGB(255,127,0)			GAPDH	RGB(176,23,31)	UNKNOWN	FAM	NFQ-MGB
8	A8	PBS 14	RGB(255,127,0)			GAPDH	RGB(176,23,31)	UNKNOWN	FAM	NFQ-MGB
9	A9	PBS 15	RGB(139,137,112)			GAPDH	RGB(176,23,31)	UNKNOWN	FAM	NFQ-MGB
10	A10	PBS 15	RGB(139,137,112)			GAPDH	RGB(176,23,31)	UNKNOWN	FAM	NFQ-MGB
11	A11	PBS 16	RGB(238,121,66)			GAPDH	RGB(176,23,31)	UNKNOWN	FAM	NFQ-MGB
12	A12	PBS 16	RGB(238,121,66)			GAPDH	RGB(176,23,31)	UNKNOWN	FAM	NFQ-MGB
13	B1	PBS 17	RGB(142,56,142)			GAPDH	RGB(176,23,31)	UNKNOWN	FAM	NFQ-MGB
14	B2	PBS 17	RGB(142,56,142)			GAPDH	RGB(176,23,31)	UNKNOWN	FAM	NFQ-MGB
15	B3	PBS 18	RGB(198,113,113)			GAPDH	RGB(176,23,31)	UNKNOWN	FAM	NFQ-MGB
16	B4	PBS 18	RGB(198,113,113)			GAPDH	RGB(176,23,31)	UNKNOWN	FAM	NFQ-MGB
17	B5	PBS 19	RGB(0,245,255)			GAPDH	RGB(176,23,31)	UNKNOWN	FAM	NFQ-MGB
18	B6	PBS 19	RGB(0,245,255)			GAPDH	RGB(176,23,31)	UNKNOWN	FAM	NFQ-MGB
19	B7	PBS 20	RGB(238,220,130)			GAPDH	RGB(176,23,31)	UNKNOWN	FAM	NFQ-MGB
20	B8	PBS 20	RGB(238,220,130)			GAPDH	RGB(176,23,31)	UNKNOWN	FAM	NFQ-MGB
21	B9	PBS 31	RGB(238,238,0)			GAPDH	RGB(176,23,31)	UNKNOWN	FAM	NFQ-MGB
22	B10	PBS 31	RGB(238,238,0)			GAPDH	RGB(176,23,31)	UNKNOWN	FAM	NFQ-MGB
23	B11	PBS 33	RGB(142,142,56)			GAPDH	RGB(176,23,31)	UNKNOWN	FAM	NFQ-MGB
24	B12	PBS 33	RGB(142,142,56)			GAPDH	RGB(176,23,31)	UNKNOWN	FAM	NFQ-MGB
25	C1	PBS 34	RGB(238,44,44)			GAPDH	RGB(176,23,31)	UNKNOWN	FAM	NFQ-MGB
26	C2	PBS 34	RGB(238,44,44)			GAPDH	RGB(176,23,31)	UNKNOWN	FAM	NFQ-MGB
27	C3	PBS 35	RGB(51,161,201)			GAPDH	RGB(176,23,31)	UNKNOWN	FAM	NFQ-MGB
28	C4	PBS 35	RGB(51,161,201)			GAPDH	RGB(176,23,31)	UNKNOWN	FAM	NFQ-MGB
29	C5	PBS 36	RGB(238,18,137)			GAPDH	RGB(176,23,31)	UNKNOWN	FAM	NFQ-MGB
30	C6	PBS 36	RGB(238,18,137)			GAPDH	RGB(176,23,31)	UNKNOWN	FAM	NFQ-MGB
31	C7	PBS 38	RGB(176,23,31)			GAPDH	RGB(176,23,31)	UNKNOWN	FAM	NFQ-MGB
32	C8	PBS 38	RGB(176,23,31)			GAPDH	RGB(176,23,31)	UNKNOWN	FAM	NFQ-MGB
33	C9	PBS 34	RGB(238,44,44)			IFNg	RGB(0,139,69)	UNKNOWN	FAM	NFQ-MGB
34	C10	PBS 34	RGB(238,44,44)			IFNg	RGB(0,139,69)	UNKNOWN	FAM	NFQ-MGB
35	C11	PBS 35	RGB(51,161,201)			IFNg	RGB(0,139,69)	UNKNOWN	FAM	NFQ-MGB
36	C12	PBS 35	RGB(51,161,201)			IFNg	RGB(0,139,69)	UNKNOWN	FAM	NFQ-MGB
37	D1	PBS 11	RGB(176,23,31)			CD8a	RGB(0,0,255)	UNKNOWN	FAM	NFQ-MGB
38	D2	PBS 11	RGB(176,23,31)			CD8a	RGB(0,0,255)	UNKNOWN	FAM	NFQ-MGB
39	D3	PBS 12	RGB(0,0,255)			CD8a	RGB(0,0,255)	UNKNOWN	FAM	NFQ-MGB
40	D4	PBS 12	RGB(0,0,255)			CD8a	RGB(0,0,255)	UNKNOWN	FAM	NFQ-MGB
41	D5	PBS 13	RGB(0,139,69)			CD8a	RGB(0,0,255)	UNKNOWN	FAM	NFQ-MGB
42	D6	PBS 13	RGB(0,139,69)			CD8a	RGB(0,0,255)	UNKNOWN	FAM	NFQ-MGB
43	D7	PBS 14	RGB(255,127,0)			CD8a	RGB(0,0,255)	UNKNOWN	FAM	NFQ-MGB
44	D8	PBS 14	RGB(255,127,0)			CD8a	RGB(0,0,255)	UNKNOWN	FAM	NFQ-MGB
45	D9	PBS 15	RGB(139,137,112)			CD8a	RGB(0,0,255)	UNKNOWN	FAM	NFQ-MGB
46	D10	PBS 15	RGB(139,137,112)			CD8a	RGB(0,0,255)	UNKNOWN	FAM	NFQ-MGB
47	D11	PBS 16	RGB(238,121,66)			CD8a	RGB(0,0,255)	UNKNOWN	FAM	NFQ-MGB
48	D12	PBS 16	RGB(238,121,66)			CD8a	RGB(0,0,255)	UNKNOWN	FAM	NFQ-MGB
49	E1	PBS 17	RGB(142,56,142)			CD8a	RGB(0,0,255)	UNKNOWN	FAM	NFQ-MGB
50	E2	PBS 17	RGB(142,56,142)			CD8a	RGB(0,0,255)	UNKNOWN	FAM	NFQ-MGB
51	E3	PBS 18	RGB(198,113,113)			CD8a	RGB(0,0,255)	UNKNOWN	FAM	NFQ-MGB
52	E4	PBS 18	RGB(198,113,113)			CD8a	RGB(0,0,255)	UNKNOWN	FAM	NFQ-MGB
53	E5	PBS 19	RGB(0,245,255)			CD8a	RGB(0,0,255)	UNKNOWN	FAM	NFQ-MGB
54	E6	PBS 19	RGB(0,245,255)			CD8a	RGB(0,0,255)	UNKNOWN	FAM	NFQ-MGB
55	E7	PBS 20	RGB(238,220,130)			CD8a	RGB(0,0,255)	UNKNOWN	FAM	NFQ-MGB
56	E8	PBS 20	RGB(238,220,130)			CD8a	RGB(0,0,255)	UNKNOWN	FAM	NFQ-MGB
57	E9	PBS 31	RGB(238,238,0)			CD8a	RGB(0,0,255)	UNKNOWN	FAM	NFQ-MGB
58	E10	PBS 31	RGB(238,238,0)			CD8a	RGB(0,0,255)	UNKNOWN	FAM	NFQ-MGB
59	E11	PBS 33	RGB(142,142,56)			CD8a	RGB(0,0,255)	UNKNOWN	FAM	NFQ-MGB
60	E12	PBS 33	RGB(142,142,56)			CD8a	RGB(0,0,255)	UNKNOWN	FAM	NFQ-MGB
61	F1	PBS 34	RGB(238,44,44)			CD8a	RGB(0,0,255)	UNKNOWN	FAM	NFQ-MGB
62	F2	PBS 34	RGB(238,44,44)			CD8a	RGB(0,0,255)	UNKNOWN	FAM	NFQ-MGB
63	F3	PBS 35	RGB(51,161,201)			CD8a	RGB(0,0,255)	UNKNOWN	FAM	NFQ-MGB
64	F4	PBS 35	RGB(51,161,201)			CD8a	RGB(0,0,255)	UNKNOWN	FAM	NFQ-MGB
65	F5	PBS 36	RGB(238,18,137)			CD8a	RGB(0,0,255)	UNKNOWN	FAM	NFQ-MGB
66	F6	PBS 36	RGB(238,18,137)			CD8a	RGB(0,0,255)	UNKNOWN	FAM	NFQ-MGB
67	F7	PBS 38	RGB(176,23,31)			CD8a	RGB(0,0,255)	UNKNOWN	FAM	NFQ-MGB
68	F8	PBS 38	RGB(176,23,31)			CD8a	RGB(0,0,255)	UNKNOWN	FAM	NFQ-MGB
69	F9	PBS 36	RGB(238,18,137)			IFNg	RGB(0,139,69)	UNKNOWN	FAM	NFQ-MGB
70	F10	PBS 36	RGB(238,18,137)			IFNg	RGB(0,139,69)	UNKNOWN	FAM	NFQ-MGB
71	F11	PBS 38	RGB(176,23,31)			IFNg	RGB(0,139,69)	UNKNOWN	FAM	NFQ-MGB
72	F12	PBS 38	RGB(176,23,31)			IFNg	RGB(0,139,69)	UNKNOWN	FAM	NFQ-MGB
73	G1	PBS 11	RGB(176,23,31)			IFNg	RGB(0,139,69)	UNKNOWN	FAM	NFQ-MGB
74	G2	PBS 11	RGB(176,23,31)			IFNg	RGB(0,139,69)	UNKNOWN	FAM	NFQ-MGB
75	G3	PBS 12	RGB(0,0,255)			IFNg	RGB(0,139,69)	UNKNOWN	FAM	NFQ-MGB
76	G4	PBS 12	RGB(0,0,255)			IFNg	RGB(0,139,69)	UNKNOWN	FAM	NFQ-MGB
77	G5	PBS 13	RGB(0,139,69)			IFNg	RGB(0,139,69)	UNKNOWN	FAM	NFQ-MGB
78	G6	PBS 13	RGB(0,139,69)			IFNg	RGB(0,139,69)	UNKNOWN	FAM	NFQ-MGB
79	G7	PBS 14	RGB(255,127,0)			IFNg	RGB(0,139,69)	UNKNOWN	FAM	NFQ-MGB
80	G8	PBS 14	RGB(255,127,0)			IFNg	RGB(0,139,69)	UNKNOWN	FAM	NFQ-MGB
81	G9	PBS 15	RGB(139,137,112)			IFNg	RGB(0,139,69)	UNKNOWN	FAM	NFQ-MGB
82	G10	PBS 15	RGB(139,137,112)			IFNg	RGB(0,139,69)	UNKNOWN	FAM	NFQ-MGB
83	G11	PBS 16	RGB(238,121,66)			IFNg	RGB(0,139,69)	UNKNOWN	FAM	NFQ-MGB
84	G12	PBS 16	RGB(238,121,66)			IFNg	RGB(0,139,69)	UNKNOWN	FAM	NFQ-MGB
85	H1	PBS 17	RGB(142,56,142)			IFNg	RGB(0,139,69)	UNKNOWN	FAM	NFQ-MGB
86	H2	PBS 17	RGB(142,56,142)			IFNg	RGB(0,139,69)	UNKNOWN	FAM	NFQ-MGB
87	H3	PBS 18	RGB(198,113,113)			IFNg	RGB(0,139,69)	UNKNOWN	FAM	NFQ-MGB
88	H4	PBS 18	RGB(198,113,113)			IFNg	RGB(0,139,69)	UNKNOWN	FAM	NFQ-MGB
89	H5	PBS 19	RGB(0,245,255)			IFNg	RGB(0,139,69)	UNKNOWN	FAM	NFQ-MGB
90	H6	PBS 19	RGB(0,245,255)			IFNg	RGB(0,139,69)	UNKNOWN	FAM	NFQ-MGB
91	H7	PBS 20	RGB(238,220,130)			IFNg	RGB(0,139,69)	UNKNOWN	FAM	NFQ-MGB
92	H8	PBS 20	RGB(238,220,130)			IFNg	RGB(0,139,69)	UNKNOWN	FAM	NFQ-MGB
93	H9	PBS 31	RGB(238,238,0)			IFNg	RGB(0,139,69)	UNKNOWN	FAM	NFQ-MGB
94	H10	PBS 31	RGB(238,238,0)			IFNg	RGB(0,139,69)	UNKNOWN	FAM	NFQ-MGB
95	H11	PBS 33	RGB(142,142,56)			IFNg	RGB(0,139,69)	UNKNOWN	FAM	NFQ-MGB
96	H12	PBS 33	RGB(142,142,56)			IFNg	RGB(0,139,69)	UNKNOWN	FAM	NFQ-MGB

## Sheet: Amplification Data
Block Type	96-Well 0.2-mL Block
Calibration Background is expired	Yes
Calibration Background performed on	12-12-2017
Calibration Pure Dye ABY is expired	Yes
Calibration Pure Dye ABY performed on	12-12-2017
Calibration Pure Dye FAM is expired	Yes
Calibration Pure Dye FAM performed on	12-12-2017
Calibration Pure Dye JUN is expired	Yes
Calibration Pure Dye JUN performed on	12-12-2017
Calibration Pure Dye NED is expired	Yes
Calibration Pure Dye NED performed on	12-12-2017
Calibration Pure Dye ROX is expired	Yes
Calibration Pure Dye ROX performed on	12-12-2017
Calibration Pure Dye SYBR is expired	Yes
Calibration Pure Dye SYBR performed on	12-12-2017
Calibration Pure Dye TAMRA is expired	Yes
Calibration Pure Dye TAMRA performed on	12-12-2017
Calibration Pure Dye VIC is expired	Yes
Calibration Pure Dye VIC performed on	12-12-2017
Calibration ROI is expired	Yes
Calibration ROI performed on	12-12-2017
Calibration Uniformity is expired	Yes
Calibration Uniformity performed on	12-12-2017
Chemistry	TAQMAN
Date Created	2020-09-22 14:10:11 PM CEST
Experiment Barcode
Experiment Comment
Experiment File Name	E:\2020-09-22 GAPDH CD8a IFNg lung mouse PBS SELVEN.eds
Experiment Name	2020-09-22 GAPDH CD8a IFNg lung mouse PBS SELVEN
Experiment Run End Time	2020-09-22 14:19:04 PM CEST
Experiment Type	Comparative Cт (ΔΔCт)
Instrument Name	272322169
Instrument Serial Number	272322169
Instrument Type	QuantStudio™ 3 System
Passive Reference	ROX
Post-read Stage/Step
Pre-read Stage/Step
Quantification Cycle Method	Ct
Signal Smoothing On	true
Stage/ Cycle where Ct Analysis is performed	Stage2, Step2
User Name
Well	Well Position	Cycle	Target Name	Rn	Delta Rn
1	A1	1	GAPDH	0.549823	0.00405772
1	A1	2	GAPDH	0.549993	0.0034237
1	A1	3	GAPDH	0.549827	0.00245339
1	A1	4	GAPDH	0.550711	0.00253392
1	A1	5	GAPDH	0.552178	0.00319666
1	A1	6	GAPDH	0.549088	-0.00069815
1	A1	7	GAPDH	0.545844	-0.00474555
1	A1	8	GAPDH	0.547589	-0.00380517
1	A1	9	GAPDH	0.555998	0.00380009
1	A1	10	GAPDH	0.55445	0.00144737
1	A1	11	GAPDH	0.553371	-0.000435962
1	A1	12	GAPDH	0.553923	-0.000687735
1	A1	13	GAPDH	0.553703	-0.0017121
1	A1	14	GAPDH	0.553464	-0.00275549
1	A1	15	GAPDH	0.554332	-0.00269189
1	A1	16	GAPDH	0.556397	-0.00143042
1	A1	17	GAPDH	0.559095	0.000463217
1	A1	18	GAPDH	0.560051	0.000615206
1	A1	19	GAPDH	0.559466	-0.000774598
1	A1	20	GAPDH	0.558679	-0.00236575
1	A1	21	GAPDH	0.562967	0.00111802
1	A1	22	GAPDH	0.569128	0.00647493
1	A1	23	GAPDH	0.571808	0.0083514
1	A1	24	GAPDH	0.581889	0.0176275
1	A1	25	GAPDH	0.599855	0.03479
1	A1	26	GAPDH	0.63664	0.0707702
1	A1	27	GAPDH	0.698739	0.132065
1	A1	28	GAPDH	0.802592	0.235114
1	A1	29	GAPDH	0.968077	0.399795
1	A1	30	GAPDH	1.21011	0.641019
1	A1	31	GAPDH	1.52038	0.950487
1	A1	32	GAPDH	1.86616	1.29547
1	A1	33	GAPDH	2.2097	1.6382
1	A1	34	GAPDH	2.53049	1.95818
1	A1	35	GAPDH	2.81293	2.23983
1	A1	36	GAPDH	3.0527	2.47879
1	A1	37	GAPDH	3.25523	2.68051
1	A1	38	GAPDH	3.42691	2.85139
1	A1	39	GAPDH	3.56764	2.99131
1	A1	40	GAPDH	3.66794	3.09081
2	A2	1	GAPDH	0.595039	0.00338659
2	A2	2	GAPDH	0.595392	0.00265456
2	A2	3	GAPDH	0.593514	-0.00030823
2	A2	4	GAPDH	0.59423	-0.00067685
2	A2	5	GAPDH	0.593596	-0.00239498
2	A2	6	GAPDH	0.595033	-0.00204274
2	A2	7	GAPDH	0.598427	0.000266734
2	A2	8	GAPDH	0.601724	0.00247876
2	A2	9	GAPDH	0.603895	0.00356485
2	A2	10	GAPDH	0.603186	0.00177108
2	A2	11	GAPDH	0.602962	0.000463029
2	A2	12	GAPDH	0.603546	-3.78546e-05
2	A2	13	GAPDH	0.603622	-0.00104723
2	A2	14	GAPDH	0.605476	-0.000277338
2	A2	15	GAPDH	0.609321	0.00248305
2	A2	16	GAPDH	0.608078	0.000155341
2	A2	17	GAPDH	0.607462	-0.00154604
2	A2	18	GAPDH	0.608707	-0.00138579
2	A2	19	GAPDH	0.609178	-0.0019995
2	A2	20	GAPDH	0.609248	-0.0030137
2	A2	21	GAPDH	0.613699	0.000351968
2	A2	22	GAPDH	0.616328	0.00189701
2	A2	23	GAPDH	0.616814	0.00129844
2	A2	24	GAPDH	0.625363	0.00876223
2	A2	25	GAPDH	0.642558	0.0248723
2	A2	26	GAPDH	0.670255	0.051485
2	A2	27	GAPDH	0.723783	0.103928
2	A2	28	GAPDH	0.80917	0.18823
2	A2	29	GAPDH	0.951645	0.329621
2	A2	30	GAPDH	1.16105	0.537937
2	A2	31	GAPDH	1.44669	0.8225
2	A2	32	GAPDH	1.77878	1.15351
2	A2	33	GAPDH	2.12306	1.4967
2	A2	34	GAPDH	2.45024	1.82279
2	A2	35	GAPDH	2.74915	2.12062
2	A2	36	GAPDH	3.00422	2.37461
2	A2	37	GAPDH	3.21912	2.58841
2	A2	38	GAPDH	3.40504	2.77325
2	A2	39	GAPDH	3.55511	2.92224
2	A2	40	GAPDH	3.66376	3.02981
3	A3	1	GAPDH	0.544253	-0.00478601
3	A3	2	GAPDH	0.544523	-0.00565927
3	A3	3	GAPDH	0.550418	-0.000908186
3	A3	4	GAPDH	0.552345	-0.000124918
3	A3	5	GAPDH	0.553256	-0.00035779
3	A3	6	GAPDH	0.554895	0.000137229
3	A3	7	GAPDH	0.556413	0.000511788
3	A3	8	GAPDH	0.556894	-0.000151549
3	A3	9	GAPDH	0.560177	0.0019882
3	A3	10	GAPDH	0.559632	0.000299843
3	A3	11	GAPDH	0.560025	-0.000451411
3	A3	12	GAPDH	0.561719	9.92198e-05
3	A3	13	GAPDH	0.562564	-0.000200112
3	A3	14	GAPDH	0.565416	0.00150864
3	A3	15	GAPDH	0.566446	0.00139497
3	A3	16	GAPDH	0.565876	-0.00031955
3	A3	17	GAPDH	0.565185	-0.00215412
3	A3	18	GAPDH	0.565044	-0.0034386
3	A3	19	GAPDH	0.56765	-0.00197595
3	A3	20	GAPDH	0.571329	0.000559213
3	A3	21	GAPDH	0.575497	0.00358308
3	A3	22	GAPDH	0.581847	0.00878895
3	A3	23	GAPDH	0.589296	0.0150943
3	A3	24	GAPDH	0.603345	0.028
3	A3	25	GAPDH	0.634	0.0575112
3	A3	26	GAPDH	0.686428	0.108796
3	A3	27	GAPDH	0.775434	0.196658
3	A3	28	GAPDH	0.921401	0.341481
3	A3	29	GAPDH	1.14233	0.561264
3	A3	30	GAPDH	1.43478	0.85257
3	A3	31	GAPDH	1.77134	1.18799
3	A3	32	GAPDH	2.12751	1.54301
3	A3	33	GAPDH	2.45523	1.86959
3	A3	34	GAPDH	2.74867	2.16189
3	A3	35	GAPDH	3.00529	2.41736
3	A3	36	GAPDH	3.21948	2.63041
3	A3	37	GAPDH	3.40182	2.81161
3	A3	38	GAPDH	3.54521	2.95385
3	A3	39	GAPDH	3.66962	3.07712
3	A3	40	GAPDH	3.75986	3.16621
4	A4	1	GAPDH	0.59367	-0.00518605
4	A4	2	GAPDH	0.593692	-0.00589735
4	A4	3	GAPDH	0.597091	-0.00323091
4	A4	4	GAPDH	0.59942	-0.00163456
4	A4	5	GAPDH	0.60236	0.000571784
4	A4	6	GAPDH	0.602881	0.000359552
4	A4	7	GAPDH	0.602573	-0.000681304
4	A4	8	GAPDH	0.605937	0.00194996
4	A4	9	GAPDH	0.608283	0.00356259
4	A4	10	GAPDH	0.60657	0.00111679
4	A4	11	GAPDH	0.605748	-0.000438334
4	A4	12	GAPDH	0.608548	0.00162842
4	A4	13	GAPDH	0.608596	0.000943163
4	A4	14	GAPDH	0.610153	0.00176752
4	A4	15	GAPDH	0.608017	-0.00110147
4	A4	16	GAPDH	0.606948	-0.00290336
4	A4	17	GAPDH	0.60944	-0.00114518
4	A4	18	GAPDH	0.611656	0.000338098
4	A4	19	GAPDH	0.610792	-0.00125869
4	A4	20	GAPDH	0.610358	-0.00242573
4	A4	21	GAPDH	0.616099	0.00258168
4	A4	22	GAPDH	0.623025	0.00877468
4	A4	23	GAPDH	0.63042	0.0154372
4	A4	24	GAPDH	0.644287	0.0285709
4	A4	25	GAPDH	0.673553	0.0571037
4	A4	26	GAPDH	0.723963	0.106781
4	A4	27	GAPDH	0.810737	0.192822
4	A4	28	GAPDH	0.952664	0.334015
4	A4	29	GAPDH	1.16464	0.545255
4	A4	30	GAPDH	1.45283	0.832711
4	A4	31	GAPDH	1.78769	1.16685
4	A4	32	GAPDH	2.13833	1.51675
4	A4	33	GAPDH	2.4704	1.84808
4	A4	34	GAPDH	2.75846	2.13541
4	A4	35	GAPDH	3.01497	2.39119
4	A4	36	GAPDH	3.23157	2.60705
4	A4	37	GAPDH	3.4154	2.79015
4	A4	38	GAPDH	3.56128	2.9353
4	A4	39	GAPDH	3.68443	3.05772
4	A4	40	GAPDH	3.76728	3.13983
5	A5	1	GAPDH	0.529914	0.00115414
5	A5	2	GAPDH	0.529964	4.68618e-06
5	A5	3	GAPDH	0.530765	-0.000394105
5	A5	4	GAPDH	0.532419	6.01654e-05
5	A5	5	GAPDH	0.534673	0.0011143
5	A5	6	GAPDH	0.535111	0.000352513
5	A5	7	GAPDH	0.537004	0.00104657
5	A5	8	GAPDH	0.538449	0.00129121
5	A5	9	GAPDH	0.538037	-0.000320353
5	A5	10	GAPDH	0.537574	-0.001983
5	A5	11	GAPDH	0.539921	-0.000835826
5	A5	12	GAPDH	0.544157	0.00220087
5	A5	13	GAPDH	0.543932	0.000776705
5	A5	14	GAPDH	0.545417	0.00106212
5	A5	15	GAPDH	0.5443	-0.00125451
5	A5	16	GAPDH	0.543702	-0.00305306
5	A5	17	GAPDH	0.544753	-0.00320104
5	A5	18	GAPDH	0.546674	-0.00248021
5	A5	19	GAPDH	0.549648	-0.000705999
5	A5	20	GAPDH	0.551861	0.000307423
5	A5	21	GAPDH	0.554987	0.00223399
5	A5	22	GAPDH	0.557735	0.00378224
5	A5	23	GAPDH	0.567909	0.012757
5	A5	24	GAPDH	0.587441	0.0310892
5	A5	25	GAPDH	0.617375	0.0598236
5	A5	26	GAPDH	0.676298	0.117547
5	A5	27	GAPDH	0.773137	0.213186
5	A5	28	GAPDH	0.929958	0.368807
5	A5	29	GAPDH	1.16336	0.601009
5	A5	30	GAPDH	1.46043	0.896884
5	A5	31	GAPDH	1.80185	1.2371
5	A5	32	GAPDH	2.15116	1.58521
5	A5	33	GAPDH	2.47633	1.90918
5	A5	34	GAPDH	2.76636	2.19801
5	A5	35	GAPDH	3.01609	2.44654
5	A5	36	GAPDH	3.2348	2.66405
5	A5	37	GAPDH	3.41337	2.84142
5	A5	38	GAPDH	3.55877	2.98562
5	A5	39	GAPDH	3.66909	3.09474
5	A5	40	GAPDH	3.75978	3.18423
6	A6	1	GAPDH	0.522784	0.000478332
6	A6	2	GAPDH	0.522462	-0.000949756
6	A6	3	GAPDH	0.521003	-0.00351528
6	A6	4	GAPDH	0.523549	-0.00207615
6	A6	5	GAPDH	0.526785	5.39836e-05
6	A6	6	GAPDH	0.52744	-0.000397125
6	A6	7	GAPDH	0.530686	0.00174189
6	A6	8	GAPDH	0.533691	0.00364099
6	A6	9	GAPDH	0.533749	0.00259294
6	A6	10	GAPDH	0.535686	0.00342333
6	A6	11	GAPDH	0.535722	0.00235311
6	A6	12	GAPDH	0.535546	0.00107052
6	A6	13	GAPDH	0.534904	-0.000677828
6	A6	14	GAPDH	0.535008	-0.00168064
6	A6	15	GAPDH	0.53784	4.49559e-05
6	A6	16	GAPDH	0.536896	-0.00200511
6	A6	17	GAPDH	0.535558	-0.00444904
6	A6	18	GAPDH	0.535001	-0.00611227
6	A6	19	GAPDH	0.539424	-0.00279606
6	A6	20	GAPDH	0.54569	0.00236401
6	A6	21	GAPDH	0.547166	0.00273348
6	A6	22	GAPDH	0.549229	0.00369029
6	A6	23	GAPDH	0.558888	0.0122422
6	A6	24	GAPDH	0.579236	0.0314841
6	A6	25	GAPDH	0.617052	0.068194
6	A6	26	GAPDH	0.684215	0.13425
6	A6	27	GAPDH	0.797604	0.246534
6	A6	28	GAPDH	0.969975	0.417798
6	A6	29	GAPDH	1.21872	0.665433
6	A6	30	GAPDH	1.53186	0.977467
6	A6	31	GAPDH	1.87737	1.32187
6	A6	32	GAPDH	2.22586	1.66926
6	A6	33	GAPDH	2.53792	1.98022
6	A6	34	GAPDH	2.81888	2.26007
6	A6	35	GAPDH	3.05806	2.49814
6	A6	36	GAPDH	3.26465	2.70362
6	A6	37	GAPDH	3.43111	2.86898
6	A6	38	GAPDH	3.57473	3.01149
6	A6	39	GAPDH	3.68865	3.1243
6	A6	40	GAPDH	3.77289	3.20744
7	A7	1	GAPDH	0.543822	-0.00544308
7	A7	2	GAPDH	0.54361	-0.00656694
7	A7	3	GAPDH	0.546265	-0.00482363
7	A7	4	GAPDH	0.550606	-0.00139465
7	A7	5	GAPDH	0.554504	0.00159135
7	A7	6	GAPDH	0.554263	0.000439057
7	A7	7	GAPDH	0.553998	-0.000738744
7	A7	8	GAPDH	0.55832	0.00267164
7	A7	9	GAPDH	0.560455	0.00389507
7	A7	10	GAPDH	0.560325	0.00285281
7	A7	11	GAPDH	0.559528	0.00114411
7	A7	12	GAPDH	0.559347	5.1009e-05
7	A7	13	GAPDH	0.560138	-6.96444e-05
7	A7	14	GAPDH	0.561974	0.00085475
7	A7	15	GAPDH	0.561008	-0.00102323
7	A7	16	GAPDH	0.559713	-0.00323022
7	A7	17	GAPDH	0.560032	-0.00382372
7	A7	18	GAPDH	0.563944	-0.000823592
7	A7	19	GAPDH	0.565279	-0.000400234
7	A7	20	GAPDH	0.566098	-0.00049335
7	A7	21	GAPDH	0.570824	0.00332121
7	A7	22	GAPDH	0.579154	0.0107391
7	A7	23	GAPDH	0.5876	0.0182733
7	A7	24	GAPDH	0.608008	0.037769
7	A7	25	GAPDH	0.649543	0.0783927
7	A7	26	GAPDH	0.721585	0.149523
7	A7	27	GAPDH	0.842121	0.269146
7	A7	28	GAPDH	1.02509	0.451201
7	A7	29	GAPDH	1.28557	0.710775
7	A7	30	GAPDH	1.60863	1.03292
7	A7	31	GAPDH	1.96152	1.3849
7	A7	32	GAPDH	2.30544	1.72791
7	A7	33	GAPDH	2.61665	2.0382
7	A7	34	GAPDH	2.88714	2.30778
7	A7	35	GAPDH	3.119	2.53873
7	A7	36	GAPDH	3.31604	2.73486
7	A7	37	GAPDH	3.48594	2.90385
7	A7	38	GAPDH	3.62123	3.03823
7	A7	39	GAPDH	3.72743	3.14352
7	A7	40	GAPDH	3.80746	3.22263
8	A8	1	GAPDH	0.55786	0.00608781
8	A8	2	GAPDH	0.555473	0.00258207
8	A8	3	GAPDH	0.553652	-0.000359219
8	A8	4	GAPDH	0.554993	-0.000137405
8	A8	5	GAPDH	0.55468	-0.00157057
8	A8	6	GAPDH	0.557683	0.000313435
8	A8	7	GAPDH	0.558189	-0.000300587
8	A8	8	GAPDH	0.56118	0.00157073
8	A8	9	GAPDH	0.562949	0.00222008
8	A8	10	GAPDH	0.562467	0.000618771
8	A8	11	GAPDH	0.56219	-0.000777979
8	A8	12	GAPDH	0.564152	6.49753e-05
8	A8	13	GAPDH	0.56584	0.000633212
8	A8	14	GAPDH	0.568198	0.00187128
8	A8	15	GAPDH	0.567634	0.000187896
8	A8	16	GAPDH	0.565808	-0.0027572
8	A8	17	GAPDH	0.567323	-0.00236182
8	A8	18	GAPDH	0.569242	-0.0015628
8	A8	19	GAPDH	0.569572	-0.00235229
8	A8	20	GAPDH	0.573144	9.99861e-05
8	A8	21	GAPDH	0.578763	0.00459951
8	A8	22	GAPDH	0.584166	0.00888326
8	A8	23	GAPDH	0.595499	0.0190962
8	A8	24	GAPDH	0.614819	0.037297
8	A8	25	GAPDH	0.650626	0.0719843
8	A8	26	GAPDH	0.714768	0.135006
8	A8	27	GAPDH	0.823325	0.242444
8	A8	28	GAPDH	0.991009	0.409008
8	A8	29	GAPDH	1.24101	0.657885
8	A8	30	GAPDH	1.55095	0.966706
8	A8	31	GAPDH	1.8928	1.30744
8	A8	32	GAPDH	2.23144	1.64496
8	A8	33	GAPDH	2.54763	1.96003
8	A8	34	GAPDH	2.82069	2.23197
8	A8	35	GAPDH	3.05268	2.46284
8	A8	36	GAPDH	3.2571	2.66614
8	A8	37	GAPDH	3.42877	2.8367
8	A8	38	GAPDH	3.56843	2.97523
8	A8	39	GAPDH	3.68263	3.08832
8	A8	40	GAPDH	3.76591	3.17048
9	A9	1	GAPDH	0.670802	0.00258354
9	A9	2	GAPDH	0.668679	-0.000837611
9	A9	3	GAPDH	0.667096	-0.00371803
9	A9	4	GAPDH	0.669672	-0.00243905
9	A9	5	GAPDH	0.676351	0.0029421
9	A9	6	GAPDH	0.677085	0.00237822
9	A9	7	GAPDH	0.67894	0.00293598
9	A9	8	GAPDH	0.678885	0.00158275
9	A9	9	GAPDH	0.678527	-7.28439e-05
9	A9	10	GAPDH	0.679034	-0.000863162
9	A9	11	GAPDH	0.679842	-0.00135236
9	A9	12	GAPDH	0.681829	-0.000663228
9	A9	13	GAPDH	0.682804	-0.000986007
9	A9	14	GAPDH	0.685772	0.000684512
9	A9	15	GAPDH	0.685449	-0.000935621
9	A9	16	GAPDH	0.688189	0.000506731
9	A9	17	GAPDH	0.697893	0.0089124
9	A9	18	GAPDH	0.714761	0.0244827
9	A9	19	GAPDH	0.745065	0.0534895
9	A9	20	GAPDH	0.800898	0.108025
9	A9	21	GAPDH	0.897385	0.203214
9	A9	22	GAPDH	1.05435	0.358881
9	A9	23	GAPDH	1.29344	0.596679
9	A9	24	GAPDH	1.60998	0.911916
9	A9	25	GAPDH	1.98001	1.28065
9	A9	26	GAPDH	2.3545	1.65384
9	A9	27	GAPDH	2.7107	2.00875
9	A9	28	GAPDH	3.02179	2.31854
9	A9	29	GAPDH	3.28177	2.57722
9	A9	30	GAPDH	3.48982	2.78397
9	A9	31	GAPDH	3.65609	2.94894
9	A9	32	GAPDH	3.79079	3.08235
9	A9	33	GAPDH	3.88608	3.17634
9	A9	34	GAPDH	3.97058	3.25954
9	A9	35	GAPDH	4.03855	3.32621
9	A9	36	GAPDH	4.07437	3.36074
9	A9	37	GAPDH	4.10714	3.39221
9	A9	38	GAPDH	4.13081	3.41458
9	A9	39	GAPDH	4.15926	3.44173
9	A9	40	GAPDH	4.18141	3.46259
10	A10	1	GAPDH	0.646105	0.00201513
10	A10	2	GAPDH	0.646326	0.000800453
10	A10	3	GAPDH	0.646498	-0.000462678
10	A10	4	GAPDH	0.648962	0.000566465
10	A10	5	GAPDH	0.649869	3.72458e-05
10	A10	6	GAPDH	0.649506	-0.00176066
10	A10	7	GAPDH	0.653725	0.00102307
10	A10	8	GAPDH	0.656742	0.00260469
10	A10	9	GAPDH	0.657582	0.00200895
10	A10	10	GAPDH	0.656266	-0.000741498
10	A10	11	GAPDH	0.656851	-0.00159211
10	A10	12	GAPDH	0.65712	-0.0027591
10	A10	13	GAPDH	0.659624	-0.00168948
10	A10	14	GAPDH	0.663216	0.000466728
10	A10	15	GAPDH	0.664072	-0.000112738
10	A10	16	GAPDH	0.668031	0.00241111
10	A10	17	GAPDH	0.676834	0.00977867
10	A10	18	GAPDH	0.688581	0.0200907
10	A10	19	GAPDH	0.718702	0.0487762
10	A10	20	GAPDH	0.767969	0.0966081
10	A10	21	GAPDH	0.85757	0.184774
10	A10	22	GAPDH	1.00235	0.328117
10	A10	23	GAPDH	1.22146	0.545794
10	A10	24	GAPDH	1.51545	0.838346
10	A10	25	GAPDH	1.86596	1.18742
10	A10	26	GAPDH	2.23499	1.55502
10	A10	27	GAPDH	2.58552	1.90411
10	A10	28	GAPDH	2.89828	2.21544
10	A10	29	GAPDH	3.16229	2.47801
10	A10	30	GAPDH	3.38484	2.69912
10	A10	31	GAPDH	3.56179	2.87464
10	A10	32	GAPDH	3.70691	3.01833
10	A10	33	GAPDH	3.81837	3.12835
10	A10	34	GAPDH	3.90428	3.21282
10	A10	35	GAPDH	3.96714	3.27425
10	A10	36	GAPDH	4.02107	3.32674
10	A10	37	GAPDH	4.05847	3.36271
10	A10	38	GAPDH	4.08693	3.38973
10	A10	39	GAPDH	4.10962	3.41099
10	A10	40	GAPDH	4.12646	3.42639
11	A11	1	GAPDH	0.592208	0.0023173
11	A11	2	GAPDH	0.593068	0.00209758
11	A11	3	GAPDH	0.595058	0.00300779
11	A11	4	GAPDH	0.596837	0.00370664
11	A11	5	GAPDH	0.593226	-0.000983313
11	A11	6	GAPDH	0.592151	-0.00313857
11	A11	7	GAPDH	0.59645	8.05369e-05
11	A11	8	GAPDH	0.602522	0.00507265
11	A11	9	GAPDH	0.601995	0.00346593
11	A11	10	GAPDH	0.599854	0.000244459
11	A11	11	GAPDH	0.598794	-0.00189471
11	A11	12	GAPDH	0.599917	-0.00185151
11	A11	13	GAPDH	0.600405	-0.002444
11	A11	14	GAPDH	0.600744	-0.0031846
11	A11	15	GAPDH	0.600339	-0.00466967
11	A11	16	GAPDH	0.600898	-0.00518997
11	A11	17	GAPDH	0.599852	-0.00731668
11	A11	18	GAPDH	0.602573	-0.00567507
11	A11	19	GAPDH	0.611964	0.00263583
11	A11	20	GAPDH	0.617158	0.0067496
11	A11	21	GAPDH	0.622872	0.0113847
11	A11	22	GAPDH	0.628748	0.0161806
11	A11	23	GAPDH	0.644704	0.0310564
11	A11	24	GAPDH	0.672236	0.057509
11	A11	25	GAPDH	0.730686	0.114879
11	A11	26	GAPDH	0.829911	0.213024
11	A11	27	GAPDH	0.987218	0.369251
11	A11	28	GAPDH	1.21389	0.594844
11	A11	29	GAPDH	1.51575	0.895624
11	A11	30	GAPDH	1.85352	1.23231
11	A11	31	GAPDH	2.18927	1.56698
11	A11	32	GAPDH	2.50722	1.88385
11	A11	33	GAPDH	2.80199	2.17754
11	A11	34	GAPDH	3.05218	2.42665
11	A11	35	GAPDH	3.26036	2.63375
11	A11	36	GAPDH	3.44439	2.8167
11	A11	37	GAPDH	3.5909	2.96213
11	A11	38	GAPDH	3.70651	3.07666
11	A11	39	GAPDH	3.79244	3.16151
11	A11	40	GAPDH	3.85844	3.22643
12	A12	1	GAPDH	0.404088	-0.00369355
12	A12	2	GAPDH	0.404477	-0.0038791
12	A12	3	GAPDH	0.407761	-0.00117096
12	A12	4	GAPDH	0.408825	-0.000681135
12	A12	5	GAPDH	0.4106	0.000518944
12	A12	6	GAPDH	0.408599	-0.00205759
12	A12	7	GAPDH	0.410358	-0.000873334
12	A12	8	GAPDH	0.419147	0.00734027
12	A12	9	GAPDH	0.414769	0.00238817
12	A12	10	GAPDH	0.4098	-0.00315611
12	A12	11	GAPDH	0.409752	-0.0037796
12	A12	12	GAPDH	0.413657	-0.000449165
12	A12	13	GAPDH	0.415188	0.000506743
12	A12	14	GAPDH	0.41734	0.00208433
12	A12	15	GAPDH	0.418231	0.00239981
12	A12	16	GAPDH	0.415769	-0.000636925
12	A12	17	GAPDH	0.415087	-0.00189414
12	A12	18	GAPDH	0.416811	-0.000744693
12	A12	19	GAPDH	0.417796	-0.000335121
12	A12	20	GAPDH	0.419246	0.000540499
12	A12	21	GAPDH	0.430434	0.0111531
12	A12	22	GAPDH	0.442717	0.0228615
12	A12	23	GAPDH	0.455068	0.0346377
12	A12	24	GAPDH	0.487538	0.0665327
12	A12	25	GAPDH	0.549238	0.127658
12	A12	26	GAPDH	0.654051	0.231896
12	A12	27	GAPDH	0.811152	0.388421
12	A12	28	GAPDH	1.04608	0.62277
12	A12	29	GAPDH	1.3576	0.933718
12	A12	30	GAPDH	1.71582	1.29136
12	A12	31	GAPDH	2.07458	1.64955
12	A12	32	GAPDH	2.40754	1.98193
12	A12	33	GAPDH	2.70434	2.27816
12	A12	34	GAPDH	2.9607	2.53394
12	A12	35	GAPDH	3.18598	2.75865
12	A12	36	GAPDH	3.36985	2.94194
12	A12	37	GAPDH	3.51592	3.08744
12	A12	38	GAPDH	3.6333	3.20424
12	A12	39	GAPDH	3.73252	3.30289
12	A12	40	GAPDH	3.80513	3.37492
13	B1	1	GAPDH	0.547809	-0.00247994
13	B1	2	GAPDH	0.547962	-0.00370791
13	B1	3	GAPDH	0.552734	-0.000315989
13	B1	4	GAPDH	0.555185	0.000754811
13	B1	5	GAPDH	0.555319	-0.000491936
13	B1	6	GAPDH	0.556911	-0.00027992
13	B1	7	GAPDH	0.560837	0.00226526
13	B1	8	GAPDH	0.561613	0.00166117
13	B1	9	GAPDH	0.560519	-0.000813253
13	B1	10	GAPDH	0.563114	0.000401254
13	B1	11	GAPDH	0.563589	-0.000504674
13	B1	12	GAPDH	0.563385	-0.00208908
13	B1	13	GAPDH	0.563703	-0.00315165
13	B1	14	GAPDH	0.568561	0.000325747
13	B1	15	GAPDH	0.570547	0.00093181
13	B1	16	GAPDH	0.571448	0.000452293
13	B1	17	GAPDH	0.570773	-0.00160359
13	B1	18	GAPDH	0.573208	-0.00054894
13	B1	19	GAPDH	0.576083	0.000945769
13	B1	20	GAPDH	0.578578	0.00206092
13	B1	21	GAPDH	0.589348	0.0114504
13	B1	22	GAPDH	0.602201	0.0229222
13	B1	23	GAPDH	0.62961	0.0489514
13	B1	24	GAPDH	0.676061	0.0940214
13	B1	25	GAPDH	0.76091	0.17749
13	B1	26	GAPDH	0.900333	0.315533
13	B1	27	GAPDH	1.10924	0.52306
13	B1	28	GAPDH	1.39255	0.804993
13	B1	29	GAPDH	1.72898	1.14004
13	B1	30	GAPDH	2.08113	1.49081
13	B1	31	GAPDH	2.42235	1.83064
13	B1	32	GAPDH	2.73467	2.14158
13	B1	33	GAPDH	3.00462	2.41016
13	B1	34	GAPDH	3.23325	2.6374
13	B1	35	GAPDH	3.42617	2.82895
13	B1	36	GAPDH	3.57907	2.98046
13	B1	37	GAPDH	3.70341	3.10343
13	B1	38	GAPDH	3.80372	3.20236
13	B1	39	GAPDH	3.88757	3.28482
13	B1	40	GAPDH	3.93861	3.33449
14	B2	1	GAPDH	0.606458	0.00680695
14	B2	2	GAPDH	0.606636	0.00583212
14	B2	3	GAPDH	0.603144	0.00118713
14	B2	4	GAPDH	0.604029	0.000918914
14	B2	5	GAPDH	0.60767	0.0034061
14	B2	6	GAPDH	0.609436	0.0040192
14	B2	7	GAPDH	0.609108	0.00253725
14	B2	8	GAPDH	0.60581	-0.00191324
14	B2	9	GAPDH	0.605168	-0.00370919
14	B2	10	GAPDH	0.606585	-0.00344496
14	B2	11	GAPDH	0.608953	-0.00223051
14	B2	12	GAPDH	0.60921	-0.00312654
14	B2	13	GAPDH	0.611533	-0.00195751
14	B2	14	GAPDH	0.612486	-0.00215694
14	B2	15	GAPDH	0.613763	-0.00203368
14	B2	16	GAPDH	0.616732	-0.000218055
14	B2	17	GAPDH	0.618645	0.000542146
14	B2	18	GAPDH	0.62067	0.00141309
14	B2	19	GAPDH	0.62171	0.00130021
14	B2	20	GAPDH	0.62703	0.00546658
14	B2	21	GAPDH	0.634426	0.0117099
14	B2	22	GAPDH	0.647601	0.0237309
14	B2	23	GAPDH	0.675092	0.0500691
14	B2	24	GAPDH	0.725524	0.0993478
14	B2	25	GAPDH	0.807411	0.180081
14	B2	26	GAPDH	0.946923	0.318441
14	B2	27	GAPDH	1.16146	0.531826
14	B2	28	GAPDH	1.44829	0.817503
14	B2	29	GAPDH	1.78957	1.15763
14	B2	30	GAPDH	2.15512	1.52203
14	B2	31	GAPDH	2.50598	1.87173
14	B2	32	GAPDH	2.82005	2.18465
14	B2	33	GAPDH	3.09833	2.46177
14	B2	34	GAPDH	3.33729	2.69958
14	B2	35	GAPDH	3.53769	2.89882
14	B2	36	GAPDH	3.70363	3.06361
14	B2	37	GAPDH	3.833	3.19183
14	B2	38	GAPDH	3.93334	3.29102
14	B2	39	GAPDH	4.01059	3.36712
14	B2	40	GAPDH	4.06746	3.42283
15	B3	1	GAPDH	0.571577	-0.00123179
15	B3	2	GAPDH	0.574097	0.000257472
15	B3	3	GAPDH	0.576605	0.00173612
15	B3	4	GAPDH	0.576807	0.000907598
15	B3	5	GAPDH	0.576388	-0.000541293
15	B3	6	GAPDH	0.576335	-0.00162481
15	B3	7	GAPDH	0.580131	0.00114166
15	B3	8	GAPDH	0.579876	-0.000143733
15	B3	9	GAPDH	0.57853	-0.00251959
15	B3	10	GAPDH	0.581204	-0.000875779
15	B3	11	GAPDH	0.583167	5.737e-05
15	B3	12	GAPDH	0.585174	0.00103385
15	B3	13	GAPDH	0.585579	0.000408638
15	B3	14	GAPDH	0.585947	-0.000253293
15	B3	15	GAPDH	0.589085	0.00185455
15	B3	16	GAPDH	0.589243	0.000982329
15	B3	17	GAPDH	0.588499	-0.000792062
15	B3	18	GAPDH	0.587115	-0.00320595
15	B3	19	GAPDH	0.590204	-0.00114729
15	B3	20	GAPDH	0.592156	-0.000225285
15	B3	21	GAPDH	0.596618	0.00320697
15	B3	22	GAPDH	0.60198	0.0075383
15	B3	23	GAPDH	0.61431	0.0188384
15	B3	24	GAPDH	0.631298	0.0347963
15	B3	25	GAPDH	0.666051	0.0685198
15	B3	26	GAPDH	0.727235	0.128673
15	B3	27	GAPDH	0.83034	0.230749
15	B3	28	GAPDH	0.997485	0.396863
15	B3	29	GAPDH	1.24392	0.642268
15	B3	30	GAPDH	1.55524	0.952554
15	B3	31	GAPDH	1.89741	1.2937
15	B3	32	GAPDH	2.24782	1.64308
15	B3	33	GAPDH	2.57624	1.97046
15	B3	34	GAPDH	2.8637	2.25689
15	B3	35	GAPDH	3.10748	2.49965
15	B3	36	GAPDH	3.31996	2.71109
15	B3	37	GAPDH	3.49455	2.88466
15	B3	38	GAPDH	3.63201	3.02109
15	B3	39	GAPDH	3.74512	3.13317
15	B3	40	GAPDH	3.83066	3.21768
16	B4	1	GAPDH	0.68906	-0.00133478
16	B4	2	GAPDH	0.690339	-0.00104061
16	B4	3	GAPDH	0.692008	-0.000357767
16	B4	4	GAPDH	0.695254	0.00190341
16	B4	5	GAPDH	0.697502	0.0031658
16	B4	6	GAPDH	0.697022	0.00170031
16	B4	7	GAPDH	0.695857	-0.000449489
16	B4	8	GAPDH	0.696433	-0.000859373
16	B4	9	GAPDH	0.698686	0.000408435
16	B4	10	GAPDH	0.697833	-0.00142987
16	B4	11	GAPDH	0.697593	-0.00265443
16	B4	12	GAPDH	0.698465	-0.00276832
16	B4	13	GAPDH	0.700144	-0.00207457
16	B4	14	GAPDH	0.703255	5.13696e-05
16	B4	15	GAPDH	0.703026	-0.00116324
16	B4	16	GAPDH	0.70559	0.000415409
16	B4	17	GAPDH	0.706734	0.000574154
16	B4	18	GAPDH	0.706376	-0.000769437
16	B4	19	GAPDH	0.707154	-0.000976546
16	B4	20	GAPDH	0.709895	0.000779782
16	B4	21	GAPDH	0.714605	0.00450437
16	B4	22	GAPDH	0.718655	0.0075692
16	B4	23	GAPDH	0.730368	0.0182964
16	B4	24	GAPDH	0.746735	0.0336785
16	B4	25	GAPDH	0.782477	0.0684353
16	B4	26	GAPDH	0.837378	0.12235
16	B4	27	GAPDH	0.941973	0.22596
16	B4	28	GAPDH	1.10563	0.388632
16	B4	29	GAPDH	1.34859	0.630604
16	B4	30	GAPDH	1.66419	0.945224
16	B4	31	GAPDH	2.01991	1.29996
16	B4	32	GAPDH	2.3785	1.65756
16	B4	33	GAPDH	2.70854	1.98662
16	B4	34	GAPDH	3.0086	2.28569
16	B4	35	GAPDH	3.2691	2.5452
16	B4	36	GAPDH	3.48775	2.76286
16	B4	37	GAPDH	3.66382	2.93796
16	B4	38	GAPDH	3.81397	3.08712
16	B4	39	GAPDH	3.93539	3.20755
16	B4	40	GAPDH	4.01995	3.29113
17	B5	1	GAPDH	0.669159	0.00206692
17	B5	2	GAPDH	0.669261	0.00159287
17	B5	3	GAPDH	0.669323	0.00107818
17	B5	4	GAPDH	0.668091	-0.00072975
17	B5	5	GAPDH	0.668368	-0.00102915
17	B5	6	GAPDH	0.669883	-9.05608e-05
17	B5	7	GAPDH	0.671977	0.00142733
17	B5	8	GAPDH	0.671164	3.80554e-05
17	B5	9	GAPDH	0.671679	-2.26275e-05
17	B5	10	GAPDH	0.671648	-0.000629945
17	B5	11	GAPDH	0.674282	0.00142754
17	B5	12	GAPDH	0.674217	0.000786072
17	B5	13	GAPDH	0.674285	0.000278176
17	B5	14	GAPDH	0.674268	-0.00031573
17	B5	15	GAPDH	0.674818	-0.000341127
17	B5	16	GAPDH	0.674523	-0.00121321
17	B5	17	GAPDH	0.674676	-0.00163569
17	B5	18	GAPDH	0.674777	-0.00211152
17	B5	19	GAPDH	0.675397	-0.00206742
17	B5	20	GAPDH	0.679347	0.0013065
17	B5	21	GAPDH	0.682462	0.00384488
17	B5	22	GAPDH	0.683787	0.00459356
17	B5	23	GAPDH	0.693541	0.0137711
17	B5	24	GAPDH	0.710308	0.0299625
17	B5	25	GAPDH	0.741534	0.0606118
17	B5	26	GAPDH	0.794482	0.112983
17	B5	27	GAPDH	0.883122	0.201048
17	B5	28	GAPDH	1.03186	0.349213
17	B5	29	GAPDH	1.2498	0.566578
17	B5	30	GAPDH	1.54146	0.857658
17	B5	31	GAPDH	1.88559	1.20121
17	B5	32	GAPDH	2.24011	1.55516
17	B5	33	GAPDH	2.57399	1.88846
17	B5	34	GAPDH	2.87399	2.18789
17	B5	35	GAPDH	3.13233	2.44564
17	B5	36	GAPDH	3.35215	2.66488
17	B5	37	GAPDH	3.53603	2.84819
17	B5	38	GAPDH	3.69005	3.00164
17	B5	39	GAPDH	3.80639	3.1174
17	B5	40	GAPDH	3.89223	3.20266
18	B6	1	GAPDH	0.675837	0.00843196
18	B6	2	GAPDH	0.675317	0.00655777
18	B6	3	GAPDH	0.67251	0.00239698
18	B6	4	GAPDH	0.671923	0.000456332
18	B6	5	GAPDH	0.674427	0.00160589
18	B6	6	GAPDH	0.675153	0.000978279
18	B6	7	GAPDH	0.676726	0.00119723
18	B6	8	GAPDH	0.677566	0.000683344
18	B6	9	GAPDH	0.678291	5.45991e-05
18	B6	10	GAPDH	0.677701	-0.00188926
18	B6	11	GAPDH	0.678973	-0.00197161
18	B6	12	GAPDH	0.680964	-0.00133459
18	B6	13	GAPDH	0.683091	-0.000560841
18	B6	14	GAPDH	0.684542	-0.00046378
18	B6	15	GAPDH	0.685125	-0.00123438
18	B6	16	GAPDH	0.687001	-0.000713177
18	B6	17	GAPDH	0.68526	-0.00380735
18	B6	18	GAPDH	0.684943	-0.0054784
18	B6	19	GAPDH	0.689395	-0.00238013
18	B6	20	GAPDH	0.691983	-0.00114635
18	B6	21	GAPDH	0.699305	0.00482159
18	B6	22	GAPDH	0.704623	0.00878562
18	B6	23	GAPDH	0.711341	0.01415
18	B6	24	GAPDH	0.727312	0.0287671
18	B6	25	GAPDH	0.758739	0.0588398
18	B6	26	GAPDH	0.814845	0.113592
18	B6	27	GAPDH	0.906598	0.203992
18	B6	28	GAPDH	1.05718	0.353224
18	B6	29	GAPDH	1.28733	0.582014
18	B6	30	GAPDH	1.58226	0.875592
18	B6	31	GAPDH	1.93102	1.223
18	B6	32	GAPDH	2.29542	1.58604
18	B6	33	GAPDH	2.63521	1.92448
18	B6	34	GAPDH	2.9399	2.22782
18	B6	35	GAPDH	3.19675	2.48331
18	B6	36	GAPDH	3.41675	2.70196
18	B6	37	GAPDH	3.60941	2.89326
18	B6	38	GAPDH	3.75521	3.03771
18	B6	39	GAPDH	3.88569	3.16683
18	B6	40	GAPDH	3.98485	3.26465
19	B7	1	GAPDH	0.619211	0.0111381
19	B7	2	GAPDH	0.616979	0.0085111
19	B7	3	GAPDH	0.612638	0.00377475
19	B7	4	GAPDH	0.609855	0.000597242
19	B7	5	GAPDH	0.61064	0.000986835
19	B7	6	GAPDH	0.611414	0.00136629
19	B7	7	GAPDH	0.609408	-0.00103564
19	B7	8	GAPDH	0.609781	-0.00105761
19	B7	9	GAPDH	0.609498	-0.00173572
19	B7	10	GAPDH	0.609941	-0.00168766
19	B7	11	GAPDH	0.611045	-0.000979062
19	B7	12	GAPDH	0.610843	-0.00157527
19	B7	13	GAPDH	0.611209	-0.00160464
19	B7	14	GAPDH	0.611669	-0.00153947
19	B7	15	GAPDH	0.613008	-0.000595736
19	B7	16	GAPDH	0.612134	-0.0018656
19	B7	17	GAPDH	0.612865	-0.00152953
19	B7	18	GAPDH	0.617688	0.00289876
19	B7	19	GAPDH	0.620767	0.00558206
19	B7	20	GAPDH	0.623319	0.00773982
19	B7	21	GAPDH	0.635194	0.019219
19	B7	22	GAPDH	0.659924	0.043554
19	B7	23	GAPDH	0.699576	0.0828115
19	B7	24	GAPDH	0.770076	0.152916
19	B7	25	GAPDH	0.884432	0.266877
19	B7	26	GAPDH	1.07029	0.452336
19	B7	27	GAPDH	1.3335	0.715158
19	B7	28	GAPDH	1.66129	1.04255
19	B7	29	GAPDH	2.02884	1.40971
19	B7	30	GAPDH	2.39596	1.77643
19	B7	31	GAPDH	2.72868	2.10876
19	B7	32	GAPDH	3.02707	2.40675
19	B7	33	GAPDH	3.28469	2.66397
19	B7	34	GAPDH	3.49644	2.87533
19	B7	35	GAPDH	3.67072	3.04922
19	B7	36	GAPDH	3.81534	3.19344
19	B7	37	GAPDH	3.93107	3.30877
19	B7	38	GAPDH	4.02622	3.40352
19	B7	39	GAPDH	4.09062	3.46753
19	B7	40	GAPDH	4.1296	3.50612
20	B8	1	GAPDH	0.718091	0.00512645
20	B8	2	GAPDH	0.717922	0.00409919
20	B8	3	GAPDH	0.717146	0.0024642
20	B8	4	GAPDH	0.716188	0.000647359
20	B8	5	GAPDH	0.716741	0.000340839
20	B8	6	GAPDH	0.716895	-0.000363722
20	B8	7	GAPDH	0.716979	-0.00113891
20	B8	8	GAPDH	0.716581	-0.00239619
20	B8	9	GAPDH	0.719341	-0.000494714
20	B8	10	GAPDH	0.719522	-0.0011721
20	B8	11	GAPDH	0.71955	-0.00200326
20	B8	12	GAPDH	0.723628	0.00121512
20	B8	13	GAPDH	0.725648	0.00237655
20	B8	14	GAPDH	0.727791	0.00366075
20	B8	15	GAPDH	0.724855	-0.00013395
20	B8	16	GAPDH	0.721792	-0.00405621
20	B8	17	GAPDH	0.7228	-0.00390729
20	B8	18	GAPDH	0.729382	0.00181621
20	B8	19	GAPDH	0.73157	0.0031453
20	B8	20	GAPDH	0.736087	0.00680333
20	B8	21	GAPDH	0.748383	0.0182402
20	B8	22	GAPDH	0.76537	0.0343683
20	B8	23	GAPDH	0.807212	0.0753517
20	B8	24	GAPDH	0.872668	0.139948
20	B8	25	GAPDH	0.983412	0.249834
20	B8	26	GAPDH	1.1638	0.429361
20	B8	27	GAPDH	1.42432	0.689027
20	B8	28	GAPDH	1.74945	1.01329
20	B8	29	GAPDH	2.11526	1.37824
20	B8	30	GAPDH	2.47814	1.74027
20	B8	31	GAPDH	2.82122	2.08249
20	B8	32	GAPDH	3.11423	2.37464
20	B8	33	GAPDH	3.37207	2.63162
20	B8	34	GAPDH	3.59194	2.85063
20	B8	35	GAPDH	3.77453	3.03236
20	B8	36	GAPDH	3.9214	3.17838
20	B8	37	GAPDH	4.02975	3.28587
20	B8	38	GAPDH	4.12107	3.37633
20	B8	39	GAPDH	4.19426	3.44865
20	B8	40	GAPDH	4.24202	3.49556
21	B9	1	GAPDH	0.74691	0.000128998
21	B9	2	GAPDH	0.747869	0.00031698
21	B9	3	GAPDH	0.747859	-0.000464746
21	B9	4	GAPDH	0.749572	0.000478129
21	B9	5	GAPDH	0.75209	0.0022243
21	B9	6	GAPDH	0.753583	0.00294634
21	B9	7	GAPDH	0.751734	0.000326522
21	B9	8	GAPDH	0.750324	-0.00185436
21	B9	9	GAPDH	0.750776	-0.00217332
21	B9	10	GAPDH	0.749744	-0.00397643
21	B9	11	GAPDH	0.752145	-0.00234667
21	B9	12	GAPDH	0.754648	-0.00061451
21	B9	13	GAPDH	0.758213	0.00217927
21	B9	14	GAPDH	0.758524	0.00171965
21	B9	15	GAPDH	0.759131	0.00155584
21	B9	16	GAPDH	0.764799	0.00645313
21	B9	17	GAPDH	0.775183	0.0160662
21	B9	18	GAPDH	0.797326	0.037438
21	B9	19	GAPDH	0.836606	0.0759469
21	B9	20	GAPDH	0.904691	0.143261
21	B9	21	GAPDH	1.02051	0.25831
21	B9	22	GAPDH	1.20757	0.444603
21	B9	23	GAPDH	1.47657	0.712832
21	B9	24	GAPDH	1.81013	1.04562
21	B9	25	GAPDH	2.1736	1.40831
21	B9	26	GAPDH	2.53493	1.76888
21	B9	27	GAPDH	2.86244	2.09561
21	B9	28	GAPDH	3.13896	2.37136
21	B9	29	GAPDH	3.37305	2.60468
21	B9	30	GAPDH	3.55872	2.78958
21	B9	31	GAPDH	3.70289	2.93298
21	B9	32	GAPDH	3.81366	3.04298
21	B9	33	GAPDH	3.90246	3.13101
21	B9	34	GAPDH	3.97715	3.20492
21	B9	35	GAPDH	4.0287	3.2557
21	B9	36	GAPDH	4.07467	3.30091
21	B9	37	GAPDH	4.1072	3.33266
21	B9	38	GAPDH	4.13576	3.36045
21	B9	39	GAPDH	4.16543	3.38935
21	B9	40	GAPDH	4.18287	3.40602
22	B10	1	GAPDH	0.682528	-0.000305623
22	B10	2	GAPDH	0.682304	-0.00228691
22	B10	3	GAPDH	0.686605	0.000256578
22	B10	4	GAPDH	0.689366	0.00125946
22	B10	5	GAPDH	0.690522	0.000658382
22	B10	6	GAPDH	0.691105	-0.000516749
22	B10	7	GAPDH	0.696009	0.00262999
22	B10	8	GAPDH	0.695565	0.000428412
22	B10	9	GAPDH	0.695031	-0.00186305
22	B10	10	GAPDH	0.696744	-0.00190754
22	B10	11	GAPDH	0.69943	-0.000979823
22	B10	12	GAPDH	0.699157	-0.00301028
22	B10	13	GAPDH	0.70127	-0.00265447
22	B10	14	GAPDH	0.705413	-0.000269828
22	B10	15	GAPDH	0.709749	0.00230894
22	B10	16	GAPDH	0.712857	0.00365998
22	B10	17	GAPDH	0.721875	0.0109196
22	B10	18	GAPDH	0.741405	0.0286926
22	B10	19	GAPDH	0.78273	0.0682599
22	B10	20	GAPDH	0.842757	0.126529
22	B10	21	GAPDH	0.950044	0.232059
22	B10	22	GAPDH	1.12461	0.404867
22	B10	23	GAPDH	1.37351	0.652006
22	B10	24	GAPDH	1.69052	0.96726
22	B10	25	GAPDH	2.04446	1.31944
22	B10	26	GAPDH	2.40235	1.67558
22	B10	27	GAPDH	2.73234	2.00381
22	B10	28	GAPDH	3.01709	2.2868
22	B10	29	GAPDH	3.24822	2.51617
22	B10	30	GAPDH	3.44084	2.70703
22	B10	31	GAPDH	3.5946	2.85903
22	B10	32	GAPDH	3.71635	2.97904
22	B10	33	GAPDH	3.80822	3.06915
22	B10	34	GAPDH	3.87413	3.13329
22	B10	35	GAPDH	3.93674	3.19415
22	B10	36	GAPDH	3.98207	3.23772
22	B10	37	GAPDH	4.01567	3.26957
22	B10	38	GAPDH	4.04327	3.2954
22	B10	39	GAPDH	4.07818	3.32856
22	B10	40	GAPDH	4.10894	3.35756
23	B11	1	GAPDH	0.707526	0.000987303
23	B11	2	GAPDH	0.708247	0.000758481
23	B11	3	GAPDH	0.708978	0.000540388
23	B11	4	GAPDH	0.708402	-0.000985312
23	B11	5	GAPDH	0.710447	0.000110281
23	B11	6	GAPDH	0.710561	-0.000725435
23	B11	7	GAPDH	0.711905	-0.00033115
23	B11	8	GAPDH	0.715244	0.00205774
23	B11	9	GAPDH	0.715506	0.00137021
23	B11	10	GAPDH	0.714602	-0.00048338
23	B11	11	GAPDH	0.715366	-0.000668809
23	B11	12	GAPDH	0.716515	-0.000469372
23	B11	13	GAPDH	0.715814	-0.00211923
23	B11	14	GAPDH	0.719426	0.000542358
23	B11	15	GAPDH	0.720994	0.00116171
23	B11	16	GAPDH	0.728744	0.00796141
23	B11	17	GAPDH	0.741432	0.0196997
23	B11	18	GAPDH	0.767719	0.0450376
23	B11	19	GAPDH	0.813089	0.089458
23	B11	20	GAPDH	0.886847	0.162266
23	B11	21	GAPDH	1.01712	0.291586
23	B11	22	GAPDH	1.22055	0.494071
23	B11	23	GAPDH	1.51069	0.783264
23	B11	24	GAPDH	1.8643	1.13592
23	B11	25	GAPDH	2.24256	1.51323
23	B11	26	GAPDH	2.61429	1.88401
23	B11	27	GAPDH	2.94431	2.21308
23	B11	28	GAPDH	3.22094	2.48876
23	B11	29	GAPDH	3.4467	2.71358
23	B11	30	GAPDH	3.62369	2.88962
23	B11	31	GAPDH	3.76198	3.02696
23	B11	32	GAPDH	3.87082	3.13484
23	B11	33	GAPDH	3.95555	3.21863
23	B11	34	GAPDH	4.01214	3.27427
23	B11	35	GAPDH	4.05789	3.31907
23	B11	36	GAPDH	4.10318	3.3634
23	B11	37	GAPDH	4.13871	3.39799
23	B11	38	GAPDH	4.16685	3.42518
23	B11	39	GAPDH	4.19239	3.44977
23	B11	40	GAPDH	4.205	3.46143
24	B12	1	GAPDH	0.619208	0.00412741
24	B12	2	GAPDH	0.618985	0.00254314
24	B12	3	GAPDH	0.620126	0.00232293
24	B12	4	GAPDH	0.62338	0.00421546
24	B12	5	GAPDH	0.623634	0.00310844
24	B12	6	GAPDH	0.620553	-0.00133411
24	B12	7	GAPDH	0.618828	-0.0044197
24	B12	8	GAPDH	0.621155	-0.00345433
24	B12	9	GAPDH	0.623951	-0.00201956
24	B12	10	GAPDH	0.62472	-0.00261112
24	B12	11	GAPDH	0.626459	-0.00223332
24	B12	12	GAPDH	0.628634	-0.00142011
24	B12	13	GAPDH	0.632419	0.00100373
24	B12	14	GAPDH	0.635351	0.00257451
24	B12	15	GAPDH	0.638404	0.00426719
24	B12	16	GAPDH	0.64719	0.0116918
24	B12	17	GAPDH	0.656893	0.0200331
24	B12	18	GAPDH	0.678105	0.0398845
24	B12	19	GAPDH	0.718846	0.0792642
24	B12	20	GAPDH	0.800194	0.159251
24	B12	21	GAPDH	0.932836	0.290532
24	B12	22	GAPDH	1.139	0.495331
24	B12	23	GAPDH	1.42698	0.781953
24	B12	24	GAPDH	1.77713	1.13074
24	B12	25	GAPDH	2.15729	1.50954
24	B12	26	GAPDH	2.52488	1.87577
24	B12	27	GAPDH	2.85001	2.19954
24	B12	28	GAPDH	3.11931	2.46748
24	B12	29	GAPDH	3.33968	2.68649
24	B12	30	GAPDH	3.51892	2.86437
24	B12	31	GAPDH	3.65847	3.00256
24	B12	32	GAPDH	3.76807	3.11079
24	B12	33	GAPDH	3.84669	3.18805
24	B12	34	GAPDH	3.90388	3.24388
24	B12	35	GAPDH	3.95146	3.2901
24	B12	36	GAPDH	3.98962	3.3269
24	B12	37	GAPDH	4.03244	3.36835
24	B12	38	GAPDH	4.05924	3.3938
24	B12	39	GAPDH	4.0776	3.41079
24	B12	40	GAPDH	4.09985	3.43168
25	C1	1	GAPDH	0.644263	-0.00598491
25	C1	2	GAPDH	0.645294	-0.0060333
25	C1	3	GAPDH	0.653318	0.000910816
25	C1	4	GAPDH	0.655375	0.00188827
25	C1	5	GAPDH	0.653756	-0.000810506
25	C1	6	GAPDH	0.65428	-0.00136536
25	C1	7	GAPDH	0.65674	1.46622e-05
25	C1	8	GAPDH	0.657748	-5.62668e-05
25	C1	9	GAPDH	0.657355	-0.00152892
25	C1	10	GAPDH	0.659305	-0.000658213
25	C1	11	GAPDH	0.660431	-0.000611304
25	C1	12	GAPDH	0.661567	-0.000554738
25	C1	13	GAPDH	0.665973	0.00277156
25	C1	14	GAPDH	0.673074	0.00879336
25	C1	15	GAPDH	0.687313	0.0219526
25	C1	16	GAPDH	0.709514	0.0430746
25	C1	17	GAPDH	0.752979	0.0854592
25	C1	18	GAPDH	0.828684	0.160085
25	C1	19	GAPDH	0.95573	0.286051
25	C1	20	GAPDH	1.1608	0.490041
25	C1	21	GAPDH	1.45025	0.778416
25	C1	22	GAPDH	1.80469	1.13177
25	C1	23	GAPDH	2.19399	1.51999
25	C1	24	GAPDH	2.57596	1.90089
25	C1	25	GAPDH	2.92688	2.25073
25	C1	26	GAPDH	3.2416	2.56436
25	C1	27	GAPDH	3.50523	2.82691
25	C1	28	GAPDH	3.71656	3.03717
25	C1	29	GAPDH	3.88671	3.20624
25	C1	30	GAPDH	4.01855	3.337
25	C1	31	GAPDH	4.12041	3.43778
25	C1	32	GAPDH	4.19832	3.51461
25	C1	33	GAPDH	4.24946	3.56467
25	C1	34	GAPDH	4.2915	3.60563
25	C1	35	GAPDH	4.31775	3.6308
25	C1	36	GAPDH	4.33467	3.64664
25	C1	37	GAPDH	4.35672	3.66761
25	C1	38	GAPDH	4.37202	3.68184
25	C1	39	GAPDH	4.38104	3.68978
25	C1	40	GAPDH	4.3886	3.69626
26	C2	1	GAPDH	0.649893	0.000705698
26	C2	2	GAPDH	0.651371	0.000212191
26	C2	3	GAPDH	0.655439	0.00230761
26	C2	4	GAPDH	0.656214	0.00111131
26	C2	5	GAPDH	0.656017	-0.00105769
26	C2	6	GAPDH	0.659618	0.000572164
26	C2	7	GAPDH	0.661199	0.000181357
26	C2	8	GAPDH	0.659994	-0.00299549
26	C2	9	GAPDH	0.662208	-0.00275258
26	C2	10	GAPDH	0.664142	-0.00279035
26	C2	11	GAPDH	0.670512	0.0016076
26	C2	12	GAPDH	0.67231	0.00143393
26	C2	13	GAPDH	0.675229	0.00238214
26	C2	14	GAPDH	0.680103	0.00528449
26	C2	15	GAPDH	0.694423	0.0176324
26	C2	16	GAPDH	0.717832	0.0390701
26	C2	17	GAPDH	0.758638	0.0779045
26	C2	18	GAPDH	0.836762	0.154057
26	C2	19	GAPDH	0.969662	0.284985
26	C2	20	GAPDH	1.17744	0.490793
26	C2	21	GAPDH	1.46581	0.777192
26	C2	22	GAPDH	1.8243	1.1337
26	C2	23	GAPDH	2.21494	1.52238
26	C2	24	GAPDH	2.60303	1.9085
26	C2	25	GAPDH	2.9622	2.26569
26	C2	26	GAPDH	3.2755	2.57702
26	C2	27	GAPDH	3.53555	2.8351
26	C2	28	GAPDH	3.75444	3.05201
26	C2	29	GAPDH	3.9259	3.22151
26	C2	30	GAPDH	4.04706	3.34069
26	C2	31	GAPDH	4.14198	3.43364
26	C2	32	GAPDH	4.22014	3.50983
26	C2	33	GAPDH	4.27519	3.5629
26	C2	34	GAPDH	4.3146	3.60035
26	C2	35	GAPDH	4.34013	3.62391
26	C2	36	GAPDH	4.35557	3.63738
26	C2	37	GAPDH	4.37701	3.65684
26	C2	38	GAPDH	4.39744	3.6753
26	C2	39	GAPDH	4.41153	3.68742
26	C2	40	GAPDH	4.41596	3.68988
27	C3	1	GAPDH	0.696259	-0.00320366
27	C3	2	GAPDH	0.698703	-0.00254852
27	C3	3	GAPDH	0.70538	0.0023398
27	C3	4	GAPDH	0.70579	0.000961403
27	C3	5	GAPDH	0.70654	-7.68271e-05
27	C3	6	GAPDH	0.709659	0.00125268
27	C3	7	GAPDH	0.711761	0.00156652
27	C3	8	GAPDH	0.710505	-0.00147788
27	C3	9	GAPDH	0.709699	-0.00407281
27	C3	10	GAPDH	0.711879	-0.0036816
27	C3	11	GAPDH	0.715175	-0.00217376
27	C3	12	GAPDH	0.716823	-0.00231482
27	C3	13	GAPDH	0.723216	0.00228954
27	C3	14	GAPDH	0.725275	0.00255946
27	C3	15	GAPDH	0.727332	0.0028283
27	C3	16	GAPDH	0.729504	0.00321152
27	C3	17	GAPDH	0.746927	0.018846
27	C3	18	GAPDH	0.775848	0.0459778
27	C3	19	GAPDH	0.824388	0.0927295
27	C3	20	GAPDH	0.907647	0.1742
27	C3	21	GAPDH	1.05032	0.31508
27	C3	22	GAPDH	1.26817	0.53115
27	C3	23	GAPDH	1.5633	0.824489
27	C3	24	GAPDH	1.91664	1.17604
27	C3	25	GAPDH	2.28506	1.54266
27	C3	26	GAPDH	2.63771	1.89353
27	C3	27	GAPDH	2.95589	2.20993
27	C3	28	GAPDH	3.22351	2.47576
27	C3	29	GAPDH	3.44164	2.69209
27	C3	30	GAPDH	3.61237	2.86103
27	C3	31	GAPDH	3.75787	3.00474
27	C3	32	GAPDH	3.86793	3.11302
27	C3	33	GAPDH	3.95091	3.19421
27	C3	34	GAPDH	4.01973	3.26124
27	C3	35	GAPDH	4.06402	3.30374
27	C3	36	GAPDH	4.10408	3.34201
27	C3	37	GAPDH	4.13811	3.37426
27	C3	38	GAPDH	4.17038	3.40474
27	C3	39	GAPDH	4.19653	3.4291
27	C3	40	GAPDH	4.21282	3.4436
28	C4	1	GAPDH	0.836422	0.000202141
28	C4	2	GAPDH	0.839276	0.00166238
28	C4	3	GAPDH	0.841211	0.00220322
28	C4	4	GAPDH	0.842523	0.00212143
28	C4	5	GAPDH	0.843991	0.0021955
28	C4	6	GAPDH	0.844171	0.0009811
28	C4	7	GAPDH	0.844612	2.82454e-05
28	C4	8	GAPDH	0.843145	-0.00283315
28	C4	9	GAPDH	0.843086	-0.00428579
28	C4	10	GAPDH	0.843442	-0.00532364
28	C4	11	GAPDH	0.847077	-0.0030833
28	C4	12	GAPDH	0.849727	-0.00182714
28	C4	13	GAPDH	0.855321	0.00237265
28	C4	14	GAPDH	0.858791	0.00444914
28	C4	15	GAPDH	0.858738	0.00300174
28	C4	16	GAPDH	0.865776	0.00864623
28	C4	17	GAPDH	0.884053	0.0255287
28	C4	18	GAPDH	0.909728	0.0498101
28	C4	19	GAPDH	0.961573	0.10026
28	C4	20	GAPDH	1.05024	0.187529
28	C4	21	GAPDH	1.19836	0.334264
28	C4	22	GAPDH	1.41459	0.549094
28	C4	23	GAPDH	1.71071	0.843819
28	C4	24	GAPDH	2.06433	1.19605
28	C4	25	GAPDH	2.43431	1.56464
28	C4	26	GAPDH	2.78148	1.91041
28	C4	27	GAPDH	3.0852	2.21274
28	C4	28	GAPDH	3.34597	2.47212
28	C4	29	GAPDH	3.56044	2.68519
28	C4	30	GAPDH	3.73212	2.85547
28	C4	31	GAPDH	3.87051	2.99247
28	C4	32	GAPDH	3.98028	3.10085
28	C4	33	GAPDH	4.05824	3.17741
28	C4	34	GAPDH	4.12677	3.24455
28	C4	35	GAPDH	4.16767	3.28405
28	C4	36	GAPDH	4.20197	3.31696
28	C4	37	GAPDH	4.23631	3.3499
28	C4	38	GAPDH	4.26829	3.38049
28	C4	39	GAPDH	4.29581	3.40662
28	C4	40	GAPDH	4.30557	3.41498
29	C5	1	GAPDH	0.777736	-0.0033916
29	C5	2	GAPDH	0.779618	-0.00253883
29	C5	3	GAPDH	0.782443	-0.000743286
29	C5	4	GAPDH	0.784868	0.000652247
29	C5	5	GAPDH	0.785254	8.88437e-06
29	C5	6	GAPDH	0.787285	0.00101049
29	C5	7	GAPDH	0.787371	6.76735e-05
29	C5	8	GAPDH	0.788957	0.000624271
29	C5	9	GAPDH	0.790648	0.00128542
29	C5	10	GAPDH	0.790033	-0.000359365
29	C5	11	GAPDH	0.78924	-0.00218111
29	C5	12	GAPDH	0.789239	-0.00321202
29	C5	13	GAPDH	0.793503	2.29078e-05
29	C5	14	GAPDH	0.794559	4.9203e-05
29	C5	15	GAPDH	0.798314	0.00277469
29	C5	16	GAPDH	0.808083	0.0115145
29	C5	17	GAPDH	0.819652	0.022054
29	C5	18	GAPDH	0.843919	0.0452914
29	C5	19	GAPDH	0.889899	0.0902423
29	C5	20	GAPDH	0.966412	0.165726
29	C5	21	GAPDH	1.0932	0.291483
29	C5	22	GAPDH	1.29139	0.488645
29	C5	23	GAPDH	1.5731	0.769322
29	C5	24	GAPDH	1.91647	1.11166
29	C5	25	GAPDH	2.28617	1.48034
29	C5	26	GAPDH	2.6443	1.83743
29	C5	27	GAPDH	2.96272	2.15482
29	C5	28	GAPDH	3.22931	2.42039
29	C5	29	GAPDH	3.45987	2.64992
29	C5	30	GAPDH	3.64404	2.83306
29	C5	31	GAPDH	3.78958	2.97757
29	C5	32	GAPDH	3.89865	3.08561
29	C5	33	GAPDH	3.9851	3.17103
29	C5	34	GAPDH	4.05835	3.24325
29	C5	35	GAPDH	4.11143	3.2953
29	C5	36	GAPDH	4.15702	3.33986
29	C5	37	GAPDH	4.20086	3.38268
29	C5	38	GAPDH	4.2393	3.42008
29	C5	39	GAPDH	4.26457	3.44432
29	C5	40	GAPDH	4.27553	3.45426
30	C6	1	GAPDH	0.705038	0.00705173
30	C6	2	GAPDH	0.703993	0.00461451
30	C6	3	GAPDH	0.703237	0.00246756
30	C6	4	GAPDH	0.701128	-0.00103247
30	C6	5	GAPDH	0.700939	-0.00261306
30	C6	6	GAPDH	0.70476	-0.000183203
30	C6	7	GAPDH	0.707331	0.000995907
30	C6	8	GAPDH	0.708633	0.000906511
30	C6	9	GAPDH	0.708626	-0.000491147
30	C6	10	GAPDH	0.708661	-0.00184821
30	C6	11	GAPDH	0.71291	0.00101002
30	C6	12	GAPDH	0.71403	0.00073865
30	C6	13	GAPDH	0.71542	0.000737588
30	C6	14	GAPDH	0.715744	-0.000330218
30	C6	15	GAPDH	0.717108	-0.000357923
30	C6	16	GAPDH	0.724859	0.0060019
30	C6	17	GAPDH	0.738961	0.0187131
30	C6	18	GAPDH	0.763255	0.0416156
30	C6	19	GAPDH	0.810526	0.0874957
30	C6	20	GAPDH	0.884871	0.160449
30	C6	21	GAPDH	1.01669	0.290879
30	C6	22	GAPDH	1.2227	0.495498
30	C6	23	GAPDH	1.50844	0.77984
30	C6	24	GAPDH	1.85371	1.12372
30	C6	25	GAPDH	2.22512	1.49374
30	C6	26	GAPDH	2.5836	1.85083
30	C6	27	GAPDH	2.90129	2.16713
30	C6	28	GAPDH	3.17449	2.43894
30	C6	29	GAPDH	3.3952	2.65825
30	C6	30	GAPDH	3.57207	2.83374
30	C6	31	GAPDH	3.71805	2.97832
30	C6	32	GAPDH	3.82815	3.08703
30	C6	33	GAPDH	3.91495	3.17244
30	C6	34	GAPDH	3.98935	3.24545
30	C6	35	GAPDH	4.04589	3.30059
30	C6	36	GAPDH	4.08421	3.33752
30	C6	37	GAPDH	4.11804	3.36996
30	C6	38	GAPDH	4.15559	3.40612
30	C6	39	GAPDH	4.1889	3.43804
30	C6	40	GAPDH	4.20552	3.45327
31	C7	1	GAPDH	0.716371	-0.00185502
31	C7	2	GAPDH	0.716889	-0.0027924
31	C7	3	GAPDH	0.72228	0.00114307
31	C7	4	GAPDH	0.725251	0.00265848
31	C7	5	GAPDH	0.723073	-0.000975054
31	C7	6	GAPDH	0.722861	-0.00264218
31	C7	7	GAPDH	0.72652	-0.000438213
31	C7	8	GAPDH	0.72933	0.000915548
31	C7	9	GAPDH	0.729281	-0.000588853
31	C7	10	GAPDH	0.729422	-0.00190335
31	C7	11	GAPDH	0.733468	0.000687682
31	C7	12	GAPDH	0.734728	0.000491663
31	C7	13	GAPDH	0.734643	-0.0010485
31	C7	14	GAPDH	0.735735	-0.00141207
31	C7	15	GAPDH	0.741714	0.00311177
31	C7	16	GAPDH	0.74546	0.00540263
31	C7	17	GAPDH	0.75712	0.0156064
31	C7	18	GAPDH	0.769737	0.0267684
31	C7	19	GAPDH	0.799871	0.0554465
31	C7	20	GAPDH	0.857772	0.111893
31	C7	21	GAPDH	0.959827	0.212491
31	C7	22	GAPDH	1.1199	0.371105
31	C7	23	GAPDH	1.3532	0.602957
31	C7	24	GAPDH	1.65923	0.907533
31	C7	25	GAPDH	2.01386	1.26071
31	C7	26	GAPDH	2.37343	1.61881
31	C7	27	GAPDH	2.70966	1.95359
31	C7	28	GAPDH	3.0039	2.24638
31	C7	29	GAPDH	3.25965	2.50067
31	C7	30	GAPDH	3.46267	2.70223
31	C7	31	GAPDH	3.63015	2.86826
31	C7	32	GAPDH	3.76623	3.00289
31	C7	33	GAPDH	3.86814	3.10334
31	C7	34	GAPDH	3.94847	3.18222
31	C7	35	GAPDH	4.01405	3.24634
31	C7	36	GAPDH	4.06261	3.29344
31	C7	37	GAPDH	4.10299	3.33236
31	C7	38	GAPDH	4.14713	3.37505
31	C7	39	GAPDH	4.17269	3.39916
31	C7	40	GAPDH	4.20042	3.42544
32	C8	1	GAPDH	0.773281	-0.000143581
32	C8	2	GAPDH	0.77464	-0.000651714
32	C8	3	GAPDH	0.77681	-0.000348151
32	C8	4	GAPDH	0.782096	0.00307154
32	C8	5	GAPDH	0.781914	0.00102275
32	C8	6	GAPDH	0.783298	0.000540366
32	C8	7	GAPDH	0.786351	0.00172679
32	C8	8	GAPDH	0.785446	-0.00104429
32	C8	9	GAPDH	0.786257	-0.00210019
32	C8	10	GAPDH	0.787199	-0.00302508
32	C8	11	GAPDH	0.787422	-0.0046682
32	C8	12	GAPDH	0.792181	-0.00177595
32	C8	13	GAPDH	0.796489	0.000666168
32	C8	14	GAPDH	0.799222	0.00153186
32	C8	15	GAPDH	0.801617	0.00206109
32	C8	16	GAPDH	0.803764	0.00234129
32	C8	17	GAPDH	0.81229	0.00900043
32	C8	18	GAPDH	0.836122	0.0309666
32	C8	19	GAPDH	0.868282	0.0612599
32	C8	20	GAPDH	0.923966	0.115077
32	C8	21	GAPDH	1.02488	0.21412
32	C8	22	GAPDH	1.18849	0.375867
32	C8	23	GAPDH	1.42912	0.614628
32	C8	24	GAPDH	1.74198	0.92562
32	C8	25	GAPDH	2.10556	1.28734
32	C8	26	GAPDH	2.46796	1.64788
32	C8	27	GAPDH	2.80487	1.98291
32	C8	28	GAPDH	3.09569	2.27187
32	C8	29	GAPDH	3.34145	2.51577
32	C8	30	GAPDH	3.54666	2.71911
32	C8	31	GAPDH	3.7124	2.88298
32	C8	32	GAPDH	3.8398	3.00852
32	C8	33	GAPDH	3.93891	3.10576
32	C8	34	GAPDH	4.02224	3.18722
32	C8	35	GAPDH	4.08319	3.2463
32	C8	36	GAPDH	4.13041	3.29166
32	C8	37	GAPDH	4.17286	3.33224
32	C8	38	GAPDH	4.21375	3.37126
32	C8	39	GAPDH	4.2437	3.39935
32	C8	40	GAPDH	4.26246	3.41624
33	C9	1	IFNg	0.809589	-0.00638035
33	C9	2	IFNg	0.813891	-0.00310626
33	C9	3	IFNg	0.816225	-0.00180044
33	C9	4	IFNg	0.816612	-0.00244166
33	C9	5	IFNg	0.816999	-0.00308282
33	C9	6	IFNg	0.82181	0.000700237
33	C9	7	IFNg	0.823837	0.00170005
33	C9	8	IFNg	0.828882	0.00571699
33	C9	9	IFNg	0.829922	0.00572827
33	C9	10	IFNg	0.828122	0.00290063
33	C9	11	IFNg	0.826177	-7.19078e-05
33	C9	12	IFNg	0.824796	-0.00248112
33	C9	13	IFNg	0.82486	-0.00344456
33	C9	14	IFNg	0.827744	-0.00158853
33	C9	15	IFNg	0.827984	-0.00237721
33	C9	16	IFNg	0.831646	0.000257501
33	C9	17	IFNg	0.832569	0.000152485
33	C9	18	IFNg	0.834589	0.00114431
33	C9	19	IFNg	0.835269	0.000796347
33	C9	20	IFNg	0.835354	-0.000146591
33	C9	21	IFNg	0.837329	0.000800235
33	C9	22	IFNg	0.835805	-0.00175108
33	C9	23	IFNg	0.834259	-0.00432533
33	C9	24	IFNg	0.835968	-0.0036447
33	C9	25	IFNg	0.841955	0.00131501
33	C9	26	IFNg	0.844438	0.00276937
33	C9	27	IFNg	0.845871	0.00317451
33	C9	28	IFNg	0.855543	0.011819
33	C9	29	IFNg	0.866721	0.0219692
33	C9	30	IFNg	0.891582	0.0458019
33	C9	31	IFNg	0.938211	0.0914027
33	C9	32	IFNg	1.01361	0.165778
33	C9	33	IFNg	1.136	0.287135
33	C9	34	IFNg	1.30846	0.45857
33	C9	35	IFNg	1.52338	0.672457
33	C9	36	IFNg	1.76202	0.910068
33	C9	37	IFNg	2.00901	1.15604
33	C9	38	IFNg	2.24613	1.39213
33	C9	39	IFNg	2.46462	1.60959
33	C9	40	IFNg	2.63621	1.78016
34	C10	1	IFNg	0.772582	0.00133275
34	C10	2	IFNg	0.772741	0.000717027
34	C10	3	IFNg	0.774879	0.00208072
34	C10	4	IFNg	0.774789	0.00121626
34	C10	5	IFNg	0.774531	0.000184203
34	C10	6	IFNg	0.77533	0.000209291
34	C10	7	IFNg	0.778567	0.00267221
34	C10	8	IFNg	0.779838	0.00316907
34	C10	9	IFNg	0.77721	-0.000233232
34	C10	10	IFNg	0.777254	-0.000963634
34	C10	11	IFNg	0.781056	0.00206398
34	C10	12	IFNg	0.780468	0.000701708
34	C10	13	IFNg	0.777702	-0.00283863
34	C10	14	IFNg	0.77741	-0.00390407
34	C10	15	IFNg	0.78013	-0.00195912
34	C10	16	IFNg	0.779587	-0.00327621
34	C10	17	IFNg	0.781474	-0.0021628
34	C10	18	IFNg	0.782349	-0.00206231
34	C10	19	IFNg	0.782196	-0.00298959
34	C10	20	IFNg	0.78443	-0.00152964
34	C10	21	IFNg	0.785397	-0.00133688
34	C10	22	IFNg	0.785802	-0.00170566
34	C10	23	IFNg	0.786732	-0.00155016
34	C10	24	IFNg	0.791884	0.00282756
34	C10	25	IFNg	0.794582	0.00475075
34	C10	26	IFNg	0.797241	0.00663622
34	C10	27	IFNg	0.802271	0.0108921
34	C10	28	IFNg	0.813481	0.0213274
34	C10	29	IFNg	0.827872	0.0349442
34	C10	30	IFNg	0.851262	0.0575605
34	C10	31	IFNg	0.894478	0.100002
34	C10	32	IFNg	0.976735	0.181485
34	C10	33	IFNg	1.1045	0.30848
34	C10	34	IFNg	1.28188	0.485077
34	C10	35	IFNg	1.50492	0.707347
34	C10	36	IFNg	1.74598	0.947631
34	C10	37	IFNg	1.99586	1.19674
34	C10	38	IFNg	2.22959	1.4297
34	C10	39	IFNg	2.44674	1.64607
34	C10	40	IFNg	2.61585	1.81441
35	C11	1	IFNg	0.736028	0.00190542
35	C11	2	IFNg	0.73701	0.00230178
35	C11	3	IFNg	0.737339	0.00204523
35	C11	4	IFNg	0.736361	0.000482033
35	C11	5	IFNg	0.735586	-0.000878929
35	C11	6	IFNg	0.735172	-0.00187845
35	C11	7	IFNg	0.73809	0.000454228
35	C11	8	IFNg	0.739859	0.00163719
35	C11	9	IFNg	0.738404	-0.000403444
35	C11	10	IFNg	0.738759	-0.000634243
35	C11	11	IFNg	0.740357	0.000378371
35	C11	12	IFNg	0.743248	0.00268411
35	C11	13	IFNg	0.743856	0.00270639
35	C11	14	IFNg	0.743237	0.00150195
35	C11	15	IFNg	0.741725	-0.00059549
35	C11	16	IFNg	0.737794	-0.00511204
35	C11	17	IFNg	0.737532	-0.00596017
35	C11	18	IFNg	0.741519	-0.00255848
35	C11	19	IFNg	0.74517	0.000507394
35	C11	20	IFNg	0.745678	0.000429779
35	C11	21	IFNg	0.747088	0.00125386
35	C11	22	IFNg	0.747512	0.00109226
35	C11	23	IFNg	0.746379	-0.000626624
35	C11	24	IFNg	0.746077	-0.00151379
35	C11	25	IFNg	0.748924	0.000747362
35	C11	26	IFNg	0.753003	0.0042415
35	C11	27	IFNg	0.756475	0.00712802
35	C11	28	IFNg	0.767598	0.017665
35	C11	29	IFNg	0.780943	0.0304242
35	C11	30	IFNg	0.807278	0.0561736
35	C11	31	IFNg	0.851289	0.0995994
35	C11	32	IFNg	0.928985	0.176709
35	C11	33	IFNg	1.05299	0.30013
35	C11	34	IFNg	1.23109	0.477649
35	C11	35	IFNg	1.45053	0.6965
35	C11	36	IFNg	1.69155	0.936937
35	C11	37	IFNg	1.94356	1.18835
35	C11	38	IFNg	2.18184	1.42605
35	C11	39	IFNg	2.401	1.64462
35	C11	40	IFNg	2.57592	1.81896
36	C12	1	IFNg	0.69571	-0.00272866
36	C12	2	IFNg	0.698458	-0.000449482
36	C12	3	IFNg	0.70095	0.00157346
36	C12	4	IFNg	0.701999	0.00215433
36	C12	5	IFNg	0.704166	0.00385177
36	C12	6	IFNg	0.703277	0.00249388
36	C12	7	IFNg	0.698423	-0.00282886
36	C12	8	IFNg	0.697603	-0.00411808
36	C12	9	IFNg	0.699216	-0.0029733
36	C12	10	IFNg	0.700595	-0.00206359
36	C12	11	IFNg	0.702476	-0.000651357
36	C12	12	IFNg	0.70397	0.000373923
36	C12	13	IFNg	0.704053	-1.15792e-05
36	C12	14	IFNg	0.708893	0.00435895
36	C12	15	IFNg	0.708731	0.00372841
36	C12	16	IFNg	0.704032	-0.00143929
36	C12	17	IFNg	0.702548	-0.00339221
36	C12	18	IFNg	0.703146	-0.00326368
36	C12	19	IFNg	0.704102	-0.00277652
36	C12	20	IFNg	0.707566	0.0002184
36	C12	21	IFNg	0.708064	0.000247925
36	C12	22	IFNg	0.708729	0.000444045
36	C12	23	IFNg	0.707134	-0.00162016
36	C12	24	IFNg	0.70765	-0.00157288
36	C12	25	IFNg	0.712293	0.00260162
36	C12	26	IFNg	0.714825	0.00466479
36	C12	27	IFNg	0.718129	0.00749925
36	C12	28	IFNg	0.728507	0.017409
36	C12	29	IFNg	0.733603	0.0220362
36	C12	30	IFNg	0.748538	0.0365017
36	C12	31	IFNg	0.781552	0.0690465
36	C12	32	IFNg	0.843309	0.130335
36	C12	33	IFNg	0.94096	0.227517
36	C12	34	IFNg	1.09098	0.377069
36	C12	35	IFNg	1.28703	0.572654
36	C12	36	IFNg	1.51921	0.804362
36	C12	37	IFNg	1.76323	1.04791
36	C12	38	IFNg	2.00825	1.29246
36	C12	39	IFNg	2.2361	1.51985
36	C12	40	IFNg	2.41235	1.69562
37	D1	1	CD8a	0.836646	0.00553573
37	D1	2	CD8a	0.835275	0.00318773
37	D1	3	CD8a	0.835028	0.00196381
37	D1	4	CD8a	0.835496	0.00145461
37	D1	5	CD8a	0.833856	-0.00116268
37	D1	6	CD8a	0.834227	-0.00176927
37	D1	7	CD8a	0.83732	0.000346576
37	D1	8	CD8a	0.841752	0.00380216
37	D1	9	CD8a	0.842758	0.00383036
37	D1	10	CD8a	0.841082	0.00117766
37	D1	11	CD8a	0.84035	-0.000531325
37	D1	12	CD8a	0.839462	-0.00239677
37	D1	13	CD8a	0.83985	-0.00298536
37	D1	14	CD8a	0.842461	-0.00135201
37	D1	15	CD8a	0.842956	-0.00183397
37	D1	16	CD8a	0.843948	-0.00181888
37	D1	17	CD8a	0.845887	-0.000856862
37	D1	18	CD8a	0.847933	0.000211913
37	D1	19	CD8a	0.850154	0.0014561
37	D1	20	CD8a	0.848471	-0.00120399
37	D1	21	CD8a	0.847017	-0.00363579
37	D1	22	CD8a	0.847288	-0.00434109
37	D1	23	CD8a	0.850289	-0.00231787
37	D1	24	CD8a	0.854216	0.000631852
37	D1	25	CD8a	0.857413	0.00285189
37	D1	26	CD8a	0.864017	0.00847893
37	D1	27	CD8a	0.869779	0.0132636
37	D1	28	CD8a	0.880215	0.0227231
37	D1	29	CD8a	0.903717	0.045248
37	D1	30	CD8a	0.946788	0.0873414
37	D1	31	CD8a	1.02253	0.162106
37	D1	32	CD8a	1.14652	0.285119
37	D1	33	CD8a	1.33201	0.469633
37	D1	34	CD8a	1.56226	0.698908
37	D1	35	CD8a	1.81926	0.954927
37	D1	36	CD8a	2.08845	1.22315
37	D1	37	CD8a	2.33373	1.46744
37	D1	38	CD8a	2.54679	1.67952
37	D1	39	CD8a	2.73249	1.86425
37	D1	40	CD8a	2.86552	1.9963
38	D2	1	CD8a	0.891875	0.000700482
38	D2	2	CD8a	0.893467	0.000822765
38	D2	3	CD8a	0.895207	0.00109227
38	D2	4	CD8a	0.894471	-0.00111307
38	D2	5	CD8a	0.895996	-0.0010576
38	D2	6	CD8a	0.897524	-0.000999153
38	D2	7	CD8a	0.904598	0.00460437
38	D2	8	CD8a	0.904528	0.00306506
38	D2	9	CD8a	0.905854	0.00292162
38	D2	10	CD8a	0.90574	0.00133749
38	D2	11	CD8a	0.905639	-0.000233062
38	D2	12	CD8a	0.907574	0.000231829
38	D2	13	CD8a	0.905997	-0.00281489
38	D2	14	CD8a	0.907421	-0.00286093
38	D2	15	CD8a	0.912711	0.000959346
38	D2	16	CD8a	0.912477	-0.000743882
38	D2	17	CD8a	0.913323	-0.00136797
38	D2	18	CD8a	0.912358	-0.00380249
38	D2	19	CD8a	0.914085	-0.00354526
38	D2	20	CD8a	0.916295	-0.00280481
38	D2	21	CD8a	0.918643	-0.00192686
38	D2	22	CD8a	0.919354	-0.00268607
38	D2	23	CD8a	0.922908	-0.000601486
38	D2	24	CD8a	0.926482	0.00150247
38	D2	25	CD8a	0.929938	0.00348943
38	D2	26	CD8a	0.931236	0.00331691
38	D2	27	CD8a	0.933425	0.00403673
38	D2	28	CD8a	0.943897	0.0130386
38	D2	29	CD8a	0.961257	0.0289286
38	D2	30	CD8a	0.996563	0.0627658
38	D2	31	CD8a	1.05847	0.123204
38	D2	32	CD8a	1.15712	0.220385
38	D2	33	CD8a	1.31097	0.372759
38	D2	34	CD8a	1.52598	0.586306
38	D2	35	CD8a	1.77806	0.836909
38	D2	36	CD8a	2.03516	1.09254
38	D2	37	CD8a	2.2906	1.34652
38	D2	38	CD8a	2.51922	1.57367
38	D2	39	CD8a	2.7145	1.76747
38	D2	40	CD8a	2.86668	1.91819
39	D3	1	CD8a	0.868847	-0.00131695
39	D3	2	CD8a	0.869772	-0.00165264
39	D3	3	CD8a	0.871945	-0.000739798
39	D3	4	CD8a	0.874407	0.000461891
39	D3	5	CD8a	0.876848	0.00164194
39	D3	6	CD8a	0.878636	0.00216974
39	D3	7	CD8a	0.879616	0.00188918
39	D3	8	CD8a	0.884653	0.00566549
39	D3	9	CD8a	0.881245	0.000997497
39	D3	10	CD8a	0.878864	-0.00264357
39	D3	11	CD8a	0.881946	-0.00082265
39	D3	12	CD8a	0.885538	0.00150884
39	D3	13	CD8a	0.881991	-0.00329863
39	D3	14	CD8a	0.881026	-0.00552379
39	D3	15	CD8a	0.885461	-0.00234901
39	D3	16	CD8a	0.891328	0.00225766
39	D3	17	CD8a	0.890081	-0.000249791
39	D3	18	CD8a	0.888101	-0.00349073
39	D3	19	CD8a	0.89128	-0.001572
39	D3	20	CD8a	0.891888	-0.00222479
39	D3	21	CD8a	0.890362	-0.00501113
39	D3	22	CD8a	0.893511	-0.00312244
39	D3	23	CD8a	0.899483	0.00158919
39	D3	24	CD8a	0.900959	0.00180502
39	D3	25	CD8a	0.9042	0.00378502
39	D3	26	CD8a	0.908952	0.00727684
39	D3	27	CD8a	0.911594	0.0086583
39	D3	28	CD8a	0.925685	0.0214883
39	D3	29	CD8a	0.95184	0.0463829
39	D3	30	CD8a	0.998725	0.0920079
39	D3	31	CD8a	1.07271	0.164729
39	D3	32	CD8a	1.19341	0.284168
39	D3	33	CD8a	1.37334	0.462842
39	D3	34	CD8a	1.61194	0.700185
39	D3	35	CD8a	1.88442	0.971404
39	D3	36	CD8a	2.16016	1.24588
39	D3	37	CD8a	2.40735	1.49181
39	D3	38	CD8a	2.62158	1.70478
39	D3	39	CD8a	2.81244	1.89438
39	D3	40	CD8a	2.9528	2.03348
40	D4	1	CD8a	0.929181	-0.00799612
40	D4	2	CD8a	0.929615	-0.0086297
40	D4	3	CD8a	0.934837	-0.00447457
40	D4	4	CD8a	0.94136	0.000981183
40	D4	5	CD8a	0.94498	0.00353384
40	D4	6	CD8a	0.946397	0.00388362
40	D4	7	CD8a	0.943445	-0.00013532
40	D4	8	CD8a	0.943944	-0.000704163
40	D4	9	CD8a	0.94641	0.000694842
40	D4	10	CD8a	0.946572	-0.000210648
40	D4	11	CD8a	0.94518	-0.00266985
40	D4	12	CD8a	0.946698	-0.0022185
40	D4	13	CD8a	0.950853	0.000868983
40	D4	14	CD8a	0.951871	0.000820011
40	D4	15	CD8a	0.955265	0.00314688
40	D4	16	CD8a	0.954399	0.00121267
40	D4	17	CD8a	0.951562	-0.00269123
40	D4	18	CD8a	0.953291	-0.00202971
40	D4	19	CD8a	0.955687	-0.000700801
40	D4	20	CD8a	0.956012	-0.00144274
40	D4	21	CD8a	0.958377	-0.00014506
40	D4	22	CD8a	0.958055	-0.00153448
40	D4	23	CD8a	0.959375	-0.00128167
40	D4	24	CD8a	0.963106	0.00138184
40	D4	25	CD8a	0.964234	0.00144308
40	D4	26	CD8a	0.96613	0.00227179
40	D4	27	CD8a	0.972935	0.00800977
40	D4	28	CD8a	0.983134	0.017141
40	D4	29	CD8a	0.998409	0.0313492
40	D4	30	CD8a	1.03405	0.0659183
40	D4	31	CD8a	1.09838	0.129186
40	D4	32	CD8a	1.20029	0.230032
40	D4	33	CD8a	1.34834	0.377014
40	D4	34	CD8a	1.55747	0.585074
40	D4	35	CD8a	1.81411	0.840651
40	D4	36	CD8a	2.08267	1.10814
40	D4	37	CD8a	2.3366	1.361
40	D4	38	CD8a	2.57009	1.59343
40	D4	39	CD8a	2.77202	1.79429
40	D4	40	CD8a	2.91989	1.94109
41	D5	1	CD8a	0.924216	-0.00855229
41	D5	2	CD8a	0.92691	-0.00675732
41	D5	3	CD8a	0.930654	-0.0039123
41	D5	4	CD8a	0.935626	0.000160519
41	D5	5	CD8a	0.936717	0.000352656
41	D5	6	CD8a	0.939339	0.00207508
41	D5	7	CD8a	0.93951	0.0013477
41	D5	8	CD8a	0.940798	0.00173659
41	D5	9	CD8a	0.940588	0.000627502
41	D5	10	CD8a	0.93945	-0.00140999
41	D5	11	CD8a	0.939619	-0.00213946
41	D5	12	CD8a	0.940108	-0.00254957
41	D5	13	CD8a	0.945196	0.00163954
41	D5	14	CD8a	0.945889	0.00143274
41	D5	15	CD8a	0.945069	-0.000286166
41	D5	16	CD8a	0.948424	0.00217029
41	D5	17	CD8a	0.947833	0.000680089
41	D5	18	CD8a	0.948208	0.000155958
41	D5	19	CD8a	0.950178	0.00122643
41	D5	20	CD8a	0.94971	-0.000140094
41	D5	21	CD8a	0.949886	-0.000863186
41	D5	22	CD8a	0.950453	-0.00119581
41	D5	23	CD8a	0.952046	-0.000501441
41	D5	24	CD8a	0.952839	-0.000607088
41	D5	25	CD8a	0.959834	0.00548901
41	D5	26	CD8a	0.968219	0.0129741
41	D5	27	CD8a	0.976654	0.0205104
41	D5	28	CD8a	0.995456	0.0384133
41	D5	29	CD8a	1.02938	0.07144
41	D5	30	CD8a	1.09482	0.135976
41	D5	31	CD8a	1.1968	0.237057
41	D5	32	CD8a	1.35604	0.395397
41	D5	33	CD8a	1.57717	0.615629
41	D5	34	CD8a	1.8379	0.875467
41	D5	35	CD8a	2.11132	1.14798
41	D5	36	CD8a	2.36811	1.40387
41	D5	37	CD8a	2.60716	1.64203
41	D5	38	CD8a	2.81075	1.84472
41	D5	39	CD8a	2.98566	2.01872
41	D5	40	CD8a	3.10775	2.13992
42	D6	1	CD8a	0.895419	-0.00277927
42	D6	2	CD8a	0.896782	-0.00138595
42	D6	3	CD8a	0.898018	-0.000120006
42	D6	4	CD8a	0.898502	0.000393845
42	D6	5	CD8a	0.90037	0.0022916
42	D6	6	CD8a	0.899727	0.00167844
42	D6	7	CD8a	0.898328	0.000309264
42	D6	8	CD8a	0.898612	0.00062332
42	D6	9	CD8a	0.899443	0.00148437
42	D6	10	CD8a	0.89989	0.00196085
42	D6	11	CD8a	0.898126	0.000226768
42	D6	12	CD8a	0.895889	-0.00198057
42	D6	13	CD8a	0.895633	-0.00220683
42	D6	14	CD8a	0.896598	-0.00121132
42	D6	15	CD8a	0.896596	-0.00118348
42	D6	16	CD8a	0.896295	-0.00145516
42	D6	17	CD8a	0.896632	-0.00108811
42	D6	18	CD8a	0.89674	-0.000949654
42	D6	19	CD8a	0.89674	-0.000920567
42	D6	20	CD8a	0.894701	-0.00292942
42	D6	21	CD8a	0.894209	-0.00339124
42	D6	22	CD8a	0.894191	-0.00337932
42	D6	23	CD8a	0.895064	-0.00247685
42	D6	24	CD8a	0.901525	0.00401434
42	D6	25	CD8a	0.902588	0.00510659
42	D6	26	CD8a	0.902654	0.00520315
42	D6	27	CD8a	0.908449	0.0110277
42	D6	28	CD8a	0.916577	0.019185
42	D6	29	CD8a	0.935069	0.0377071
42	D6	30	CD8a	0.970725	0.0733934
42	D6	31	CD8a	1.02793	0.130627
42	D6	32	CD8a	1.12693	0.22966
42	D6	33	CD8a	1.27952	0.382274
42	D6	34	CD8a	1.49197	0.594754
42	D6	35	CD8a	1.74988	0.852694
42	D6	36	CD8a	2.02169	1.12453
42	D6	37	CD8a	2.28462	1.3875
42	D6	38	CD8a	2.5188	1.6217
42	D6	39	CD8a	2.7212	1.82414
42	D6	40	CD8a	2.86822	1.97119
43	D7	1	CD8a	0.960857	-0.0115443
43	D7	2	CD8a	0.963381	-0.00942507
43	D7	3	CD8a	0.966371	-0.00684061
43	D7	4	CD8a	0.972046	-0.00157007
43	D7	5	CD8a	0.975932	0.00191113
43	D7	6	CD8a	0.976225	0.00179913
43	D7	7	CD8a	0.975674	0.000842539
43	D7	8	CD8a	0.975799	0.000562455
43	D7	9	CD8a	0.976609	0.000967587
43	D7	10	CD8a	0.976834	0.00078746
43	D7	11	CD8a	0.978443	0.00199201
43	D7	12	CD8a	0.980897	0.00404044
43	D7	13	CD8a	0.979932	0.0026709
43	D7	14	CD8a	0.978756	0.00108989
43	D7	15	CD8a	0.977675	-0.000396115
43	D7	16	CD8a	0.977496	-0.000979885
43	D7	17	CD8a	0.976622	-0.00225942
43	D7	18	CD8a	0.977708	-0.00157808
43	D7	19	CD8a	0.977137	-0.00255429
43	D7	20	CD8a	0.979535	-0.000561465
43	D7	21	CD8a	0.979584	-0.000917067
43	D7	22	CD8a	0.979704	-0.00120234
43	D7	23	CD8a	0.981011	-0.000300818
43	D7	24	CD8a	0.984213	0.00249661
43	D7	25	CD8a	0.99196	0.0098387
43	D7	26	CD8a	1.00452	0.0219905
43	D7	27	CD8a	1.02709	0.0441613
43	D7	28	CD8a	1.07062	0.0872839
43	D7	29	CD8a	1.15074	0.166993
43	D7	30	CD8a	1.27807	0.293928
43	D7	31	CD8a	1.45492	0.470364
43	D7	32	CD8a	1.68506	0.700107
43	D7	33	CD8a	1.94084	0.955483
43	D7	34	CD8a	2.20291	1.21714
43	D7	35	CD8a	2.44614	1.45997
43	D7	36	CD8a	2.6499	1.66332
43	D7	37	CD8a	2.82337	1.83639
43	D7	38	CD8a	2.96339	1.97601
43	D7	39	CD8a	3.07733	2.08954
43	D7	40	CD8a	3.15599	2.1678
44	D8	1	CD8a	0.854973	0.00214845
44	D8	2	CD8a	0.855196	0.00153411
44	D8	3	CD8a	0.855317	0.000817666
44	D8	4	CD8a	0.853647	-0.0016893
44	D8	5	CD8a	0.856934	0.000760515
44	D8	6	CD8a	0.858486	0.00147494
44	D8	7	CD8a	0.858616	0.000768154
44	D8	8	CD8a	0.861598	0.00291309
44	D8	9	CD8a	0.861578	0.00205539
44	D8	10	CD8a	0.861019	0.000659509
44	D8	11	CD8a	0.861298	0.000100899
44	D8	12	CD8a	0.857951	-0.00408334
44	D8	13	CD8a	0.857743	-0.00512845
44	D8	14	CD8a	0.861479	-0.00222909
44	D8	15	CD8a	0.863231	-0.00131499
44	D8	16	CD8a	0.86582	0.000436735
44	D8	17	CD8a	0.866519	0.000299411
44	D8	18	CD8a	0.86704	-1.76215e-05
44	D8	19	CD8a	0.868384	0.000489321
44	D8	20	CD8a	0.869054	0.000322313
44	D8	21	CD8a	0.870969	0.00140021
44	D8	22	CD8a	0.870996	0.000589948
44	D8	23	CD8a	0.870754	-0.000488891
44	D8	24	CD8a	0.873944	0.00186359
44	D8	25	CD8a	0.882402	0.00948447
44	D8	26	CD8a	0.891189	0.0174344
44	D8	27	CD8a	0.904092	0.0295003
44	D8	28	CD8a	0.92731	0.0518811
44	D8	29	CD8a	0.976646	0.10038
44	D8	30	CD8a	1.05697	0.179865
44	D8	31	CD8a	1.18387	0.305926
44	D8	32	CD8a	1.37228	0.493498
44	D8	33	CD8a	1.61071	0.731098
44	D8	34	CD8a	1.87371	0.993261
44	D8	35	CD8a	2.1326	1.25131
44	D8	36	CD8a	2.37201	1.48989
44	D8	37	CD8a	2.59092	1.70796
44	D8	38	CD8a	2.76845	1.88465
44	D8	39	CD8a	2.91592	2.03129
44	D8	40	CD8a	3.02434	2.13886
45	D9	1	CD8a	0.997845	-0.00807846
45	D9	2	CD8a	1.0006	-0.00740987
45	D9	3	CD8a	1.00348	-0.00661628
45	D9	4	CD8a	1.01034	-0.00183526
45	D9	5	CD8a	1.0133	-0.00095954
45	D9	6	CD8a	1.01665	0.000298962
45	D9	7	CD8a	1.02098	0.0025506
45	D9	8	CD8a	1.02501	0.00449551
45	D9	9	CD8a	1.02607	0.00346304
45	D9	10	CD8a	1.02633	0.00163796
45	D9	11	CD8a	1.03107	0.00430194
45	D9	12	CD8a	1.03226	0.00340228
45	D9	13	CD8a	1.0287	-0.00224704
45	D9	14	CD8a	1.02845	-0.00458163
45	D9	15	CD8a	1.03396	-0.00115733
45	D9	16	CD8a	1.03757	0.000367844
45	D9	17	CD8a	1.03853	-0.000752714
45	D9	18	CD8a	1.04012	-0.00124742
45	D9	19	CD8a	1.04194	-0.00151015
45	D9	20	CD8a	1.04426	-0.00127732
45	D9	21	CD8a	1.04929	0.00166656
45	D9	22	CD8a	1.05695	0.00724592
45	D9	23	CD8a	1.07029	0.0185012
45	D9	24	CD8a	1.09314	0.0392615
45	D9	25	CD8a	1.13332	0.0773582
45	D9	26	CD8a	1.20367	0.145625
45	D9	27	CD8a	1.32115	0.261019
45	D9	28	CD8a	1.49825	0.436035
45	D9	29	CD8a	1.7179	0.653595
45	D9	30	CD8a	1.96584	0.89945
45	D9	31	CD8a	2.21911	1.15064
45	D9	32	CD8a	2.45791	1.38735
45	D9	33	CD8a	2.67258	1.59994
45	D9	34	CD8a	2.85746	1.78273
45	D9	35	CD8a	3.00998	1.93317
45	D9	36	CD8a	3.13109	2.05219
45	D9	37	CD8a	3.22401	2.14303
45	D9	38	CD8a	3.30767	2.2246
45	D9	39	CD8a	3.37521	2.29006
45	D9	40	CD8a	3.40782	2.32059
46	D10	1	CD8a	0.928186	-0.00314151
46	D10	2	CD8a	0.931362	-0.00190008
46	D10	3	CD8a	0.935541	0.000343309
46	D10	4	CD8a	0.935251	-0.00188162
46	D10	5	CD8a	0.935377	-0.00369004
46	D10	6	CD8a	0.943115	0.00211246
46	D10	7	CD8a	0.947068	0.00413024
46	D10	8	CD8a	0.946251	0.00137805
46	D10	9	CD8a	0.943783	-0.00302484
46	D10	10	CD8a	0.94545	-0.00329289
46	D10	11	CD8a	0.952899	0.0022213
46	D10	12	CD8a	0.953323	0.000710133
46	D10	13	CD8a	0.953746	-0.00080175
46	D10	14	CD8a	0.957617	0.00113378
46	D10	15	CD8a	0.960237	0.00181869
46	D10	16	CD8a	0.963975	0.00362207
46	D10	17	CD8a	0.963295	0.00100613
46	D10	18	CD8a	0.962381	-0.00184286
46	D10	19	CD8a	0.963237	-0.0029219
46	D10	20	CD8a	0.966236	-0.00185767
46	D10	21	CD8a	0.970866	0.000837405
46	D10	22	CD8a	0.977006	0.0050422
46	D10	23	CD8a	0.993905	0.0200065
46	D10	24	CD8a	1.02166	0.0458273
46	D10	25	CD8a	1.0591	0.0813315
46	D10	26	CD8a	1.13126	0.15156
46	D10	27	CD8a	1.24675	0.265108
46	D10	28	CD8a	1.42203	0.438454
46	D10	29	CD8a	1.65175	0.666245
46	D10	30	CD8a	1.91114	0.923692
46	D10	31	CD8a	2.17332	1.18394
46	D10	32	CD8a	2.42267	1.43136
46	D10	33	CD8a	2.64225	1.649
46	D10	34	CD8a	2.82808	1.8329
46	D10	35	CD8a	2.97952	1.9824
46	D10	36	CD8a	3.10344	2.10438
46	D10	37	CD8a	3.19912	2.19813
46	D10	38	CD8a	3.27326	2.27034
46	D10	39	CD8a	3.33286	2.328
46	D10	40	CD8a	3.37672	2.36993
47	D11	1	CD8a	0.885368	0.0038482
47	D11	2	CD8a	0.886343	0.00372588
47	D11	3	CD8a	0.886852	0.00313816
47	D11	4	CD8a	0.886385	0.00157328
47	D11	5	CD8a	0.886709	0.000800671
47	D11	6	CD8a	0.887151	0.000145541
47	D11	7	CD8a	0.887409	-0.000694126
47	D11	8	CD8a	0.888046	-0.00115429
47	D11	9	CD8a	0.890232	-6.5508e-05
47	D11	10	CD8a	0.891705	0.000310283
47	D11	11	CD8a	0.89543	0.00293782
47	D11	12	CD8a	0.895007	0.00141747
47	D11	13	CD8a	0.89043	-0.00425691
47	D11	14	CD8a	0.891482	-0.00430223
47	D11	15	CD8a	0.896903	2.18951e-05
47	D11	16	CD8a	0.899635	0.00165666
47	D11	17	CD8a	0.899257	0.000181246
47	D11	18	CD8a	0.898073	-0.00209996
47	D11	19	CD8a	0.897489	-0.00378142
47	D11	20	CD8a	0.897766	-0.00460219
47	D11	21	CD8a	0.900732	-0.00273331
47	D11	22	CD8a	0.902233	-0.00232974
47	D11	23	CD8a	0.907209	0.00154949
47	D11	24	CD8a	0.911906	0.0051487
47	D11	25	CD8a	0.914993	0.00713847
47	D11	26	CD8a	0.920288	0.0113365
47	D11	27	CD8a	0.933101	0.0230525
47	D11	28	CD8a	0.955858	0.0447121
47	D11	29	CD8a	0.998143	0.0858993
47	D11	30	CD8a	1.07025	0.156908
47	D11	31	CD8a	1.18774	0.273303
47	D11	32	CD8a	1.37022	0.45468
47	D11	33	CD8a	1.60363	0.687
47	D11	34	CD8a	1.87051	0.952783
47	D11	35	CD8a	2.14554	1.22671
47	D11	36	CD8a	2.4048	1.48487
47	D11	37	CD8a	2.63415	1.71313
47	D11	38	CD8a	2.83032	1.9082
47	D11	39	CD8a	2.98884	2.06562
47	D11	40	CD8a	3.10082	2.1765
48	D12	1	CD8a	0.865127	0.00484157
48	D12	2	CD8a	0.865449	0.00437839
48	D12	3	CD8a	0.862896	0.00103935
48	D12	4	CD8a	0.86116	-0.00148144
48	D12	5	CD8a	0.863144	-0.000282717
48	D12	6	CD8a	0.865722	0.00150967
48	D12	7	CD8a	0.866079	0.00108201
48	D12	8	CD8a	0.867785	0.0020019
48	D12	9	CD8a	0.862998	-0.00356945
48	D12	10	CD8a	0.862372	-0.00498076
48	D12	11	CD8a	0.868515	0.000376342
48	D12	12	CD8a	0.869679	0.00075538
48	D12	13	CD8a	0.87132	0.0016112
48	D12	14	CD8a	0.872801	0.0023062
48	D12	15	CD8a	0.876372	0.00509243
48	D12	16	CD8a	0.874905	0.0028401
48	D12	17	CD8a	0.871534	-0.00131624
48	D12	18	CD8a	0.871327	-0.00230853
48	D12	19	CD8a	0.871988	-0.00243267
48	D12	20	CD8a	0.872636	-0.00257017
48	D12	21	CD8a	0.873258	-0.00273311
48	D12	22	CD8a	0.873985	-0.00279199
48	D12	23	CD8a	0.87697	-0.000591973
48	D12	24	CD8a	0.880229	0.00188151
48	D12	25	CD8a	0.883695	0.00456296
48	D12	26	CD8a	0.887305	0.0073874
48	D12	27	CD8a	0.897677	0.0169744
48	D12	28	CD8a	0.92289	0.0414019
48	D12	29	CD8a	0.962571	0.0802971
48	D12	30	CD8a	1.028	0.144936
48	D12	31	CD8a	1.14771	0.263871
48	D12	32	CD8a	1.32591	0.441283
48	D12	33	CD8a	1.55442	0.669004
48	D12	34	CD8a	1.8167	0.930503
48	D12	35	CD8a	2.08767	1.20068
48	D12	36	CD8a	2.33642	1.44865
48	D12	37	CD8a	2.55742	1.66887
48	D12	38	CD8a	2.7492	1.85986
48	D12	39	CD8a	2.90779	2.01767
48	D12	40	CD8a	3.01388	2.12297
49	E1	1	CD8a	0.808201	0.00326054
49	E1	2	CD8a	0.808238	0.00243843
49	E1	3	CD8a	0.807901	0.00124248
49	E1	4	CD8a	0.808344	0.000826163
49	E1	5	CD8a	0.808795	0.000417591
49	E1	6	CD8a	0.810839	0.00160249
49	E1	7	CD8a	0.81479	0.00469384
49	E1	8	CD8a	0.814712	0.00375652
49	E1	9	CD8a	0.814303	0.00248815
49	E1	10	CD8a	0.811431	-0.00124344
49	E1	11	CD8a	0.807708	-0.00582529
49	E1	12	CD8a	0.8076	-0.00679343
49	E1	13	CD8a	0.815123	-0.000129135
49	E1	14	CD8a	0.81633	0.000217902
49	E1	15	CD8a	0.814364	-0.00260698
49	E1	16	CD8a	0.81456	-0.0032706
49	E1	17	CD8a	0.820182	0.00149242
49	E1	18	CD8a	0.819286	-0.000262975
49	E1	19	CD8a	0.818101	-0.0023074
49	E1	20	CD8a	0.81784	-0.00342771
49	E1	21	CD8a	0.818993	-0.00313419
49	E1	22	CD8a	0.822631	-0.000356064
49	E1	23	CD8a	0.825374	0.00152746
49	E1	24	CD8a	0.827674	0.00296896
49	E1	25	CD8a	0.833688	0.00812323
49	E1	26	CD8a	0.83656	0.0101354
49	E1	27	CD8a	0.851311	0.0240278
49	E1	28	CD8a	0.875045	0.0469024
49	E1	29	CD8a	0.909283	0.0802806
49	E1	30	CD8a	0.97585	0.145988
49	E1	31	CD8a	1.09074	0.260016
49	E1	32	CD8a	1.26802	0.436444
49	E1	33	CD8a	1.49545	0.663012
49	E1	34	CD8a	1.76598	0.932684
49	E1	35	CD8a	2.03719	1.20303
49	E1	36	CD8a	2.29514	1.46012
49	E1	37	CD8a	2.52505	1.68918
49	E1	38	CD8a	2.71611	1.87938
[truncated: 1,882 more rows]

## Sheet: Results
Block Type	96-Well 0.2-mL Block
Calibration Background is expired	Yes
Calibration Background performed on	12-12-2017
Calibration Pure Dye ABY is expired	Yes
Calibration Pure Dye ABY performed on	12-12-2017
Calibration Pure Dye FAM is expired	Yes
Calibration Pure Dye FAM performed on	12-12-2017
Calibration Pure Dye JUN is expired	Yes
Calibration Pure Dye JUN performed on	12-12-2017
Calibration Pure Dye NED is expired	Yes
Calibration Pure Dye NED performed on	12-12-2017
Calibration Pure Dye ROX is expired	Yes
Calibration Pure Dye ROX performed on	12-12-2017
Calibration Pure Dye SYBR is expired	Yes
Calibration Pure Dye SYBR performed on	12-12-2017
Calibration Pure Dye TAMRA is expired	Yes
Calibration Pure Dye TAMRA performed on	12-12-2017
Calibration Pure Dye VIC is expired	Yes
Calibration Pure Dye VIC performed on	12-12-2017
Calibration ROI is expired	Yes
Calibration ROI performed on	12-12-2017
Calibration Uniformity is expired	Yes
Calibration Uniformity performed on	12-12-2017
Chemistry	TAQMAN
Date Created	2020-09-22 14:10:11 PM CEST
Experiment Barcode
Experiment Comment
Experiment File Name	E:\2020-09-22 GAPDH CD8a IFNg lung mouse PBS SELVEN.eds
Experiment Name	2020-09-22 GAPDH CD8a IFNg lung mouse PBS SELVEN
Experiment Run End Time	2020-09-22 14:19:04 PM CEST
Experiment Type	Comparative Cт (ΔΔCт)
Instrument Name	272322169
Instrument Serial Number	272322169
Instrument Type	QuantStudio™ 3 System
Passive Reference	ROX
Post-read Stage/Step
Pre-read Stage/Step
Quantification Cycle Method	Ct
Signal Smoothing On	true
Stage/ Cycle where Ct Analysis is performed	Stage2, Step2
User Name
Well	Well Position	Omit	Sample Name	Target Name	Task	Reporter	Quencher	Quantity	Quantity Mean	Quantity SD	RQ	RQ Min	RQ Max	CT	Ct Mean	Ct SD	Delta Ct	Delta Ct Mean	Delta Ct SD	Delta Ct SE	Delta Delta Ct	Automatic Ct Threshold	Ct Threshold	Automatic Baseline	Baseline Start	Baseline End	Amp Status	Comments	Cq Conf	EXPFAIL	NOAMP	CQCONF	HIGHSD
1	A1	FALSE	PBS 11	GAPDH	UNKNOWN	FAM	NFQ-MGB							28.6059	28.7884	0.25813						TRUE	0.329869	TRUE	3	22	Amp		0.982815	N	N	N	N
2	A2	FALSE	PBS 11	GAPDH	UNKNOWN	FAM	NFQ-MGB							28.971	28.7884	0.25813						TRUE	0.329869	TRUE	3	23	Amp		0.986226	N	N	N	N
3	A3	FALSE	PBS 12	GAPDH	UNKNOWN	FAM	NFQ-MGB							27.9208	27.9456	0.0350621						TRUE	0.329869	TRUE	3	21	Amp		0.976588	N	N	N	N
4	A4	FALSE	PBS 12	GAPDH	UNKNOWN	FAM	NFQ-MGB							27.9704	27.9456	0.0350621						TRUE	0.329869	TRUE	3	21	Amp		0.980914	N	N	N	N
5	A5	FALSE	PBS 13	GAPDH	UNKNOWN	FAM	NFQ-MGB							27.7662	27.6422	0.175294						TRUE	0.329869	TRUE	3	22	Amp		0.981603	N	N	N	N
6	A6	FALSE	PBS 13	GAPDH	UNKNOWN	FAM	NFQ-MGB							27.5183	27.6422	0.175294						TRUE	0.329869	TRUE	3	22	Amp		0.980354	N	N	N	N
7	A7	FALSE	PBS 14	GAPDH	UNKNOWN	FAM	NFQ-MGB							27.3577	27.4545	0.136835						TRUE	0.329869	TRUE	3	21	Amp		0.976763	N	N	N	N
8	A8	FALSE	PBS 14	GAPDH	UNKNOWN	FAM	NFQ-MGB							27.5512	27.4545	0.136835						TRUE	0.329869	TRUE	3	21	Amp		0.980967	N	N	N	N
9	A9	FALSE	PBS 15	GAPDH	UNKNOWN	FAM	NFQ-MGB							21.829	21.9032	0.104968						TRUE	0.329869	TRUE	3	16	Amp		0.979197	N	N	N	N
10	A10	FALSE	PBS 15	GAPDH	UNKNOWN	FAM	NFQ-MGB							21.9774	21.9032	0.104968						TRUE	0.329869	TRUE	3	16	Amp		0.984023	N	N	N	N
11	A11	FALSE	PBS 16	GAPDH	UNKNOWN	FAM	NFQ-MGB							26.7774	26.7203	0.0807709						TRUE	0.329869	TRUE	3	21	Amp		0.983587	N	N	N	N
12	A12	FALSE	PBS 16	GAPDH	UNKNOWN	FAM	NFQ-MGB							26.6631	26.7203	0.0807709						TRUE	0.329869	TRUE	3	20	Amp		0.98313	N	N	N	N
13	B1	FALSE	PBS 17	GAPDH	UNKNOWN	FAM	NFQ-MGB							26.0534	26.0391	0.0202332						TRUE	0.329869	TRUE	3	20	Amp		0.972126	N	N	N	N
14	B2	FALSE	PBS 17	GAPDH	UNKNOWN	FAM	NFQ-MGB							26.0248	26.0391	0.0202332						TRUE	0.329869	TRUE	3	20	Amp		0.983628	N	N	N	N
15	B3	FALSE	PBS 18	GAPDH	UNKNOWN	FAM	NFQ-MGB							27.6227	27.6469	0.034288						TRUE	0.329869	TRUE	3	21	Amp		0.979036	N	N	N	N
16	B4	FALSE	PBS 18	GAPDH	UNKNOWN	FAM	NFQ-MGB							27.6712	27.6469	0.034288						TRUE	0.329869	TRUE	3	21	Amp		0.9804	N	N	N	N
17	B5	FALSE	PBS 19	GAPDH	UNKNOWN	FAM	NFQ-MGB							27.8845	27.8659	0.0262808						TRUE	0.329869	TRUE	3	21	Amp		0.987813	N	N	N	N
18	B6	FALSE	PBS 19	GAPDH	UNKNOWN	FAM	NFQ-MGB							27.8473	27.8659	0.0262808						TRUE	0.329869	TRUE	3	22	Amp		0.984157	N	N	N	N
19	B7	FALSE	PBS 20	GAPDH	UNKNOWN	FAM	NFQ-MGB							25.3569	25.4129	0.0791943						TRUE	0.329869	TRUE	3	19	Amp		0.988033	N	N	N	N
20	B8	FALSE	PBS 20	GAPDH	UNKNOWN	FAM	NFQ-MGB							25.4689	25.4129	0.0791943						TRUE	0.329869	TRUE	3	19	Amp		0.989917	N	N	N	N
21	B9	FALSE	PBS 31	GAPDH	UNKNOWN	FAM	NFQ-MGB							21.405	21.5004	0.134865						TRUE	0.329869	TRUE	3	15	Amp		0.985021	N	N	N	N
22	B10	FALSE	PBS 31	GAPDH	UNKNOWN	FAM	NFQ-MGB							21.5958	21.5004	0.134865						TRUE	0.329869	TRUE	3	16	Amp		0.974571	N	N	N	N
23	B11	FALSE	PBS 33	GAPDH	UNKNOWN	FAM	NFQ-MGB							21.1916	21.194	0.00347155						TRUE	0.329869	TRUE	3	15	Amp		0.981196	N	N	N	N
24	B12	FALSE	PBS 33	GAPDH	UNKNOWN	FAM	NFQ-MGB							21.1965	21.194	0.00347155						TRUE	0.329869	TRUE	3	15	Amp		0.984175	N	N	N	N
25	C1	FALSE	PBS 34	GAPDH	UNKNOWN	FAM	NFQ-MGB							19.2161	19.2225	0.00899987						TRUE	0.329869	TRUE	3	13	Amp		0.973307	N	N	N	N
26	C2	FALSE	PBS 34	GAPDH	UNKNOWN	FAM	NFQ-MGB							19.2288	19.2225	0.00899987						TRUE	0.329869	TRUE	3	13	Amp		0.9748	N	N	N	N
27	C3	FALSE	PBS 35	GAPDH	UNKNOWN	FAM	NFQ-MGB							21.0482	21.0117	0.0516997						TRUE	0.329869	TRUE	3	15	Amp		0.967362	N	N	N	N
28	C4	FALSE	PBS 35	GAPDH	UNKNOWN	FAM	NFQ-MGB							20.9751	21.0117	0.0516997						TRUE	0.329869	TRUE	3	15	Amp		0.980145	N	N	N	N
29	C5	FALSE	PBS 36	GAPDH	UNKNOWN	FAM	NFQ-MGB							21.1971	21.1928	0.00612309						TRUE	0.329869	TRUE	3	15	Amp		0.974516	N	N	N	N
30	C6	FALSE	PBS 36	GAPDH	UNKNOWN	FAM	NFQ-MGB							21.1885	21.1928	0.00612309						TRUE	0.329869	TRUE	3	15	Amp		0.979345	N	N	N	N
31	C7	FALSE	PBS 38	GAPDH	UNKNOWN	FAM	NFQ-MGB							21.7669	21.7545	0.0175007						TRUE	0.329869	TRUE	3	15	Amp		0.97657	N	N	N	N
32	C8	FALSE	PBS 38	GAPDH	UNKNOWN	FAM	NFQ-MGB							21.7422	21.7545	0.0175007						TRUE	0.329869	TRUE	3	16	Amp		0.973671	N	N	N	N
33	C9	FALSE	PBS 34	IFNg	UNKNOWN	FAM	NFQ-MGB				0.0457864	0.0362767	0.0577891	31.9086	31.8308	0.11003		12.6084	0.110397	0.0780625	4.44894	TRUE	0.158557	TRUE	3	27	Amp		0.964974	N	N	N	N
34	C10	FALSE	PBS 34	IFNg	UNKNOWN	FAM	NFQ-MGB				0.0457864	0.0362767	0.0577891	31.753	31.8308	0.11003		12.6084	0.110397	0.0780625	4.44894	TRUE	0.158557	TRUE	3	26	Amp		0.979635	N	N	N	N
35	C11	FALSE	PBS 35	IFNg	UNKNOWN	FAM	NFQ-MGB				0.134728	0.0606941	0.299067	31.7981	32.063	0.374574		11.0513	0.378125	0.267375	2.89188	TRUE	0.158557	TRUE	3	26	Amp		0.985638	N	N	N	N
36	C12	FALSE	PBS 35	IFNg	UNKNOWN	FAM	NFQ-MGB				0.134728	0.0606941	0.299067	32.3279	32.063	0.374574		11.0513	0.378125	0.267375	2.89188	TRUE	0.158557	TRUE	3	26	Amp		0.978075	N	N	N	N
37	D1	FALSE	PBS 11	CD8a	UNKNOWN	FAM	NFQ-MGB				1	0.401113	2.49306	31.4342	31.6802	0.347869		2.89173	0.433179	0.306304	0	TRUE	0.212661	TRUE	3	26	Amp		0.979392	N	N	N	N
38	D2	FALSE	PBS 11	CD8a	UNKNOWN	FAM	NFQ-MGB				1	0.401113	2.49306	31.9261	31.6802	0.347869		2.89173	0.433179	0.306304	0	TRUE	0.212661	TRUE	3	27	Amp		0.969935	N	N	N	N
39	D3	FALSE	PBS 12	CD8a	UNKNOWN	FAM	NFQ-MGB				0.569684	0.302364	1.07334	31.4381	31.6491	0.298323		3.7035	0.300376	0.212398	0.811767	TRUE	0.212661	TRUE	3	26	Amp		0.970136	N	N	N	N
40	D4	FALSE	PBS 12	CD8a	UNKNOWN	FAM	NFQ-MGB				0.569684	0.302364	1.07334	31.86	31.6491	0.298323		3.7035	0.300376	0.212398	0.811767	TRUE	0.212661	TRUE	3	26	Amp		0.964632	N	N	N	N
41	D5	FALSE	PBS 13	CD8a	UNKNOWN	FAM	NFQ-MGB				0.58	0.114598	2.93547	30.7904	31.3198	0.748698		3.67761	0.768945	0.543726	0.785875	TRUE	0.212661	TRUE	3	24	Amp		0.968754	N	N	N	Y
42	D6	FALSE	PBS 13	CD8a	UNKNOWN	FAM	NFQ-MGB				0.58	0.114598	2.93547	31.8492	31.3198	0.748698		3.67761	0.768945	0.543726	0.785875	TRUE	0.212661	TRUE	3	26	Amp		0.989697	N	N	N	Y
43	D7	FALSE	PBS 14	CD8a	UNKNOWN	FAM	NFQ-MGB				1.42204	0.365439	5.53363	29.393	29.8382	0.629609		2.38377	0.644307	0.455594	-0.507964	TRUE	0.212661	TRUE	3	24	Amp		0.973944	N	N	N	Y
44	D8	FALSE	PBS 14	CD8a	UNKNOWN	FAM	NFQ-MGB				1.42204	0.365439	5.53363	30.2834	29.8382	0.629609		2.38377	0.644307	0.455594	-0.507964	TRUE	0.212661	TRUE	3	24	Amp		0.97739	N	N	N	Y
45	D9	FALSE	PBS 15	CD8a	UNKNOWN	FAM	NFQ-MGB				0.288398	0.230289	0.361171	26.6023	26.5888	0.0191299		4.6856	0.106697	0.0754461	1.79387	TRUE	0.212661	TRUE	3	21	Amp		0.95188	N	N	N	N
46	D10	FALSE	PBS 15	CD8a	UNKNOWN	FAM	NFQ-MGB				0.288398	0.230289	0.361171	26.5753	26.5888	0.0191299		4.6856	0.106697	0.0754461	1.79387	TRUE	0.212661	TRUE	3	21	Amp		0.961594	N	N	N	N
47	D11	FALSE	PBS 16	CD8a	UNKNOWN	FAM	NFQ-MGB				0.521308	0.422294	0.643538	30.5102	30.5518	0.0587601		3.83152	0.0998834	0.0706282	0.939792	TRUE	0.212661	TRUE	3	25	Amp		0.983853	N	N	N	N
48	D12	FALSE	PBS 16	CD8a	UNKNOWN	FAM	NFQ-MGB				0.521308	0.422294	0.643538	30.5933	30.5518	0.0587601		3.83152	0.0998834	0.0706282	0.939792	TRUE	0.212661	TRUE	3	25	Amp		0.982252	N	N	N	N
49	E1	FALSE	PBS 17	CD8a	UNKNOWN	FAM	NFQ-MGB				0.34161	0.230255	0.506818	30.6119	30.4804	0.185963		4.44131	0.18706	0.132271	1.54958	TRUE	0.212661	TRUE	3	25	Amp		0.984924	N	N	N	N
50	E2	FALSE	PBS 17	CD8a	UNKNOWN	FAM	NFQ-MGB				0.34161	0.230255	0.506818	30.3489	30.4804	0.185963		4.44131	0.18706	0.132271	1.54958	TRUE	0.212661	TRUE	3	24	Amp		0.971925	N	N	N	N
51	E3	FALSE	PBS 18	CD8a	UNKNOWN	FAM	NFQ-MGB				0.548087	0.395262	0.76	31.2993	31.4062	0.151166		3.75926	0.155006	0.109606	0.867524	TRUE	0.212661	TRUE	3	26	Amp		0.975781	N	N	N	N
52	E4	FALSE	PBS 18	CD8a	UNKNOWN	FAM	NFQ-MGB				0.548087	0.395262	0.76	31.5131	31.4062	0.151166		3.75926	0.155006	0.109606	0.867524	TRUE	0.212661	TRUE	3	26	Amp		0.963823	N	N	N	N
53	E5	FALSE	PBS 19	CD8a	UNKNOWN	FAM	NFQ-MGB				0.331996	0.219941	0.501138	32.4852	32.3484	0.193476		4.4825	0.195253	0.138065	1.59076	TRUE	0.212661	TRUE	3	26	Amp		0.957101	N	N	N	N
54	E6	FALSE	PBS 19	CD8a	UNKNOWN	FAM	NFQ-MGB				0.331996	0.219941	0.501138	32.2116	32.3484	0.193476		4.4825	0.195253	0.138065	1.59076	TRUE	0.212661	TRUE	3	26	Amp		0.964016	N	N	N	N
55	E7	FALSE	PBS 20	CD8a	UNKNOWN	FAM	NFQ-MGB				1.19647	0.919277	1.55723	28.1142	28.0459	0.0966707		2.63295	0.124968	0.0883656	-0.258779	TRUE	0.212661	TRUE	3	23	Amp		0.957148	N	N	N	N
56	E8	FALSE	PBS 20	CD8a	UNKNOWN	FAM	NFQ-MGB				1.19647	0.919277	1.55723	27.9775	28.0459	0.0966707		2.63295	0.124968	0.0883656	-0.258779	TRUE	0.212661	TRUE	3	22	Amp		0.979612	N	N	N	N
57	E9	FALSE	PBS 31	CD8a	UNKNOWN	FAM	NFQ-MGB				0.193555	0.137504	0.272454	26.8249	26.7613	0.0899852		5.26092	0.162129	0.114642	2.36918	TRUE	0.212661	TRUE	3	22	Amp		0.967532	N	N	N	N
58	E10	FALSE	PBS 31	CD8a	UNKNOWN	FAM	NFQ-MGB				0.193555	0.137504	0.272454	26.6977	26.7613	0.0899852		5.26092	0.162129	0.114642	2.36918	TRUE	0.212661	TRUE	3	19	Amp		0.970026	N	N	N	N
59	E11	FALSE	PBS 33	CD8a	UNKNOWN	FAM	NFQ-MGB				0.107256	0.0903815	0.12728	27.364	27.3066	0.0810959		6.11261	0.0811702	0.057396	3.22087	TRUE	0.212661	TRUE	3	21	Amp		0.98023	N	N	N	N
60	E12	FALSE	PBS 33	CD8a	UNKNOWN	FAM	NFQ-MGB				0.107256	0.0903815	0.12728	27.2493	27.3066	0.0810959		6.11261	0.0811702	0.057396	3.22087	TRUE	0.212661	TRUE	3	22	Amp		0.97819	N	N	N	N
61	F1	FALSE	PBS 34	CD8a	UNKNOWN	FAM	NFQ-MGB				0.0280465	0.0272055	0.0289135	27.2782	27.2702	0.0112886		8.04777	0.0144371	0.0102086	5.15604	TRUE	0.212661	TRUE	3	22	Amp		0.978448	N	N	N	N
62	F2	FALSE	PBS 34	CD8a	UNKNOWN	FAM	NFQ-MGB				0.0280465	0.0272055	0.0289135	27.2622	27.2702	0.0112886		8.04777	0.0144371	0.0102086	5.15604	TRUE	0.212661	TRUE	3	22	Amp		0.971731	N	N	N	N
63	F3	FALSE	PBS 35	CD8a	UNKNOWN	FAM	NFQ-MGB				0.11888	0.106487	0.132716	26.9707	26.9758	0.00725465		5.96415	0.0522062	0.0369154	3.07242	TRUE	0.212661	TRUE	3	21	Amp		0.966263	N	N	N	N
64	F4	FALSE	PBS 35	CD8a	UNKNOWN	FAM	NFQ-MGB				0.11888	0.106487	0.132716	26.981	26.9758	0.00725465		5.96415	0.0522062	0.0369154	3.07242	TRUE	0.212661	TRUE	3	21	Amp		0.959429	N	N	N	N
65	F5	FALSE	PBS 36	CD8a	UNKNOWN	FAM	NFQ-MGB				0.178248	0.146729	0.216539	26.5075	26.5726	0.0920703		5.37977	0.0922737	0.0652473	2.48804	TRUE	0.212661	TRUE	3	22	Amp		0.963515	N	N	N	N
66	F6	FALSE	PBS 36	CD8a	UNKNOWN	FAM	NFQ-MGB				0.178248	0.146729	0.216539	26.6377	26.5726	0.0920703		5.37977	0.0922737	0.0652473	2.48804	TRUE	0.212661	TRUE	3	21	Amp		0.961326	N	N	N	N
67	F7	FALSE	PBS 38	CD8a	UNKNOWN	FAM	NFQ-MGB				0.126052	0.100871	0.15752	27.5605	27.6342	0.104215		5.87964	0.105675	0.0747232	2.9879	TRUE	0.212661	TRUE	3	22	Amp		0.975288	N	N	N	N
68	F8	FALSE	PBS 38	CD8a	UNKNOWN	FAM	NFQ-MGB				0.126052	0.100871	0.15752	27.7079	27.6342	0.104215		5.87964	0.105675	0.0747232	2.9879	TRUE	0.212661	TRUE	3	22	Amp		0.969585	N	N	N	N
69	F9	FALSE	PBS 36	IFNg	UNKNOWN	FAM	NFQ-MGB				0.267984	0.116539	0.616237	31.5312	31.252	0.394813		10.0592	0.39486	0.279208	1.89978	TRUE	0.158557	TRUE	3	27	Amp		0.970773	N	N	N	N
70	F10	FALSE	PBS 36	IFNg	UNKNOWN	FAM	NFQ-MGB				0.267984	0.116539	0.616237	30.9729	31.252	0.394813		10.0592	0.39486	0.279208	1.89978	TRUE	0.158557	TRUE	3	24	Amp		0.957137	N	N	N	N
71	F11	FALSE	PBS 38	IFNg	UNKNOWN	FAM	NFQ-MGB				0.18834	0.094902	0.373774	32.5521	32.3226	0.32454		10.568	0.325012	0.229818	2.40859	TRUE	0.158557	TRUE	3	27	Amp		0.984269	N	N	N	N
72	F12	FALSE	PBS 38	IFNg	UNKNOWN	FAM	NFQ-MGB				0.18834	0.094902	0.373774	32.0931	32.3226	0.32454		10.568	0.325012	0.229818	2.40859	TRUE	0.158557	TRUE	3	26	Amp		0.964369	N	N	N	N
73	G1	FALSE	PBS 11	IFNg	UNKNOWN	FAM	NFQ-MGB				1	0.029614	33.7678	35.782	36.9479	1.64884		8.15945	1.66892	1.1801	0	TRUE	0.158557	TRUE	3	31	Amp		0.970864	N	N	N	Y
74	G2	FALSE	PBS 11	IFNg	UNKNOWN	FAM	NFQ-MGB				1	0.029614	33.7678	38.1138	36.9479	1.64884		8.15945	1.66892	1.1801	0	TRUE	0.158557	TRUE	3	33	Inconclusive		0.902524	N	N	N	Y
75	G3	FALSE	PBS 12	IFNg	UNKNOWN	FAM	NFQ-MGB				0.748295	0.15355	3.64668	37.0538	36.5234	0.750192		8.57777	0.751011	0.531045	0.418321	TRUE	0.158557	TRUE	3	32	Inconclusive		0.935536	N	N	N	Y
76	G4	FALSE	PBS 12	IFNg	UNKNOWN	FAM	NFQ-MGB				0.748295	0.15355	3.64668	35.9929	36.5234	0.750192		8.57777	0.751011	0.531045	0.418321	TRUE	0.158557	TRUE	3	31	Amp		0.942774	N	N	N	Y
77	G5	FALSE	PBS 13	IFNg	UNKNOWN	FAM	NFQ-MGB				0.663275	0.370707	1.18674	36.5446	36.394	0.213022		8.75177	0.275874	0.195072	0.59232	TRUE	0.158557	TRUE	3	31	Amp		0.91783	N	N	N	N
78	G6	FALSE	PBS 13	IFNg	UNKNOWN	FAM	NFQ-MGB				0.663275	0.370707	1.18674	36.2433	36.394	0.213022		8.75177	0.275874	0.195072	0.59232	TRUE	0.158557	TRUE	3	31	Amp		0.959682	N	N	N	N
79	G7	FALSE	PBS 14	IFNg	UNKNOWN	FAM	NFQ-MGB				1.0295	0.175996	6.02213	34.9877	35.572	0.826343		8.1175	0.837595	0.592269	-0.0419455	TRUE	0.158557	TRUE	3	28	Amp		0.965576	N	N	N	Y
80	G8	FALSE	PBS 14	IFNg	UNKNOWN	FAM	NFQ-MGB				1.0295	0.175996	6.02213	36.1563	35.572	0.826343		8.1175	0.837595	0.592269	-0.0419455	TRUE	0.158557	TRUE	3	31	Amp		0.93455	N	N	N	Y
81	G9	FALSE	PBS 15	IFNg	UNKNOWN	FAM	NFQ-MGB				0.180925	0.113069	0.289504	32.6682	32.5292	0.196648		10.626	0.22291	0.157621	2.46653	TRUE	0.158557	TRUE	3	28	Amp		0.970978	N	N	N	N
82	G10	FALSE	PBS 15	IFNg	UNKNOWN	FAM	NFQ-MGB				0.180925	0.113069	0.289504	32.3901	32.5292	0.196648		10.626	0.22291	0.157621	2.46653	TRUE	0.158557	TRUE	3	27	Amp		0.97773	N	N	N	N
83	G11	FALSE	PBS 16	IFNg	UNKNOWN	FAM	NFQ-MGB				0.589245	0.0767934	4.52134	34.9619	35.6428	0.962888		8.92251	0.966269	0.683256	0.763062	TRUE	0.158557	TRUE	3	30	Amp		0.964755	N	N	N	Y
84	G12	FALSE	PBS 16	IFNg	UNKNOWN	FAM	NFQ-MGB				0.589245	0.0767934	4.52134	36.3236	35.6428	0.962888		8.92251	0.966269	0.683256	0.763062	TRUE	0.158557	TRUE	3	31	Amp		0.944313	N	N	N	Y
85	H1	FALSE	PBS 17	IFNg	UNKNOWN	FAM	NFQ-MGB				0.301789	0.0851207	1.06997	35.5028	35.9269	0.599823		9.88783	0.600164	0.42438	1.72839	TRUE	0.158557	TRUE	3	30	Amp		0.943343	N	N	N	Y
86	H2	FALSE	PBS 17	IFNg	UNKNOWN	FAM	NFQ-MGB				0.301789	0.0851207	1.06997	36.3511	35.9269	0.599823		9.88783	0.600164	0.42438	1.72839	TRUE	0.158557	TRUE	3	31	Amp		0.95498	N	N	N	Y
87	H3	FALSE	PBS 18	IFNg	UNKNOWN	FAM	NFQ-MGB				0.501467	0.4344	0.57889	36.8437	36.8022	0.0588168		9.15522	0.0680814	0.0481408	0.995772	TRUE	0.158557	TRUE	3	32	Inconclusive		0.950395	N	N	N	N
88	H4	FALSE	PBS 18	IFNg	UNKNOWN	FAM	NFQ-MGB				0.501467	0.4344	0.57889	36.7606	36.8022	0.0588168		9.15522	0.0680814	0.0481408	0.995772	TRUE	0.158557	TRUE	3	30	Amp		0.947991	N	N	N	N
89	H5	FALSE	PBS 19	IFNg	UNKNOWN	FAM	NFQ-MGB				0.32949	0.0836761	1.29743	38.0862	37.627	0.649391		9.76114	0.649922	0.459564	1.60169	TRUE	0.158557	TRUE	3	33	Inconclusive		0.887904	N	N	N	Y
90	H6	FALSE	PBS 19	IFNg	UNKNOWN	FAM	NFQ-MGB				0.32949	0.0836761	1.29743	37.1679	37.627	0.649391		9.76114	0.649922	0.459564	1.60169	TRUE	0.158557	TRUE	3	32	Inconclusive		0.928572	N	N	N	Y
91	H7	FALSE	PBS 20	IFNg	UNKNOWN	FAM	NFQ-MGB				0.672517	0.560105	0.807489	34.1197	34.1447	0.0353629		8.7318	0.086731	0.0613281	0.572358	TRUE	0.158557	TRUE	3	29	Amp		0.976879	N	N	N	N
92	H8	FALSE	PBS 20	IFNg	UNKNOWN	FAM	NFQ-MGB				0.672517	0.560105	0.807489	34.1697	34.1447	0.0353629		8.7318	0.086731	0.0613281	0.572358	TRUE	0.158557	TRUE	3	29	Amp		0.970659	N	N	N	N
93	H9	FALSE	PBS 31	IFNg	UNKNOWN	FAM	NFQ-MGB				0.264849	0.188018	0.373076	31.5125	31.5766	0.0905948		10.0762	0.162468	0.114882	1.91676	TRUE	0.158557	TRUE	3	27	Amp		0.969883	N	N	N	N
94	H10	FALSE	PBS 31	IFNg	UNKNOWN	FAM	NFQ-MGB				0.264849	0.188018	0.373076	31.6407	31.5766	0.0905948		10.0762	0.162468	0.114882	1.91676	TRUE	0.158557	TRUE	3	26	Amp		0.980723	N	N	N	N
95	H11	FALSE	PBS 33	IFNg	UNKNOWN	FAM	NFQ-MGB							Undetermined								TRUE	0.158557	TRUE	3	39	No Amp		0	Y	Y	Y	N
96	H12	FALSE	PBS 33	IFNg	UNKNOWN	FAM	NFQ-MGB							Undetermined								TRUE	0.158557	TRUE	3	39	No Amp		0	Y	Y	Y	N
Analysis Type	Singleplex
Endogenous Control	GAPDH
RQ Min/Max Confidence Level	95.0
Reference Sample	PBS 11
