# Supplementary material for: Tenascin‐C immobilizes infiltrating T lymphocytes through CXCL12 promoting breast cancer progression
Source: EMBO Mol Med. 2021 May 14;13(6):e13270. doi: 10.15252/emmm.202013270 (PMC8185552; doi:10.15252/emmm.202013270)
Supplement: Supplementary file 9 — Source Data for Figure 6 [file EMMM-13-e13270-s004.zip › Fig6/Fig 6 J K L/3. PBS Gzmb - AMD GAPDH CD8a.xls]

## Sheet: Sample Setup
Block Type	96-Well 0.2-mL Block
Calibration Background is expired	Yes
Calibration Background performed on	12-12-2017
Calibration Pure Dye ABY is expired	Yes
Calibration Pure Dye ABY performed on	12-12-2017
Calibration Pure Dye FAM is expired	Yes
Calibration Pure Dye FAM performed on	12-12-2017
Calibration Pure Dye JUN is expired	Yes
Calibration Pure Dye JUN performed on	12-12-2017
Calibration Pure Dye NED is expired	Yes
Calibration Pure Dye NED performed on	12-12-2017
Calibration Pure Dye ROX is expired	Yes
Calibration Pure Dye ROX performed on	12-12-2017
Calibration Pure Dye SYBR is expired	Yes
Calibration Pure Dye SYBR performed on	12-12-2017
Calibration Pure Dye TAMRA is expired	Yes
Calibration Pure Dye TAMRA performed on	12-12-2017
Calibration Pure Dye VIC is expired	Yes
Calibration Pure Dye VIC performed on	12-12-2017
Calibration ROI is expired	Yes
Calibration ROI performed on	12-12-2017
Calibration Uniformity is expired	Yes
Calibration Uniformity performed on	12-12-2017
Chemistry	TAQMAN
Date Created	2020-09-22 16:06:36 PM CEST
Experiment Barcode
Experiment Comment
Experiment File Name	E:\2020-09-22 Gzmb PBS - GAPDH CD8a AMD SELVEN.eds
Experiment Name	2020-09-22 Gzmb PBS - GAPDH CD8a AMD SELVEN
Experiment Run End Time	2020-09-22 16:13:07 PM CEST
Experiment Type	Comparative Cт (ΔΔCт)
Instrument Name	272322169
Instrument Serial Number	272322169
Instrument Type	QuantStudio™ 3 System
Passive Reference	ROX
Post-read Stage/Step
Pre-read Stage/Step
Quantification Cycle Method	Ct
Signal Smoothing On	true
Stage/ Cycle where Ct Analysis is performed	Stage2, Step2
User Name
Well	Well Position	Sample Name	Sample Color	Biogroup Name	Biogroup Color	Target Name	Target Color	Task	Reporter	Quencher	Quantity	Comments
1	A1	PBS 11	RGB(176,23,31)			Gzmb	RGB(176,23,31)	UNKNOWN	FAM	NFQ-MGB
2	A2	PBS 11	RGB(176,23,31)			Gzmb	RGB(176,23,31)	UNKNOWN	FAM	NFQ-MGB
3	A3	PBS 12	RGB(0,0,255)			Gzmb	RGB(176,23,31)	UNKNOWN	FAM	NFQ-MGB
4	A4	PBS 12	RGB(0,0,255)			Gzmb	RGB(176,23,31)	UNKNOWN	FAM	NFQ-MGB
5	A5	PBS 13	RGB(0,139,69)			Gzmb	RGB(176,23,31)	UNKNOWN	FAM	NFQ-MGB
6	A6	PBS 13	RGB(0,139,69)			Gzmb	RGB(176,23,31)	UNKNOWN	FAM	NFQ-MGB
7	A7	PBS 14	RGB(255,127,0)			Gzmb	RGB(176,23,31)	UNKNOWN	FAM	NFQ-MGB
8	A8	PBS 14	RGB(255,127,0)			Gzmb	RGB(176,23,31)	UNKNOWN	FAM	NFQ-MGB
9	A9	PBS 15	RGB(139,137,112)			Gzmb	RGB(176,23,31)	UNKNOWN	FAM	NFQ-MGB
10	A10	PBS 15	RGB(139,137,112)			Gzmb	RGB(176,23,31)	UNKNOWN	FAM	NFQ-MGB
11	A11	PBS 16	RGB(238,121,66)			Gzmb	RGB(176,23,31)	UNKNOWN	FAM	NFQ-MGB
12	A12	PBS 16	RGB(238,121,66)			Gzmb	RGB(176,23,31)	UNKNOWN	FAM	NFQ-MGB
13	B1	PBS 17	RGB(142,56,142)			Gzmb	RGB(176,23,31)	UNKNOWN	FAM	NFQ-MGB
14	B2	PBS 17	RGB(142,56,142)			Gzmb	RGB(176,23,31)	UNKNOWN	FAM	NFQ-MGB
15	B3	PBS 18	RGB(198,113,113)			Gzmb	RGB(176,23,31)	UNKNOWN	FAM	NFQ-MGB
16	B4	PBS 18	RGB(198,113,113)			Gzmb	RGB(176,23,31)	UNKNOWN	FAM	NFQ-MGB
17	B5	PBS 19	RGB(0,245,255)			Gzmb	RGB(176,23,31)	UNKNOWN	FAM	NFQ-MGB
18	B6	PBS 19	RGB(0,245,255)			Gzmb	RGB(176,23,31)	UNKNOWN	FAM	NFQ-MGB
19	B7	PBS 20	RGB(238,220,130)			Gzmb	RGB(176,23,31)	UNKNOWN	FAM	NFQ-MGB
20	B8	PBS 20	RGB(238,220,130)			Gzmb	RGB(176,23,31)	UNKNOWN	FAM	NFQ-MGB
21	B9	PBS 31	RGB(238,238,0)			Gzmb	RGB(176,23,31)	UNKNOWN	FAM	NFQ-MGB
22	B10	PBS 31	RGB(238,238,0)			Gzmb	RGB(176,23,31)	UNKNOWN	FAM	NFQ-MGB
23	B11	PBS 33	RGB(142,142,56)			Gzmb	RGB(176,23,31)	UNKNOWN	FAM	NFQ-MGB
24	B12	PBS 33	RGB(142,142,56)			Gzmb	RGB(176,23,31)	UNKNOWN	FAM	NFQ-MGB
25	C1	PBS 34	RGB(238,44,44)			Gzmb	RGB(176,23,31)	UNKNOWN	FAM	NFQ-MGB
26	C2	PBS 34	RGB(238,44,44)			Gzmb	RGB(176,23,31)	UNKNOWN	FAM	NFQ-MGB
27	C3	PBS 35	RGB(51,161,201)			Gzmb	RGB(176,23,31)	UNKNOWN	FAM	NFQ-MGB
28	C4	PBS 35	RGB(51,161,201)			Gzmb	RGB(176,23,31)	UNKNOWN	FAM	NFQ-MGB
29	C5	PBS 36	RGB(238,18,137)			Gzmb	RGB(176,23,31)	UNKNOWN	FAM	NFQ-MGB
30	C6	PBS 36	RGB(238,18,137)			Gzmb	RGB(176,23,31)	UNKNOWN	FAM	NFQ-MGB
31	C7	PBS 38	RGB(176,23,31)			Gzmb	RGB(176,23,31)	UNKNOWN	FAM	NFQ-MGB
32	C8	PBS 38	RGB(176,23,31)			Gzmb	RGB(176,23,31)	UNKNOWN	FAM	NFQ-MGB
33	C9
34	C10
35	C11
36	C12
37	D1	AMD 1	RGB(0,0,255)			GAPDH	RGB(0,0,255)	UNKNOWN	FAM	NFQ-MGB
38	D2	AMD 1	RGB(0,0,255)			GAPDH	RGB(0,0,255)	UNKNOWN	FAM	NFQ-MGB
39	D3	AMD 3	RGB(0,139,69)			GAPDH	RGB(0,0,255)	UNKNOWN	FAM	NFQ-MGB
40	D4	AMD 3	RGB(0,139,69)			GAPDH	RGB(0,0,255)	UNKNOWN	FAM	NFQ-MGB
41	D5	AMD 4	RGB(255,127,0)			GAPDH	RGB(0,0,255)	UNKNOWN	FAM	NFQ-MGB
42	D6	AMD 4	RGB(255,127,0)			GAPDH	RGB(0,0,255)	UNKNOWN	FAM	NFQ-MGB
43	D7	AMD 5	RGB(139,137,112)			GAPDH	RGB(0,0,255)	UNKNOWN	FAM	NFQ-MGB
44	D8	AMD 5	RGB(139,137,112)			GAPDH	RGB(0,0,255)	UNKNOWN	FAM	NFQ-MGB
45	D9	AMD 6	RGB(238,121,66)			GAPDH	RGB(0,0,255)	UNKNOWN	FAM	NFQ-MGB
46	D10	AMD 6	RGB(238,121,66)			GAPDH	RGB(0,0,255)	UNKNOWN	FAM	NFQ-MGB
47	D11	AMD 7	RGB(142,56,142)			GAPDH	RGB(0,0,255)	UNKNOWN	FAM	NFQ-MGB
48	D12	AMD 7	RGB(142,56,142)			GAPDH	RGB(0,0,255)	UNKNOWN	FAM	NFQ-MGB
49	E1	AMD 8	RGB(198,113,113)			GAPDH	RGB(0,0,255)	UNKNOWN	FAM	NFQ-MGB
50	E2	AMD 8	RGB(198,113,113)			GAPDH	RGB(0,0,255)	UNKNOWN	FAM	NFQ-MGB
51	E3	AMD 9	RGB(0,245,255)			GAPDH	RGB(0,0,255)	UNKNOWN	FAM	NFQ-MGB
52	E4	AMD 9	RGB(0,245,255)			GAPDH	RGB(0,0,255)	UNKNOWN	FAM	NFQ-MGB
53	E5	AMD 10	RGB(238,220,130)			GAPDH	RGB(0,0,255)	UNKNOWN	FAM	NFQ-MGB
54	E6	AMD 10	RGB(238,220,130)			GAPDH	RGB(0,0,255)	UNKNOWN	FAM	NFQ-MGB
55	E7	AMD 21	RGB(238,238,0)			GAPDH	RGB(0,0,255)	UNKNOWN	FAM	NFQ-MGB
56	E8	AMD 21	RGB(238,238,0)			GAPDH	RGB(0,0,255)	UNKNOWN	FAM	NFQ-MGB
57	E9	AMD 22	RGB(142,142,56)			GAPDH	RGB(0,0,255)	UNKNOWN	FAM	NFQ-MGB
58	E10	AMD 22	RGB(142,142,56)			GAPDH	RGB(0,0,255)	UNKNOWN	FAM	NFQ-MGB
59	E11	AMD 23	RGB(238,44,44)			GAPDH	RGB(0,0,255)	UNKNOWN	FAM	NFQ-MGB
60	E12	AMD 23	RGB(238,44,44)			GAPDH	RGB(0,0,255)	UNKNOWN	FAM	NFQ-MGB
61	F1	AMD 24	RGB(51,161,201)			GAPDH	RGB(0,0,255)	UNKNOWN	FAM	NFQ-MGB
62	F2	AMD 24	RGB(51,161,201)			GAPDH	RGB(0,0,255)	UNKNOWN	FAM	NFQ-MGB
63	F3	AMD 25	RGB(238,18,137)			GAPDH	RGB(0,0,255)	UNKNOWN	FAM	NFQ-MGB
64	F4	AMD 25	RGB(238,18,137)			GAPDH	RGB(0,0,255)	UNKNOWN	FAM	NFQ-MGB
65	F5	AMD 27	RGB(176,23,31)			GAPDH	RGB(0,0,255)	UNKNOWN	FAM	NFQ-MGB
66	F6	AMD 27	RGB(176,23,31)			GAPDH	RGB(0,0,255)	UNKNOWN	FAM	NFQ-MGB
67	F7	AMD 28	RGB(0,0,255)			GAPDH	RGB(0,0,255)	UNKNOWN	FAM	NFQ-MGB
68	F8	AMD 28	RGB(0,0,255)			GAPDH	RGB(0,0,255)	UNKNOWN	FAM	NFQ-MGB
69	F9	AMD 29	RGB(0,139,69)			GAPDH	RGB(0,0,255)	UNKNOWN	FAM	NFQ-MGB
70	F10	AMD 29	RGB(0,139,69)			GAPDH	RGB(0,0,255)	UNKNOWN	FAM	NFQ-MGB
71	F11	AMD 30	RGB(255,127,0)			GAPDH	RGB(0,0,255)	UNKNOWN	FAM	NFQ-MGB
72	F12	AMD 30	RGB(255,127,0)			GAPDH	RGB(0,0,255)	UNKNOWN	FAM	NFQ-MGB
73	G1	AMD 1	RGB(0,0,255)			CD8a	RGB(0,139,69)	UNKNOWN	FAM	NFQ-MGB
74	G2	AMD 1	RGB(0,0,255)			CD8a	RGB(0,139,69)	UNKNOWN	FAM	NFQ-MGB
75	G3	AMD 3	RGB(0,139,69)			CD8a	RGB(0,139,69)	UNKNOWN	FAM	NFQ-MGB
76	G4	AMD 3	RGB(0,139,69)			CD8a	RGB(0,139,69)	UNKNOWN	FAM	NFQ-MGB
77	G5	AMD 4	RGB(255,127,0)			CD8a	RGB(0,139,69)	UNKNOWN	FAM	NFQ-MGB
78	G6	AMD 4	RGB(255,127,0)			CD8a	RGB(0,139,69)	UNKNOWN	FAM	NFQ-MGB
79	G7	AMD 5	RGB(139,137,112)			CD8a	RGB(0,139,69)	UNKNOWN	FAM	NFQ-MGB
80	G8	AMD 5	RGB(139,137,112)			CD8a	RGB(0,139,69)	UNKNOWN	FAM	NFQ-MGB
81	G9	AMD 6	RGB(238,121,66)			CD8a	RGB(0,139,69)	UNKNOWN	FAM	NFQ-MGB
82	G10	AMD 6	RGB(238,121,66)			CD8a	RGB(0,139,69)	UNKNOWN	FAM	NFQ-MGB
83	G11	AMD 7	RGB(142,56,142)			CD8a	RGB(0,139,69)	UNKNOWN	FAM	NFQ-MGB
84	G12	AMD 7	RGB(142,56,142)			CD8a	RGB(0,139,69)	UNKNOWN	FAM	NFQ-MGB
85	H1	AMD 8	RGB(198,113,113)			CD8a	RGB(0,139,69)	UNKNOWN	FAM	NFQ-MGB
86	H2	AMD 8	RGB(198,113,113)			CD8a	RGB(0,139,69)	UNKNOWN	FAM	NFQ-MGB
87	H3	AMD 9	RGB(0,245,255)			CD8a	RGB(0,139,69)	UNKNOWN	FAM	NFQ-MGB
88	H4	AMD 9	RGB(0,245,255)			CD8a	RGB(0,139,69)	UNKNOWN	FAM	NFQ-MGB
89	H5	AMD 10	RGB(238,220,130)			CD8a	RGB(0,139,69)	UNKNOWN	FAM	NFQ-MGB
90	H6	AMD 10	RGB(238,220,130)			CD8a	RGB(0,139,69)	UNKNOWN	FAM	NFQ-MGB
91	H7	AMD 21	RGB(238,238,0)			CD8a	RGB(0,139,69)	UNKNOWN	FAM	NFQ-MGB
92	H8	AMD 21	RGB(238,238,0)			CD8a	RGB(0,139,69)	UNKNOWN	FAM	NFQ-MGB
93	H9	AMD 22	RGB(142,142,56)			CD8a	RGB(0,139,69)	UNKNOWN	FAM	NFQ-MGB
94	H10	AMD 22	RGB(142,142,56)			CD8a	RGB(0,139,69)	UNKNOWN	FAM	NFQ-MGB
95	H11	AMD 23	RGB(238,44,44)			CD8a	RGB(0,139,69)	UNKNOWN	FAM	NFQ-MGB
96	H12	AMD 23	RGB(238,44,44)			CD8a	RGB(0,139,69)	UNKNOWN	FAM	NFQ-MGB

## Sheet: Amplification Data
Block Type	96-Well 0.2-mL Block
Calibration Background is expired	Yes
Calibration Background performed on	12-12-2017
Calibration Pure Dye ABY is expired	Yes
Calibration Pure Dye ABY performed on	12-12-2017
Calibration Pure Dye FAM is expired	Yes
Calibration Pure Dye FAM performed on	12-12-2017
Calibration Pure Dye JUN is expired	Yes
Calibration Pure Dye JUN performed on	12-12-2017
Calibration Pure Dye NED is expired	Yes
Calibration Pure Dye NED performed on	12-12-2017
Calibration Pure Dye ROX is expired	Yes
Calibration Pure Dye ROX performed on	12-12-2017
Calibration Pure Dye SYBR is expired	Yes
Calibration Pure Dye SYBR performed on	12-12-2017
Calibration Pure Dye TAMRA is expired	Yes
Calibration Pure Dye TAMRA performed on	12-12-2017
Calibration Pure Dye VIC is expired	Yes
Calibration Pure Dye VIC performed on	12-12-2017
Calibration ROI is expired	Yes
Calibration ROI performed on	12-12-2017
Calibration Uniformity is expired	Yes
Calibration Uniformity performed on	12-12-2017
Chemistry	TAQMAN
Date Created	2020-09-22 16:06:36 PM CEST
Experiment Barcode
Experiment Comment
Experiment File Name	E:\2020-09-22 Gzmb PBS - GAPDH CD8a AMD SELVEN.eds
Experiment Name	2020-09-22 Gzmb PBS - GAPDH CD8a AMD SELVEN
Experiment Run End Time	2020-09-22 16:13:07 PM CEST
Experiment Type	Comparative Cт (ΔΔCт)
Instrument Name	272322169
Instrument Serial Number	272322169
Instrument Type	QuantStudio™ 3 System
Passive Reference	ROX
Post-read Stage/Step
Pre-read Stage/Step
Quantification Cycle Method	Ct
Signal Smoothing On	true
Stage/ Cycle where Ct Analysis is performed	Stage2, Step2
User Name
Well	Well Position	Cycle	Target Name	Rn	Delta Rn
1	A1	1	Gzmb	0.283216	0.000345014
1	A1	2	Gzmb	0.284343	0.000548687
1	A1	3	Gzmb	0.283931	-0.000787763
1	A1	4	Gzmb	0.283866	-0.00177612
1	A1	5	Gzmb	0.285058	-0.00150784
1	A1	6	Gzmb	0.289729	0.00223862
1	A1	7	Gzmb	0.290508	0.0020939
1	A1	8	Gzmb	0.29124	0.00190272
1	A1	9	Gzmb	0.291179	0.000917465
1	A1	10	Gzmb	0.291503	0.000317429
1	A1	11	Gzmb	0.291494	-0.000615468
1	A1	12	Gzmb	0.294468	0.00143479
1	A1	13	Gzmb	0.300319	0.0063624
1	A1	14	Gzmb	0.297778	0.00289764
1	A1	15	Gzmb	0.292259	-0.00354564
1	A1	16	Gzmb	0.291471	-0.00525745
1	A1	17	Gzmb	0.295256	-0.00239658
1	A1	18	Gzmb	0.296988	-0.00158836
1	A1	19	Gzmb	0.297754	-0.00174613
1	A1	20	Gzmb	0.296761	-0.00366328
1	A1	21	Gzmb	0.298087	-0.00326017
1	A1	22	Gzmb	0.300804	-0.00146761
1	A1	23	Gzmb	0.302405	-0.000790738
1	A1	24	Gzmb	0.304957	0.000837665
1	A1	25	Gzmb	0.309005	0.00396212
1	A1	26	Gzmb	0.311405	0.00543841
1	A1	27	Gzmb	0.315747	0.0088562
1	A1	28	Gzmb	0.334397	0.0265823
1	A1	29	Gzmb	0.362349	0.0536102
1	A1	30	Gzmb	0.404376	0.0947142
1	A1	31	Gzmb	0.490269	0.179683
1	A1	32	Gzmb	0.627894	0.316384
1	A1	33	Gzmb	0.832227	0.519793
1	A1	34	Gzmb	1.09813	0.784773
1	A1	35	Gzmb	1.39775	1.08346
1	A1	36	Gzmb	1.67977	1.36456
1	A1	37	Gzmb	1.9261	1.60998
1	A1	38	Gzmb	2.11379	1.79673
1	A1	39	Gzmb	2.23319	1.91521
1	A1	40	Gzmb	2.30558	1.98668
2	A2	1	Gzmb	0.328046	-0.00430075
2	A2	2	Gzmb	0.328243	-0.00482549
2	A2	3	Gzmb	0.332289	-0.00150131
2	A2	4	Gzmb	0.332277	-0.00223482
2	A2	5	Gzmb	0.335268	3.3517e-05
2	A2	6	Gzmb	0.337419	0.00146289
2	A2	7	Gzmb	0.336998	0.000319899
2	A2	8	Gzmb	0.3389	0.00149959
2	A2	9	Gzmb	0.339376	0.00125424
2	A2	10	Gzmb	0.338385	-0.000459339
2	A2	11	Gzmb	0.338564	-0.0010022
2	A2	12	Gzmb	0.340937	0.000648961
2	A2	13	Gzmb	0.34158	0.000570155
2	A2	14	Gzmb	0.343319	0.0015867
2	A2	15	Gzmb	0.343438	0.000984031
2	A2	16	Gzmb	0.342236	-0.000939628
2	A2	17	Gzmb	0.343627	-0.000270426
2	A2	18	Gzmb	0.346303	0.00168332
2	A2	19	Gzmb	0.344157	-0.00118499
2	A2	20	Gzmb	0.343397	-0.00266713
2	A2	21	Gzmb	0.346233	-0.000552959
2	A2	22	Gzmb	0.346589	-0.000918344
2	A2	23	Gzmb	0.349484	0.00125444
2	A2	24	Gzmb	0.349216	0.00026473
2	A2	25	Gzmb	0.349842	0.000168669
2	A2	26	Gzmb	0.351462	0.00106645
2	A2	27	Gzmb	0.362295	0.0111776
2	A2	28	Gzmb	0.378317	0.0264778
2	A2	29	Gzmb	0.404675	0.0521132
2	A2	30	Gzmb	0.450234	0.0969502
2	A2	31	Gzmb	0.536412	0.182407
2	A2	32	Gzmb	0.674839	0.320112
2	A2	33	Gzmb	0.883877	0.528428
2	A2	34	Gzmb	1.15969	0.80352
2	A2	35	Gzmb	1.47423	1.11733
2	A2	36	Gzmb	1.77068	1.41306
2	A2	37	Gzmb	2.0202	1.66187
2	A2	38	Gzmb	2.2024	1.84334
2	A2	39	Gzmb	2.3181	1.95832
2	A2	40	Gzmb	2.38168	2.02117
3	A3	1	Gzmb	0.278935	-0.00422535
3	A3	2	Gzmb	0.280315	-0.00352979
3	A3	3	Gzmb	0.28235	-0.00217868
3	A3	4	Gzmb	0.284538	-0.000674889
3	A3	5	Gzmb	0.284992	-0.000904073
3	A3	6	Gzmb	0.287021	0.000441081
3	A3	7	Gzmb	0.289574	0.00230962
3	A3	8	Gzmb	0.289599	0.00165075
3	A3	9	Gzmb	0.289011	0.000378692
3	A3	10	Gzmb	0.287864	-0.0014521
3	A3	11	Gzmb	0.290062	6.26304e-05
3	A3	12	Gzmb	0.290213	-0.000470656
3	A3	13	Gzmb	0.290597	-0.000770949
3	A3	14	Gzmb	0.292428	0.000376615
3	A3	15	Gzmb	0.292872	0.000136732
3	A3	16	Gzmb	0.295076	0.00165697
3	A3	17	Gzmb	0.295921	0.00181823
3	A3	18	Gzmb	0.295214	0.000426875
3	A3	19	Gzmb	0.296009	0.000537796
3	A3	20	Gzmb	0.296166	1.13632e-05
3	A3	21	Gzmb	0.29574	-0.00109857
3	A3	22	Gzmb	0.297137	-0.000385701
3	A3	23	Gzmb	0.296773	-0.0014332
3	A3	24	Gzmb	0.298452	-0.000438549
3	A3	25	Gzmb	0.30458	0.00500541
3	A3	26	Gzmb	0.31253	0.0122717
3	A3	27	Gzmb	0.323865	0.0229232
3	A3	28	Gzmb	0.346947	0.0453206
3	A3	29	Gzmb	0.388149	0.0858392
3	A3	30	Gzmb	0.463837	0.160843
3	A3	31	Gzmb	0.594129	0.290451
3	A3	32	Gzmb	0.783895	0.479533
3	A3	33	Gzmb	1.02852	0.723475
3	A3	34	Gzmb	1.3043	0.998568
3	A3	35	Gzmb	1.58987	1.28346
3	A3	36	Gzmb	1.83977	1.53268
3	A3	37	Gzmb	2.03285	1.72507
3	A3	38	Gzmb	2.16977	1.8613
3	A3	39	Gzmb	2.26224	1.9531
3	A3	40	Gzmb	2.31121	2.00138
4	A4	1	Gzmb	0.357644	-0.0040384
4	A4	2	Gzmb	0.358207	-0.00396734
4	A4	3	Gzmb	0.360705	-0.00196194
4	A4	4	Gzmb	0.365178	0.00201963
4	A4	5	Gzmb	0.368361	0.00471088
4	A4	6	Gzmb	0.368063	0.00392086
4	A4	7	Gzmb	0.36411	-0.00052424
4	A4	8	Gzmb	0.363145	-0.00198067
4	A4	9	Gzmb	0.366131	0.000512629
4	A4	10	Gzmb	0.366515	0.000404902
4	A4	11	Gzmb	0.365515	-0.00108682
4	A4	12	Gzmb	0.366216	-0.000877833
4	A4	13	Gzmb	0.366002	-0.00158351
4	A4	14	Gzmb	0.366444	-0.00163316
4	A4	15	Gzmb	0.365843	-0.00272636
4	A4	16	Gzmb	0.367204	-0.00185764
4	A4	17	Gzmb	0.367785	-0.00176784
4	A4	18	Gzmb	0.370547	0.000501348
4	A4	19	Gzmb	0.372085	0.00154813
4	A4	20	Gzmb	0.368903	-0.00212625
4	A4	21	Gzmb	0.366576	-0.00494459
4	A4	22	Gzmb	0.36922	-0.00279315
4	A4	23	Gzmb	0.375053	0.0025486
4	A4	24	Gzmb	0.376478	0.00348133
4	A4	25	Gzmb	0.379704	0.00621567
4	A4	26	Gzmb	0.384244	0.0102638
4	A4	27	Gzmb	0.39441	0.0199378
4	A4	28	Gzmb	0.420444	0.0454797
4	A4	29	Gzmb	0.463689	0.0882323
4	A4	30	Gzmb	0.532823	0.156875
4	A4	31	Gzmb	0.650938	0.274498
4	A4	32	Gzmb	0.839352	0.46242
4	A4	33	Gzmb	1.0861	0.708675
4	A4	34	Gzmb	1.36931	0.991398
4	A4	35	Gzmb	1.66806	1.28966
4	A4	36	Gzmb	1.92225	1.54335
4	A4	37	Gzmb	2.1243	1.7449
4	A4	38	Gzmb	2.26196	1.88207
4	A4	39	Gzmb	2.3471	1.96672
4	A4	40	Gzmb	2.39058	2.00972
5	A5	1	Gzmb	0.260607	-0.00381208
5	A5	2	Gzmb	0.260552	-0.00462962
5	A5	3	Gzmb	0.263372	-0.00257262
5	A5	4	Gzmb	0.264037	-0.00267094
5	A5	5	Gzmb	0.264445	-0.00302593
5	A5	6	Gzmb	0.268387	0.000152929
5	A5	7	Gzmb	0.271794	0.0027971
5	A5	8	Gzmb	0.272875	0.00311517
5	A5	9	Gzmb	0.272542	0.00201874
5	A5	10	Gzmb	0.272064	0.000777642
5	A5	11	Gzmb	0.269976	-0.00207239
5	A5	12	Gzmb	0.270367	-0.00244484
5	A5	13	Gzmb	0.277114	0.00353964
5	A5	14	Gzmb	0.277922	0.00358427
5	A5	15	Gzmb	0.276148	0.0010471
5	A5	16	Gzmb	0.275871	6.99336e-06
5	A5	17	Gzmb	0.27989	0.00326334
5	A5	18	Gzmb	0.279571	0.00218115
5	A5	19	Gzmb	0.276652	-0.00150043
5	A5	20	Gzmb	0.275226	-0.00368921
5	A5	21	Gzmb	0.276212	-0.00346618
5	A5	22	Gzmb	0.276957	-0.00348476
5	A5	23	Gzmb	0.281772	0.000567725
5	A5	24	Gzmb	0.282615	0.000647349
5	A5	25	Gzmb	0.283959	0.00122816
5	A5	26	Gzmb	0.288256	0.00476268
5	A5	27	Gzmb	0.298701	0.0144441
5	A5	28	Gzmb	0.317721	0.0327012
5	A5	29	Gzmb	0.356563	0.0707806
5	A5	30	Gzmb	0.419821	0.133276
5	A5	31	Gzmb	0.53065	0.243342
5	A5	32	Gzmb	0.702066	0.413994
5	A5	33	Gzmb	0.941632	0.652797
5	A5	34	Gzmb	1.21749	0.927894
5	A5	35	Gzmb	1.51057	1.22021
5	A5	36	Gzmb	1.78082	1.4897
5	A5	37	Gzmb	1.99796	1.70608
5	A5	38	Gzmb	2.15363	1.86098
5	A5	39	Gzmb	2.25696	1.96355
5	A5	40	Gzmb	2.31269	2.01851
6	A6	1	Gzmb	0.254794	-0.00245749
6	A6	2	Gzmb	0.257568	-0.000512259
6	A6	3	Gzmb	0.259334	0.000424427
6	A6	4	Gzmb	0.25838	-0.00135862
6	A6	5	Gzmb	0.25752	-0.00304767
6	A6	6	Gzmb	0.261252	-0.000145278
6	A6	7	Gzmb	0.262398	0.000172176
6	A6	8	Gzmb	0.263268	0.000212676
6	A6	9	Gzmb	0.263555	-0.000329012
6	A6	10	Gzmb	0.267605	0.0028914
6	A6	11	Gzmb	0.267694	0.00215176
6	A6	12	Gzmb	0.267164	0.000792416
6	A6	13	Gzmb	0.267382	0.00018114
6	A6	14	Gzmb	0.269745	0.00171489
6	A6	15	Gzmb	0.269758	0.000898569
6	A6	16	Gzmb	0.270664	0.000976233
6	A6	17	Gzmb	0.269112	-0.00140512
6	A6	18	Gzmb	0.268857	-0.00248912
6	A6	19	Gzmb	0.27175	-0.000425791
6	A6	20	Gzmb	0.271722	-0.00128234
6	A6	21	Gzmb	0.272532	-0.00130165
6	A6	22	Gzmb	0.275096	0.000433347
6	A6	23	Gzmb	0.275264	-0.000227372
6	A6	24	Gzmb	0.277164	0.000843127
6	A6	25	Gzmb	0.27747	0.000319827
6	A6	26	Gzmb	0.282587	0.00460841
6	A6	27	Gzmb	0.293354	0.0145461
6	A6	28	Gzmb	0.312676	0.0330388
6	A6	29	Gzmb	0.349098	0.0686321
6	A6	30	Gzmb	0.415835	0.13454
6	A6	31	Gzmb	0.533587	0.251463
6	A6	32	Gzmb	0.70667	0.423716
6	A6	33	Gzmb	0.947834	0.664052
6	A6	34	Gzmb	1.23677	0.952162
6	A6	35	Gzmb	1.53649	1.25105
6	A6	36	Gzmb	1.80586	1.51959
6	A6	37	Gzmb	2.02077	1.73367
6	A6	38	Gzmb	2.17648	1.88855
6	A6	39	Gzmb	2.27003	1.98127
6	A6	40	Gzmb	2.31755	2.02797
7	A7	1	Gzmb	0.286601	-0.00156995
7	A7	2	Gzmb	0.285887	-0.00301682
7	A7	3	Gzmb	0.289728	9.15644e-05
7	A7	4	Gzmb	0.289962	-0.000406935
7	A7	5	Gzmb	0.28967	-0.00143154
7	A7	6	Gzmb	0.294077	0.00224307
7	A7	7	Gzmb	0.29383	0.00126409
7	A7	8	Gzmb	0.292861	-0.000438003
7	A7	9	Gzmb	0.292983	-0.00104862
7	A7	10	Gzmb	0.293312	-0.0014513
7	A7	11	Gzmb	0.298718	0.00322167
7	A7	12	Gzmb	0.295441	-0.000788106
7	A7	13	Gzmb	0.294327	-0.0026343
7	A7	14	Gzmb	0.298655	0.000961388
7	A7	15	Gzmb	0.29955	0.00112346
7	A7	16	Gzmb	0.300229	0.00107032
7	A7	17	Gzmb	0.299746	-0.000145608
7	A7	18	Gzmb	0.299321	-0.00130295
7	A7	19	Gzmb	0.301734	0.000377431
7	A7	20	Gzmb	0.301656	-0.000432622
7	A7	21	Gzmb	0.301067	-0.00175432
7	A7	22	Gzmb	0.301272	-0.002282
7	A7	23	Gzmb	0.306342	0.00205529
7	A7	24	Gzmb	0.30605	0.00103102
7	A7	25	Gzmb	0.306428	0.000676997
7	A7	26	Gzmb	0.316611	0.0101275
7	A7	27	Gzmb	0.326635	0.0194184
7	A7	28	Gzmb	0.347405	0.0394559
7	A7	29	Gzmb	0.391143	0.0824621
7	A7	30	Gzmb	0.466826	0.157412
7	A7	31	Gzmb	0.594082	0.283936
7	A7	32	Gzmb	0.782597	0.471718
7	A7	33	Gzmb	1.03655	0.724939
7	A7	34	Gzmb	1.33056	1.01822
7	A7	35	Gzmb	1.62555	1.31247
7	A7	36	Gzmb	1.883	1.56919
7	A7	37	Gzmb	2.08401	1.76947
7	A7	38	Gzmb	2.22316	1.90789
7	A7	39	Gzmb	2.30822	1.99221
7	A7	40	Gzmb	2.34328	2.02654
8	A8	1	Gzmb	0.302251	-0.000449749
8	A8	2	Gzmb	0.305337	0.00183304
8	A8	3	Gzmb	0.304709	0.000401736
8	A8	4	Gzmb	0.301724	-0.00338666
8	A8	5	Gzmb	0.301297	-0.00461721
8	A8	6	Gzmb	0.3073	0.000582417
8	A8	7	Gzmb	0.311866	0.00434504
8	A8	8	Gzmb	0.31239	0.00406604
8	A8	9	Gzmb	0.312217	0.00308887
8	A8	10	Gzmb	0.312775	0.0028437
8	A8	11	Gzmb	0.309619	-0.00111525
8	A8	12	Gzmb	0.308071	-0.00346717
8	A8	13	Gzmb	0.310676	-0.00166588
8	A8	14	Gzmb	0.312792	-0.000352501
8	A8	15	Gzmb	0.314494	0.000545341
8	A8	16	Gzmb	0.316245	0.00149346
8	A8	17	Gzmb	0.317353	0.00179805
8	A8	18	Gzmb	0.31586	-0.000498854
8	A8	19	Gzmb	0.314904	-0.00225777
8	A8	20	Gzmb	0.316554	-0.0014119
8	A8	21	Gzmb	0.31638	-0.00238842
8	A8	22	Gzmb	0.315741	-0.00383173
8	A8	23	Gzmb	0.319938	-0.000437856
8	A8	24	Gzmb	0.322627	0.00144766
8	A8	25	Gzmb	0.326801	0.00481889
8	A8	26	Gzmb	0.331195	0.00840854
8	A8	27	Gzmb	0.34439	0.0208003
8	A8	28	Gzmb	0.367049	0.0426564
8	A8	29	Gzmb	0.407082	0.0818858
8	A8	30	Gzmb	0.481019	0.155019
8	A8	31	Gzmb	0.607266	0.280463
8	A8	32	Gzmb	0.79266	0.465053
8	A8	33	Gzmb	1.03883	0.710415
8	A8	34	Gzmb	1.32408	0.994868
8	A8	35	Gzmb	1.60729	1.27727
8	A8	36	Gzmb	1.85888	1.52806
8	A8	37	Gzmb	2.05853	1.72691
8	A8	38	Gzmb	2.20025	1.86782
8	A8	39	Gzmb	2.2819	1.94867
8	A8	40	Gzmb	2.32079	1.98676
9	A9	1	Gzmb	0.373884	-0.0019786
9	A9	2	Gzmb	0.37412	-0.00247719
9	A9	3	Gzmb	0.376293	-0.00103889
9	A9	4	Gzmb	0.377637	-0.000429097
9	A9	5	Gzmb	0.37846	-0.000340159
9	A9	6	Gzmb	0.38252	0.00298552
9	A9	7	Gzmb	0.384227	0.00395741
9	A9	8	Gzmb	0.383875	0.00287133
9	A9	9	Gzmb	0.380503	-0.00123527
9	A9	10	Gzmb	0.380056	-0.00241651
9	A9	11	Gzmb	0.383237	2.9854e-05
9	A9	12	Gzmb	0.384042	0.000100762
9	A9	13	Gzmb	0.384806	0.000130065
9	A9	14	Gzmb	0.382982	-0.00242768
9	A9	15	Gzmb	0.382356	-0.00378782
9	A9	16	Gzmb	0.383818	-0.00306061
9	A9	17	Gzmb	0.383816	-0.00379704
9	A9	18	Gzmb	0.387306	-0.00104139
9	A9	19	Gzmb	0.390891	0.00180926
9	A9	20	Gzmb	0.392616	0.00279984
9	A9	21	Gzmb	0.395441	0.00489042
9	A9	22	Gzmb	0.40113	0.00984537
9	A9	23	Gzmb	0.417697	0.0256779
9	A9	24	Gzmb	0.447052	0.0542979
9	A9	25	Gzmb	0.494885	0.101397
9	A9	26	Gzmb	0.577299	0.183076
9	A9	27	Gzmb	0.715689	0.320733
9	A9	28	Gzmb	0.916277	0.520585
9	A9	29	Gzmb	1.16541	0.76898
9	A9	30	Gzmb	1.43586	1.0387
9	A9	31	Gzmb	1.68773	1.28984
9	A9	32	Gzmb	1.90374	1.50511
9	A9	33	Gzmb	2.07116	1.6718
9	A9	34	Gzmb	2.19774	1.79764
9	A9	35	Gzmb	2.29349	1.89265
9	A9	36	Gzmb	2.35124	1.94967
9	A9	37	Gzmb	2.3889	1.9866
9	A9	38	Gzmb	2.41719	2.01415
9	A9	39	Gzmb	2.43143	2.02766
9	A9	40	Gzmb	2.44362	2.03911
10	A10	1	Gzmb	0.356707	0.00174321
10	A10	2	Gzmb	0.354123	-0.00204177
10	A10	3	Gzmb	0.353793	-0.00357205
10	A10	4	Gzmb	0.360127	0.00156117
10	A10	5	Gzmb	0.361743	0.00197647
10	A10	6	Gzmb	0.36293	0.00196217
10	A10	7	Gzmb	0.364636	0.00246724
10	A10	8	Gzmb	0.364632	0.00126308
10	A10	9	Gzmb	0.363693	-0.00087675
10	A10	10	Gzmb	0.363076	-0.00269507
10	A10	11	Gzmb	0.365662	-0.00130914
10	A10	12	Gzmb	0.369331	0.00115877
10	A10	13	Gzmb	0.370093	0.000720203
10	A10	14	Gzmb	0.369644	-0.000929349
10	A10	15	Gzmb	0.370876	-0.000898914
10	A10	16	Gzmb	0.370989	-0.00198619
10	A10	17	Gzmb	0.37056	-0.00361562
10	A10	18	Gzmb	0.373441	-0.00193536
10	A10	19	Gzmb	0.377922	0.00134451
10	A10	20	Gzmb	0.379995	0.0022168
10	A10	21	Gzmb	0.382127	0.00314804
10	A10	22	Gzmb	0.38749	0.00730988
10	A10	23	Gzmb	0.400683	0.0193028
10	A10	24	Gzmb	0.424407	0.0418261
10	A10	25	Gzmb	0.46689	0.0831082
10	A10	26	Gzmb	0.542398	0.157416
10	A10	27	Gzmb	0.662948	0.276764
10	A10	28	Gzmb	0.84642	0.459036
10	A10	29	Gzmb	1.08496	0.696375
10	A10	30	Gzmb	1.35281	0.963026
10	A10	31	Gzmb	1.60741	1.21642
10	A10	32	Gzmb	1.83249	1.4403
10	A10	33	Gzmb	2.01739	1.624
10	A10	34	Gzmb	2.15313	1.75854
10	A10	35	Gzmb	2.25975	1.86396
10	A10	36	Gzmb	2.32959	1.9326
10	A10	37	Gzmb	2.3675	1.9693
10	A10	38	Gzmb	2.39989	2.0005
10	A10	39	Gzmb	2.41941	2.01881
10	A10	40	Gzmb	2.43472	2.03292
11	A11	1	Gzmb	0.346867	-0.000809696
11	A11	2	Gzmb	0.344399	-0.00407249
11	A11	3	Gzmb	0.344857	-0.00440824
11	A11	4	Gzmb	0.35106	0.000999711
11	A11	5	Gzmb	0.35186	0.00100609
11	A11	6	Gzmb	0.35458	0.00293143
11	A11	7	Gzmb	0.355785	0.00334246
11	A11	8	Gzmb	0.352491	-0.000745826
11	A11	9	Gzmb	0.352046	-0.00198525
11	A11	10	Gzmb	0.355594	0.000768095
11	A11	11	Gzmb	0.354639	-0.000980501
11	A11	12	Gzmb	0.354757	-0.00165755
11	A11	13	Gzmb	0.360774	0.00356536
11	A11	14	Gzmb	0.361596	0.0035934
11	A11	15	Gzmb	0.360439	0.00164209
11	A11	16	Gzmb	0.359079	-0.000512385
11	A11	17	Gzmb	0.358796	-0.00158956
11	A11	18	Gzmb	0.358998	-0.00218195
11	A11	19	Gzmb	0.35833	-0.00364429
11	A11	20	Gzmb	0.358587	-0.00418136
11	A11	21	Gzmb	0.360079	-0.00348313
11	A11	22	Gzmb	0.363468	-0.000888542
11	A11	23	Gzmb	0.364232	-0.000918706
11	A11	24	Gzmb	0.369223	0.0032782
11	A11	25	Gzmb	0.37279	0.00605047
11	A11	26	Gzmb	0.374826	0.00729215
11	A11	27	Gzmb	0.390384	0.0220564
11	A11	28	Gzmb	0.414101	0.0449786
11	A11	29	Gzmb	0.459599	0.0896827
11	A11	30	Gzmb	0.539448	0.168737
11	A11	31	Gzmb	0.673857	0.302352
11	A11	32	Gzmb	0.867883	0.495583
11	A11	33	Gzmb	1.1202	0.747102
11	A11	34	Gzmb	1.40671	1.03282
11	A11	35	Gzmb	1.68694	1.31226
11	A11	36	Gzmb	1.93049	1.55501
11	A11	37	Gzmb	2.12623	1.74995
11	A11	38	Gzmb	2.26706	1.89
11	A11	39	Gzmb	2.35179	1.97393
11	A11	40	Gzmb	2.39235	2.0137
12	A12	1	Gzmb	0.138867	0.00131511
12	A12	2	Gzmb	0.139503	0.00127261
12	A12	3	Gzmb	0.141645	0.00273685
12	A12	4	Gzmb	0.139991	0.000403999
12	A12	5	Gzmb	0.140075	-0.000190024
12	A12	6	Gzmb	0.142894	0.00195015
12	A12	7	Gzmb	0.140936	-0.000685941
12	A12	8	Gzmb	0.138991	-0.00330898
12	A12	9	Gzmb	0.139762	-0.00321707
12	A12	10	Gzmb	0.144662	0.0010046
12	A12	11	Gzmb	0.145755	0.00141922
12	A12	12	Gzmb	0.145697	0.000683162
12	A12	13	Gzmb	0.145145	-0.000547692
12	A12	14	Gzmb	0.145582	-0.000789228
12	A12	15	Gzmb	0.146432	-0.000617421
12	A12	16	Gzmb	0.147983	0.000254935
12	A12	17	Gzmb	0.148087	-0.000318703
12	A12	18	Gzmb	0.149216	0.000131532
12	A12	19	Gzmb	0.149322	-0.000441152
12	A12	20	Gzmb	0.150548	0.000106552
12	A12	21	Gzmb	0.150241	-0.000878359
12	A12	22	Gzmb	0.151004	-0.000793976
12	A12	23	Gzmb	0.152457	-1.90894e-05
12	A12	24	Gzmb	0.156272	0.00311663
12	A12	25	Gzmb	0.159708	0.00587425
12	A12	26	Gzmb	0.170596	0.0160845
12	A12	27	Gzmb	0.185113	0.0299231
12	A12	28	Gzmb	0.209398	0.0535299
12	A12	29	Gzmb	0.260362	0.103815
12	A12	30	Gzmb	0.350321	0.193096
12	A12	31	Gzmb	0.482944	0.32504
12	A12	32	Gzmb	0.6878	0.529218
12	A12	33	Gzmb	0.950581	0.79132
12	A12	34	Gzmb	1.23762	1.07768
12	A12	35	Gzmb	1.5231	1.36248
12	A12	36	Gzmb	1.77491	1.61362
12	A12	37	Gzmb	1.96878	1.80681
12	A12	38	Gzmb	2.10979	1.94714
12	A12	39	Gzmb	2.19973	2.0364
12	A12	40	Gzmb	2.24802	2.08401
13	B1	1	Gzmb	0.307152	-0.00188
13	B1	2	Gzmb	0.307443	-0.00247254
13	B1	3	Gzmb	0.308531	-0.00226861
13	B1	4	Gzmb	0.308679	-0.00300507
13	B1	5	Gzmb	0.311131	-0.00143709
13	B1	6	Gzmb	0.315471	0.00201869
13	B1	7	Gzmb	0.317565	0.00322824
13	B1	8	Gzmb	0.31776	0.00253923
13	B1	9	Gzmb	0.31644	0.000335097
13	B1	10	Gzmb	0.313798	-0.00319059
13	B1	11	Gzmb	0.315027	-0.0028457
13	B1	12	Gzmb	0.323697	0.00494027
13	B1	13	Gzmb	0.323833	0.00419174
13	B1	14	Gzmb	0.321972	0.00144691
13	B1	15	Gzmb	0.321051	-0.000358704
13	B1	16	Gzmb	0.32102	-0.00127296
13	B1	17	Gzmb	0.321104	-0.0020734
13	B1	18	Gzmb	0.322869	-0.00119228
13	B1	19	Gzmb	0.322933	-0.00201313
13	B1	20	Gzmb	0.326434	0.00060362
13	B1	21	Gzmb	0.327698	0.000984274
13	B1	22	Gzmb	0.327402	-0.000196206
13	B1	23	Gzmb	0.328629	0.000147166
13	B1	24	Gzmb	0.328785	-0.000581511
13	B1	25	Gzmb	0.33246	0.00220982
13	B1	26	Gzmb	0.341279	0.0101445
13	B1	27	Gzmb	0.34727	0.0152508
13	B1	28	Gzmb	0.369611	0.0367078
13	B1	29	Gzmb	0.408036	0.0742489
13	B1	30	Gzmb	0.472739	0.138068
13	B1	31	Gzmb	0.585241	0.249686
13	B1	32	Gzmb	0.760516	0.424076
13	B1	33	Gzmb	1.00456	0.667234
13	B1	34	Gzmb	1.2967	0.95849
13	B1	35	Gzmb	1.59604	1.25695
13	B1	36	Gzmb	1.86232	1.52234
13	B1	37	Gzmb	2.0758	1.73494
13	B1	38	Gzmb	2.2296	1.88786
13	B1	39	Gzmb	2.32183	1.9792
13	B1	40	Gzmb	2.37449	2.03097
14	B2	1	Gzmb	0.340708	0.00206801
14	B2	2	Gzmb	0.341384	0.00201446
14	B2	3	Gzmb	0.341222	0.00112343
14	B2	4	Gzmb	0.339944	-0.000883566
14	B2	5	Gzmb	0.340396	-0.00116161
14	B2	6	Gzmb	0.343349	0.00106218
14	B2	7	Gzmb	0.344357	0.00134051
14	B2	8	Gzmb	0.344006	0.000260693
14	B2	9	Gzmb	0.34391	-0.000564884
14	B2	10	Gzmb	0.34518	-2.43223e-05
14	B2	11	Gzmb	0.346389	0.000455621
14	B2	12	Gzmb	0.347553	0.000890176
14	B2	13	Gzmb	0.347536	0.000143873
14	B2	14	Gzmb	0.348253	0.000130767
14	B2	15	Gzmb	0.348854	2.35627e-06
14	B2	16	Gzmb	0.34838	-0.00120046
14	B2	17	Gzmb	0.348917	-0.00139265
14	B2	18	Gzmb	0.350586	-0.000453509
14	B2	19	Gzmb	0.351246	-0.000522971
14	B2	20	Gzmb	0.351712	-0.000786267
14	B2	21	Gzmb	0.351678	-0.00154997
14	B2	22	Gzmb	0.352365	-0.00159175
14	B2	23	Gzmb	0.353913	-0.000773997
14	B2	24	Gzmb	0.356721	0.00130478
14	B2	25	Gzmb	0.360337	0.00419156
14	B2	26	Gzmb	0.363419	0.00654446
14	B2	27	Gzmb	0.372152	0.0145473
14	B2	28	Gzmb	0.397429	0.0390949
14	B2	29	Gzmb	0.443291	0.0842283
14	B2	30	Gzmb	0.516643	0.156851
14	B2	31	Gzmb	0.642843	0.282321
14	B2	32	Gzmb	0.828913	0.467662
14	B2	33	Gzmb	1.07947	0.717485
14	B2	34	Gzmb	1.37476	1.01205
14	B2	35	Gzmb	1.67058	1.30714
14	B2	36	Gzmb	1.93192	1.56775
14	B2	37	Gzmb	2.13999	1.77509
14	B2	38	Gzmb	2.28305	1.91742
14	B2	39	Gzmb	2.37681	2.01046
14	B2	40	Gzmb	2.42876	2.06167
15	B3	1	Gzmb	0.31045	-0.00146521
15	B3	2	Gzmb	0.311521	-0.000859148
15	B3	3	Gzmb	0.313681	0.000836519
15	B3	4	Gzmb	0.313835	0.000525626
15	B3	5	Gzmb	0.312975	-0.00079935
15	B3	6	Gzmb	0.312394	-0.00184493
15	B3	7	Gzmb	0.314256	-0.000448269
15	B3	8	Gzmb	0.313345	-0.00182367
15	B3	9	Gzmb	0.313668	-0.00196541
15	B3	10	Gzmb	0.317519	0.0014211
15	B3	11	Gzmb	0.318398	0.00183488
15	B3	12	Gzmb	0.319	0.00197152
15	B3	13	Gzmb	0.318318	0.000825481
15	B3	14	Gzmb	0.318183	0.000225238
15	B3	15	Gzmb	0.321278	0.00285595
15	B3	16	Gzmb	0.320377	0.00148937
15	B3	17	Gzmb	0.31773	-0.00162234
15	B3	18	Gzmb	0.317176	-0.00264089
15	B3	19	Gzmb	0.319423	-0.000858708
15	B3	20	Gzmb	0.319632	-0.00111426
15	B3	21	Gzmb	0.32258	0.00136828
15	B3	22	Gzmb	0.322995	0.0013189
15	B3	23	Gzmb	0.32159	-0.000551189
15	B3	24	Gzmb	0.321602	-0.00100385
15	B3	25	Gzmb	0.328464	0.00539355
15	B3	26	Gzmb	0.341118	0.0175826
15	B3	27	Gzmb	0.358424	0.0344233
15	B3	28	Gzmb	0.384672	0.0602067
15	B3	29	Gzmb	0.437702	0.112772
15	B3	30	Gzmb	0.525864	0.20047
15	B3	31	Gzmb	0.67481	0.34895
15	B3	32	Gzmb	0.892631	0.566306
15	B3	33	Gzmb	1.16729	0.840505
15	B3	34	Gzmb	1.46608	1.13882
15	B3	35	Gzmb	1.75109	1.42337
15	B3	36	Gzmb	1.98982	1.66164
15	B3	37	Gzmb	2.16647	1.83782
15	B3	38	Gzmb	2.28988	1.96076
15	B3	39	Gzmb	2.37111	2.04154
15	B3	40	Gzmb	2.40695	2.07691
16	B4	1	Gzmb	0.36358	-0.0022728
16	B4	2	Gzmb	0.363772	-0.00269758
16	B4	3	Gzmb	0.366122	-0.000963659
16	B4	4	Gzmb	0.367575	-0.00012771
16	B4	5	Gzmb	0.367738	-0.000581159
16	B4	6	Gzmb	0.370582	0.00164662
16	B4	7	Gzmb	0.371294	0.00174192
16	B4	8	Gzmb	0.371621	0.00145247
16	B4	9	Gzmb	0.370974	0.000189264
16	B4	10	Gzmb	0.370591	-0.000810879
16	B4	11	Gzmb	0.373227	0.00120864
16	B4	12	Gzmb	0.372981	0.000346719
16	B4	13	Gzmb	0.371637	-0.0016144
16	B4	14	Gzmb	0.370697	-0.00317101
16	B4	15	Gzmb	0.372547	-0.00193693
16	B4	16	Gzmb	0.376031	0.000929865
16	B4	17	Gzmb	0.37634	0.000622387
16	B4	18	Gzmb	0.37581	-0.000523846
16	B4	19	Gzmb	0.376652	-0.000298786
16	B4	20	Gzmb	0.378136	0.000568902
16	B4	21	Gzmb	0.378087	-9.64413e-05
16	B4	22	Gzmb	0.377669	-0.0011308
16	B4	23	Gzmb	0.379416	-1.93034e-07
16	B4	24	Gzmb	0.382582	0.00254903
16	B4	25	Gzmb	0.387691	0.00704149
16	B4	26	Gzmb	0.397326	0.0160603
16	B4	27	Gzmb	0.409333	0.0274504
16	B4	28	Gzmb	0.437563	0.0550642
16	B4	29	Gzmb	0.490145	0.107029
16	B4	30	Gzmb	0.569111	0.185379
16	B4	31	Gzmb	0.707853	0.323504
16	B4	32	Gzmb	0.912979	0.528013
16	B4	33	Gzmb	1.18381	0.798229
16	B4	34	Gzmb	1.48969	1.10349
16	B4	35	Gzmb	1.77876	1.39194
16	B4	36	Gzmb	2.03316	1.64573
16	B4	37	Gzmb	2.22643	1.83838
16	B4	38	Gzmb	2.36632	1.97766
16	B4	39	Gzmb	2.45103	2.06175
16	B4	40	Gzmb	2.49258	2.10268
17	B5	1	Gzmb	0.399508	0.002034
17	B5	2	Gzmb	0.3988	0.000858643
17	B5	3	Gzmb	0.399758	0.00134813
17	B5	4	Gzmb	0.400012	0.00113372
17	B5	5	Gzmb	0.399889	0.000543172
17	B5	6	Gzmb	0.400565	0.000750582
17	B5	7	Gzmb	0.401019	0.00073671
17	B5	8	Gzmb	0.399794	-0.000956047
17	B5	9	Gzmb	0.399197	-0.00202173
17	B5	10	Gzmb	0.400916	-0.000770854
17	B5	11	Gzmb	0.401512	-0.000643106
17	B5	12	Gzmb	0.402309	-0.000314132
17	B5	13	Gzmb	0.401801	-0.00128967
17	B5	14	Gzmb	0.40306	-0.000499322
17	B5	15	Gzmb	0.402899	-0.00112796
17	B5	16	Gzmb	0.403474	-0.00102176
17	B5	17	Gzmb	0.408155	0.00319159
17	B5	18	Gzmb	0.407782	0.00235005
17	B5	19	Gzmb	0.406174	0.000274096
17	B5	20	Gzmb	0.40366	-0.00270842
17	B5	21	Gzmb	0.403854	-0.0029821
17	B5	22	Gzmb	0.40785	0.000545999
17	B5	23	Gzmb	0.408729	0.000956303
17	B5	24	Gzmb	0.409375	0.00113439
17	B5	25	Gzmb	0.410079	0.00137035
17	B5	26	Gzmb	0.416331	0.00715461
17	B5	27	Gzmb	0.42438	0.0147354
17	B5	28	Gzmb	0.441963	0.0318498
17	B5	29	Gzmb	0.467617	0.0570355
17	B5	30	Gzmb	0.52223	0.111181
17	B5	31	Gzmb	0.609913	0.198395
17	B5	32	Gzmb	0.751695	0.33971
17	B5	33	Gzmb	0.963264	0.550811
17	B5	34	Gzmb	1.23638	0.823461
17	B5	35	Gzmb	1.53195	1.11856
17	B5	36	Gzmb	1.81799	1.40414
17	B5	37	Gzmb	2.0639	1.64957
17	B5	38	Gzmb	2.24914	1.83434
17	B5	39	Gzmb	2.36971	1.95445
17	B5	40	Gzmb	2.4308	2.01507
18	B6	1	Gzmb	0.369215	-0.0026609
18	B6	2	Gzmb	0.36962	-0.00271537
18	B6	3	Gzmb	0.373907	0.00111223
18	B6	4	Gzmb	0.374701	0.00144694
18	B6	5	Gzmb	0.373988	0.000274282
18	B6	6	Gzmb	0.373784	-0.000389711
18	B6	7	Gzmb	0.374204	-0.000429078
18	B6	8	Gzmb	0.373673	-0.00141938
18	B6	9	Gzmb	0.373661	-0.0018907
18	B6	10	Gzmb	0.374823	-0.00118775
18	B6	11	Gzmb	0.374742	-0.00172839
18	B6	12	Gzmb	0.376392	-0.000537608
18	B6	13	Gzmb	0.376899	-0.000489952
18	B6	14	Gzmb	0.379543	0.00169444
18	B6	15	Gzmb	0.379475	0.00116694
18	B6	16	Gzmb	0.378847	7.9308e-05
18	B6	17	Gzmb	0.381367	0.00214062
18	B6	18	Gzmb	0.38128	0.00159348
18	B6	19	Gzmb	0.381966	0.00182013
18	B6	20	Gzmb	0.38156	0.000955355
18	B6	21	Gzmb	0.380697	-0.000367359
18	B6	22	Gzmb	0.380029	-0.00149508
18	B6	23	Gzmb	0.37985	-0.00213326
18	B6	24	Gzmb	0.381715	-0.000727574
18	B6	25	Gzmb	0.383414	0.000512116
18	B6	26	Gzmb	0.389623	0.00626143
18	B6	27	Gzmb	0.399429	0.0156079
18	B6	28	Gzmb	0.408232	0.0239516
18	B6	29	Gzmb	0.432091	0.0473514
18	B6	30	Gzmb	0.475409	0.0902104
18	B6	31	Gzmb	0.55185	0.166192
18	B6	32	Gzmb	0.674181	0.288063
18	B6	33	Gzmb	0.872883	0.486306
18	B6	34	Gzmb	1.14208	0.75504
18	B6	35	Gzmb	1.45505	1.06756
18	B6	36	Gzmb	1.76412	1.37616
18	B6	37	Gzmb	2.0242	1.63578
18	B6	38	Gzmb	2.22083	1.83196
18	B6	39	Gzmb	2.35034	1.96101
18	B6	40	Gzmb	2.42013	2.03034
19	B7	1	Gzmb	0.324573	0.000563901
19	B7	2	Gzmb	0.324314	-0.000269536
19	B7	3	Gzmb	0.324081	-0.00107767
19	B7	4	Gzmb	0.324961	-0.000771823
19	B7	5	Gzmb	0.325044	-0.00126355
19	B7	6	Gzmb	0.327413	0.000531463
19	B7	7	Gzmb	0.329257	0.00180043
19	B7	8	Gzmb	0.331698	0.00366777
19	B7	9	Gzmb	0.330191	0.00158627
19	B7	10	Gzmb	0.328621	-0.000558495
19	B7	11	Gzmb	0.328005	-0.00174869
19	B7	12	Gzmb	0.328619	-0.00170907
19	B7	13	Gzmb	0.332181	0.00127779
19	B7	14	Gzmb	0.331934	0.000456962
19	B7	15	Gzmb	0.33101	-0.00104196
19	B7	16	Gzmb	0.33132	-0.00130626
19	B7	17	Gzmb	0.333715	0.000514645
19	B7	18	Gzmb	0.334057	0.000282203
19	B7	19	Gzmb	0.33432	-2.99909e-05
19	B7	20	Gzmb	0.333835	-0.00108894
19	B7	21	Gzmb	0.333962	-0.00153671
19	B7	22	Gzmb	0.335018	-0.0010544
19	B7	23	Gzmb	0.336533	-0.000114806
19	B7	24	Gzmb	0.338136	0.000914551
19	B7	25	Gzmb	0.340067	0.00227027
19	B7	26	Gzmb	0.34618	0.00780884
19	B7	27	Gzmb	0.355253	0.0163076
19	B7	28	Gzmb	0.369539	0.0300194
19	B7	29	Gzmb	0.403601	0.0635065
19	B7	30	Gzmb	0.458861	0.118193
19	B7	31	Gzmb	0.553556	0.212313
19	B7	32	Gzmb	0.707727	0.365909
19	B7	33	Gzmb	0.939322	0.59693
19	B7	34	Gzmb	1.22928	0.886314
19	B7	35	Gzmb	1.54326	1.19972
19	B7	36	Gzmb	1.83468	1.49057
19	B7	37	Gzmb	2.07835	1.73366
19	B7	38	Gzmb	2.25289	1.90763
19	B7	39	Gzmb	2.3632	2.01736
19	B7	40	Gzmb	2.41547	2.06905
20	B8	1	Gzmb	0.451666	-0.00324525
20	B8	2	Gzmb	0.451954	-0.00328714
20	B8	3	Gzmb	0.453687	-0.00188318
20	B8	4	Gzmb	0.455078	-0.000821882
20	B8	5	Gzmb	0.456387	0.000156863
20	B8	6	Gzmb	0.459393	0.00283371
20	B8	7	Gzmb	0.459359	0.00246936
20	B8	8	Gzmb	0.459464	0.00224462
20	B8	9	Gzmb	0.459258	0.00170938
20	B8	10	Gzmb	0.45666	-0.00121863
20	B8	11	Gzmb	0.455648	-0.00256042
20	B8	12	Gzmb	0.456205	-0.00233302
20	B8	13	Gzmb	0.458967	9.93948e-05
20	B8	14	Gzmb	0.460038	0.000840883
20	B8	15	Gzmb	0.460931	0.00140371
20	B8	16	Gzmb	0.45849	-0.00136647
20	B8	17	Gzmb	0.457614	-0.00257292
20	B8	18	Gzmb	0.458011	-0.00250556
20	B8	19	Gzmb	0.458863	-0.00198342
20	B8	20	Gzmb	0.463254	0.00207793
20	B8	21	Gzmb	0.463501	0.00199508
20	B8	22	Gzmb	0.461818	-1.68669e-05
20	B8	23	Gzmb	0.460434	-0.00173103
20	B8	24	Gzmb	0.461688	-0.000806646
20	B8	25	Gzmb	0.466794	0.00396912
20	B8	26	Gzmb	0.469575	0.00642126
20	B8	27	Gzmb	0.481009	0.0175246
20	B8	28	Gzmb	0.496136	0.0323227
20	B8	29	Gzmb	0.527418	0.0632749
20	B8	30	Gzmb	0.584155	0.119682
20	B8	31	Gzmb	0.67925	0.214447
20	B8	32	Gzmb	0.834705	0.369573
20	B8	33	Gzmb	1.05993	0.594468
20	B8	34	Gzmb	1.34248	0.876689
20	B8	35	Gzmb	1.65017	1.18405
20	B8	36	Gzmb	1.93964	1.47319
20	B8	37	Gzmb	2.1771	1.71032
20	B8	38	Gzmb	2.34783	1.88072
20	B8	39	Gzmb	2.46032	1.99287
20	B8	40	Gzmb	2.52142	2.05365
21	B9	1	Gzmb	0.459263	-0.00168112
21	B9	2	Gzmb	0.461263	-0.000161097
21	B9	3	Gzmb	0.464476	0.00257209
21	B9	4	Gzmb	0.465127	0.00274356
21	B9	5	Gzmb	0.465438	0.00257541
21	B9	6	Gzmb	0.464244	0.000901491
21	B9	7	Gzmb	0.464148	0.000326265
21	B9	8	Gzmb	0.465783	0.00148145
21	B9	9	Gzmb	0.464772	-8.5855e-06
21	B9	10	Gzmb	0.460617	-0.00464336
21	B9	11	Gzmb	0.458827	-0.00691336
21	B9	12	Gzmb	0.461358	-0.00486199
21	B9	13	Gzmb	0.466569	-0.00013058
21	B9	14	Gzmb	0.464515	-0.00266427
21	B9	15	Gzmb	0.464434	-0.00322444
21	B9	16	Gzmb	0.468688	0.000550489
21	B9	17	Gzmb	0.471222	0.00260436
21	B9	18	Gzmb	0.472602	0.0035045
21	B9	19	Gzmb	0.472325	0.0027485
21	B9	20	Gzmb	0.472495	0.00243845
21	B9	21	Gzmb	0.480252	0.00971632
21	B9	22	Gzmb	0.493621	0.0226057
21	B9	23	Gzmb	0.515836	0.0443414
21	B9	24	Gzmb	0.556033	0.0840584
21	B9	25	Gzmb	0.625143	0.152689
21	B9	26	Gzmb	0.741598	0.268664
21	B9	27	Gzmb	0.917736	0.444323
21	B9	28	Gzmb	1.15242	0.678529
21	B9	29	Gzmb	1.41704	0.942667
21	B9	30	Gzmb	1.67814	1.20329
21	B9	31	Gzmb	1.90696	1.43162
21	B9	32	Gzmb	2.09822	1.6224
21	B9	33	Gzmb	2.24402	1.76773
21	B9	34	Gzmb	2.35342	1.87665
21	B9	35	Gzmb	2.42667	1.94942
21	B9	36	Gzmb	2.47671	1.99899
21	B9	37	Gzmb	2.51214	2.03393
21	B9	38	Gzmb	2.53478	2.0561
21	B9	39	Gzmb	2.54357	2.0644
21	B9	40	Gzmb	2.54561	2.06596
22	B10	1	Gzmb	0.405473	0.000538884
22	B10	2	Gzmb	0.407245	0.00150021
22	B10	3	Gzmb	0.4102	0.00364383
22	B10	4	Gzmb	0.411461	0.00409245
22	B10	5	Gzmb	0.407264	-0.000915568
22	B10	6	Gzmb	0.405822	-0.00316878
22	B10	7	Gzmb	0.406625	-0.00317715
22	B10	8	Gzmb	0.408285	-0.00232916
22	B10	9	Gzmb	0.409739	-0.00168606
22	B10	10	Gzmb	0.411608	-0.000628554
22	B10	11	Gzmb	0.41445	0.00140149
22	B10	12	Gzmb	0.417007	0.00314754
22	B10	13	Gzmb	0.417067	0.00239539
22	B10	14	Gzmb	0.416563	0.00108081
22	B10	15	Gzmb	0.416051	-0.000243251
22	B10	16	Gzmb	0.413025	-0.00408063
22	B10	17	Gzmb	0.412277	-0.00564001
22	B10	18	Gzmb	0.415963	-0.00276516
22	B10	19	Gzmb	0.42324	0.00369991
22	B10	20	Gzmb	0.425524	0.00517289
22	B10	21	Gzmb	0.433174	0.0120112
22	B10	22	Gzmb	0.442996	0.0210213
22	B10	23	Gzmb	0.459869	0.0370829
22	B10	24	Gzmb	0.492401	0.0688033
22	B10	25	Gzmb	0.554864	0.130455
22	B10	26	Gzmb	0.661787	0.236567
22	B10	27	Gzmb	0.826866	0.400834
22	B10	28	Gzmb	1.05286	0.62602
22	B10	29	Gzmb	1.31428	0.886627
22	B10	30	Gzmb	1.57732	1.14886
22	B10	31	Gzmb	1.81677	1.38749
22	B10	32	Gzmb	2.01494	1.58485
22	B10	33	Gzmb	2.16806	1.73716
22	B10	34	Gzmb	2.2819	1.85019
22	B10	35	Gzmb	2.36744	1.93492
22	B10	36	Gzmb	2.42093	1.9876
22	B10	37	Gzmb	2.46086	2.02672
22	B10	38	Gzmb	2.48571	2.05075
22	B10	39	Gzmb	2.50109	2.06532
22	B10	40	Gzmb	2.50584	2.06926
23	B11	1	Gzmb	0.41729	-0.00387689
23	B11	2	Gzmb	0.41824	-0.00375397
23	B11	3	Gzmb	0.422129	-0.000692249
23	B11	4	Gzmb	0.423035	-0.000613677
23	B11	5	Gzmb	0.423295	-0.00118071
23	B11	6	Gzmb	0.427402	0.00210012
23	B11	7	Gzmb	0.428089	0.00195997
23	B11	8	Gzmb	0.428506	0.00155017
23	B11	9	Gzmb	0.428749	0.000966359
23	B11	10	Gzmb	0.428602	-7.59777e-06
23	B11	11	Gzmb	0.431203	0.00176577
23	B11	12	Gzmb	0.43014	-0.000123979
23	B11	13	Gzmb	0.428565	-0.0025263
23	B11	14	Gzmb	0.429945	-0.00197256
23	B11	15	Gzmb	0.429768	-0.00297707
23	B11	16	Gzmb	0.430649	-0.00292245
23	B11	17	Gzmb	0.431797	-0.00260219
23	B11	18	Gzmb	0.43666	0.00143431
23	B11	19	Gzmb	0.437446	0.00139284
23	B11	20	Gzmb	0.441329	0.00444923
23	B11	21	Gzmb	0.447069	0.00936219
23	B11	22	Gzmb	0.458939	0.0204053
23	B11	23	Gzmb	0.48008	0.0407197
23	B11	24	Gzmb	0.523942	0.0837545
23	B11	25	Gzmb	0.599205	0.15819
23	B11	26	Gzmb	0.72487	0.283028
23	B11	27	Gzmb	0.91339	0.470721
23	B11	28	Gzmb	1.15349	0.709992
23	B11	29	Gzmb	1.42379	0.979472
23	B11	30	Gzmb	1.68445	1.2393
23	B11	31	Gzmb	1.91024	1.46426
23	B11	32	Gzmb	2.09573	1.64892
23	B11	33	Gzmb	2.23672	1.78909
23	B11	34	Gzmb	2.33095	1.8825
23	B11	35	Gzmb	2.40885	1.95956
23	B11	36	Gzmb	2.45569	2.00558
23	B11	37	Gzmb	2.47605	2.02512
23	B11	38	Gzmb	2.4955	2.04373
23	B11	39	Gzmb	2.50868	2.05608
23	B11	40	Gzmb	2.51139	2.05797
24	B12	1	Gzmb	0.32113	0.000976918
24	B12	2	Gzmb	0.320838	-0.000463372
24	B12	3	Gzmb	0.320979	-0.00147135
24	B12	4	Gzmb	0.321899	-0.00169928
24	B12	5	Gzmb	0.327254	0.00250734
24	B12	6	Gzmb	0.329111	0.00321592
24	B12	7	Gzmb	0.328637	0.00159357
24	B12	8	Gzmb	0.328196	3.67047e-06
24	B12	9	Gzmb	0.327904	-0.00143671
24	B12	10	Gzmb	0.329477	-0.00101206
24	B12	11	Gzmb	0.333305	0.00166746
24	B12	12	Gzmb	0.331425	-0.00136063
24	B12	13	Gzmb	0.331032	-0.00290177
24	B12	14	Gzmb	0.335873	0.000790551
24	B12	15	Gzmb	0.336616	0.000384879
24	B12	16	Gzmb	0.33516	-0.00221866
24	B12	17	Gzmb	0.336183	-0.00234487
24	B12	18	Gzmb	0.339535	-0.000141082
24	B12	19	Gzmb	0.341271	0.000446348
24	B12	20	Gzmb	0.345949	0.00397667
24	B12	21	Gzmb	0.353859	0.0107379
24	B12	22	Gzmb	0.361849	0.0175792
24	B12	23	Gzmb	0.384518	0.0390999
24	B12	24	Gzmb	0.435393	0.0888262
24	B12	25	Gzmb	0.51472	0.167006
24	B12	26	Gzmb	0.643422	0.294559
24	B12	27	Gzmb	0.837398	0.487386
24	B12	28	Gzmb	1.08313	0.731972
24	B12	29	Gzmb	1.35583	1.00352
24	B12	30	Gzmb	1.61116	1.2577
24	B12	31	Gzmb	1.83142	1.47681
24	B12	32	Gzmb	2.00693	1.65117
24	B12	33	Gzmb	2.13991	1.78301
24	B12	34	Gzmb	2.23297	1.87492
24	B12	35	Gzmb	2.29678	1.93758
24	B12	36	Gzmb	2.33992	1.97958
24	B12	37	Gzmb	2.36468	2.00319
24	B12	38	Gzmb	2.37987	2.01722
24	B12	39	Gzmb	2.39328	2.02949
24	B12	40	Gzmb	2.39936	2.03442
25	C1	1	Gzmb	0.381416	-0.00574383
25	C1	2	Gzmb	0.38375	-0.00373716
25	C1	3	Gzmb	0.384544	-0.00327168
25	C1	4	Gzmb	0.38574	-0.00240364
25	C1	5	Gzmb	0.389885	0.00141373
25	C1	6	Gzmb	0.391209	0.00240996
25	C1	7	Gzmb	0.390828	0.00170048
25	C1	8	Gzmb	0.392098	0.00264318
25	C1	9	Gzmb	0.390942	0.0011592
25	C1	10	Gzmb	0.389638	-0.000473261
25	C1	11	Gzmb	0.389315	-0.00112391
25	C1	12	Gzmb	0.389435	-0.00133137
25	C1	13	Gzmb	0.391597	0.000502358
25	C1	14	Gzmb	0.39225	0.000826929
25	C1	15	Gzmb	0.391253	-0.000497463
25	C1	16	Gzmb	0.390864	-0.00121475
25	C1	17	Gzmb	0.391711	-0.0006959
25	C1	18	Gzmb	0.391389	-0.00134557
25	C1	19	Gzmb	0.394764	0.00170171
25	C1	20	Gzmb	0.399864	0.00647404
25	C1	21	Gzmb	0.406678	0.0129596
25	C1	22	Gzmb	0.417766	0.0237197
25	C1	23	Gzmb	0.439958	0.045584
25	C1	24	Gzmb	0.477336	0.0826345
25	C1	25	Gzmb	0.548269	0.15324
25	C1	26	Gzmb	0.667786	0.272429
25	C1	27	Gzmb	0.84475	0.449065
25	C1	28	Gzmb	1.07827	0.682255
25	C1	29	Gzmb	1.34497	0.948628
25	C1	30	Gzmb	1.6152	1.21853
25	C1	31	Gzmb	1.85489	1.4579
25	C1	32	Gzmb	2.04488	1.64755
25	C1	33	Gzmb	2.19543	1.79777
25	C1	34	Gzmb	2.31122	1.91324
25	C1	35	Gzmb	2.38801	1.9897
25	C1	36	Gzmb	2.44159	2.04296
25	C1	37	Gzmb	2.4755	2.07654
25	C1	38	Gzmb	2.49987	2.10058
25	C1	39	Gzmb	2.51701	2.11739
25	C1	40	Gzmb	2.52113	2.12118
26	C2	1	Gzmb	0.366456	0.0051548
26	C2	2	Gzmb	0.367216	0.00461447
26	C2	3	Gzmb	0.365377	0.00147598
26	C2	4	Gzmb	0.363551	-0.00165072
26	C2	5	Gzmb	0.364214	-0.00228769
26	C2	6	Gzmb	0.370585	0.00278355
26	C2	7	Gzmb	0.371204	0.00210214
26	C2	8	Gzmb	0.371769	0.00136729
26	C2	9	Gzmb	0.371546	-0.000156039
26	C2	10	Gzmb	0.372606	-0.000396496
26	C2	11	Gzmb	0.373549	-0.000753569
26	C2	12	Gzmb	0.373507	-0.00209573
26	C2	13	Gzmb	0.376129	-0.000773053
26	C2	14	Gzmb	0.379163	0.000960208
26	C2	15	Gzmb	0.378175	-0.00132752
26	C2	16	Gzmb	0.378094	-0.00270851
26	C2	17	Gzmb	0.381919	-0.00018373
26	C2	18	Gzmb	0.382851	-0.00055177
26	C2	19	Gzmb	0.385639	0.000936129
26	C2	20	Gzmb	0.389263	0.00325954
26	C2	21	Gzmb	0.395068	0.00776435
26	C2	22	Gzmb	0.407512	0.0189091
26	C2	23	Gzmb	0.425763	0.0358595
26	C2	24	Gzmb	0.465255	0.0740516
26	C2	25	Gzmb	0.536184	0.143681
26	C2	26	Gzmb	0.652773	0.258969
26	C2	27	Gzmb	0.829216	0.434112
26	C2	28	Gzmb	1.0668	0.670397
26	C2	29	Gzmb	1.33557	0.93787
26	C2	30	Gzmb	1.60518	1.20617
26	C2	31	Gzmb	1.84163	1.44132
26	C2	32	Gzmb	2.03947	1.63787
26	C2	33	Gzmb	2.19852	1.79561
26	C2	34	Gzmb	2.3116	1.90739
26	C2	35	Gzmb	2.39198	1.98648
26	C2	36	Gzmb	2.44327	2.03646
26	C2	37	Gzmb	2.47694	2.06883
26	C2	38	Gzmb	2.49922	2.08981
26	C2	39	Gzmb	2.51697	2.10626
26	C2	40	Gzmb	2.52429	2.11229
27	C3	1	Gzmb	0.427859	-0.0071756
27	C3	2	Gzmb	0.430431	-0.00541292
27	C3	3	Gzmb	0.436632	-2.17219e-05
27	C3	4	Gzmb	0.438236	0.000772678
27	C3	5	Gzmb	0.439783	0.00150995
27	C3	6	Gzmb	0.439754	0.000670881
27	C3	7	Gzmb	0.441509	0.00161611
27	C3	8	Gzmb	0.438458	-0.00224449
27	C3	9	Gzmb	0.43801	-0.00350151
27	C3	10	Gzmb	0.442298	-2.30491e-05
27	C3	11	Gzmb	0.444895	0.00176344
27	C3	12	Gzmb	0.443565	-0.000375751
27	C3	13	Gzmb	0.442503	-0.00224702
27	C3	14	Gzmb	0.445429	-0.000131156
27	C3	15	Gzmb	0.446532	0.000161999
27	C3	16	Gzmb	0.449332	0.00215281
27	C3	17	Gzmb	0.447322	-0.000666825
27	C3	18	Gzmb	0.446841	-0.00195817
27	C3	19	Gzmb	0.450391	0.000783096
27	C3	20	Gzmb	0.452157	0.00173873
27	C3	21	Gzmb	0.454511	0.00328364
27	C3	22	Gzmb	0.468302	0.0162647
27	C3	23	Gzmb	0.485531	0.0326841
27	C3	24	Gzmb	0.51474	0.0610837
27	C3	25	Gzmb	0.575594	0.121128
27	C3	26	Gzmb	0.673797	0.218521
27	C3	27	Gzmb	0.824344	0.368258
27	C3	28	Gzmb	1.04077	0.583874
27	C3	29	Gzmb	1.30416	0.846452
27	C3	30	Gzmb	1.57913	1.12062
27	C3	31	Gzmb	1.82857	1.36924
27	C3	32	Gzmb	2.03761	1.57748
27	C3	33	Gzmb	2.20082	1.73988
27	C3	34	Gzmb	2.32122	1.85946
27	C3	35	Gzmb	2.40813	1.94557
27	C3	36	Gzmb	2.47505	2.01167
27	C3	37	Gzmb	2.51704	2.05286
27	C3	38	Gzmb	2.54162	2.07662
27	C3	39	Gzmb	2.55794	2.09214
27	C3	40	Gzmb	2.57384	2.10723
28	C4	1	Gzmb	0.564045	-0.00232946
28	C4	2	Gzmb	0.564988	-0.00252151
28	C4	3	Gzmb	0.567522	-0.00112254
28	C4	4	Gzmb	0.568998	-0.000780776
28	C4	5	Gzmb	0.571004	9.0219e-05
28	C4	6	Gzmb	0.572829	0.000779897
28	C4	7	Gzmb	0.573608	0.000423274
28	C4	8	Gzmb	0.576822	0.0025024
28	C4	9	Gzmb	0.576966	0.00151146
28	C4	10	Gzmb	0.575587	-0.00100231
28	C4	11	Gzmb	0.578793	0.00106828
28	C4	12	Gzmb	0.578156	-0.000704127
28	C4	13	Gzmb	0.577988	-0.00200656
28	C4	14	Gzmb	0.580476	-0.000653598
28	C4	15	Gzmb	0.582275	1.00328e-05
28	C4	16	Gzmb	0.582406	-0.000994015
28	C4	17	Gzmb	0.582909	-0.00162547
28	C4	18	Gzmb	0.584955	-0.000714723
28	C4	19	Gzmb	0.588192	0.00138723
28	C4	20	Gzmb	0.589771	0.00183133
28	C4	21	Gzmb	0.594851	0.00577542
28	C4	22	Gzmb	0.604261	0.0140504
28	C4	23	Gzmb	0.618763	0.0274176
28	C4	24	Gzmb	0.645801	0.0533202
28	C4	25	Gzmb	0.699689	0.106073
28	C4	26	Gzmb	0.795515	0.200765
28	C4	27	Gzmb	0.940179	0.344293
28	C4	28	Gzmb	1.15014	0.553121
28	C4	29	Gzmb	1.40241	0.804258
28	C4	30	Gzmb	1.677	1.0777
28	C4	31	Gzmb	1.92518	1.32475
28	C4	32	Gzmb	2.13326	1.5317
28	C4	33	Gzmb	2.29832	1.69563
28	C4	34	Gzmb	2.4246	1.82077
28	C4	35	Gzmb	2.51631	1.91134
28	C4	36	Gzmb	2.58182	1.97572
28	C4	37	Gzmb	2.62948	2.02224
28	C4	38	Gzmb	2.65648	2.04811
28	C4	39	Gzmb	2.67312	2.06361
28	C4	40	Gzmb	2.68135	2.07071
29	C5	1	Gzmb	0.490343	-0.00492433
29	C5	2	Gzmb	0.491477	-0.00461352
29	C5	3	Gzmb	0.492645	-0.00426863
29	C5	4	Gzmb	0.4981	0.000363627
29	C5	5	Gzmb	0.499129	0.000569523
29	C5	6	Gzmb	0.498912	-0.000469662
29	C5	7	Gzmb	0.500238	3.31552e-05
29	C5	8	Gzmb	0.501458	0.000429518
29	C5	9	Gzmb	0.501659	-0.000192047
29	C5	10	Gzmb	0.50547	0.00279611
29	C5	11	Gzmb	0.508579	0.00508223
29	C5	12	Gzmb	0.507821	0.00350103
29	C5	13	Gzmb	0.506125	0.000981717
29	C5	14	Gzmb	0.505234	-0.000732044
29	C5	15	Gzmb	0.50434	-0.00244849
29	C5	16	Gzmb	0.503973	-0.00363826
29	C5	17	Gzmb	0.503404	-0.00503093
29	C5	18	Gzmb	0.507731	-0.0015269
29	C5	19	Gzmb	0.512142	0.00206129
29	C5	20	Gzmb	0.513392	0.00248877
29	C5	21	Gzmb	0.52145	0.00972315
29	C5	22	Gzmb	0.534542	0.0219925
29	C5	23	Gzmb	0.556577	0.0432044
29	C5	24	Gzmb	0.591502	0.0773062
29	C5	25	Gzmb	0.662565	0.147547
29	C5	26	Gzmb	0.77716	0.261318
29	C5	27	Gzmb	0.955445	0.43878
29	C5	28	Gzmb	1.19313	0.675638
29	C5	29	Gzmb	1.46377	0.945463
29	C5	30	Gzmb	1.72428	1.20515
29	C5	31	Gzmb	1.95958	1.43962
29	C5	32	Gzmb	2.1571	1.63632
29	C5	33	Gzmb	2.30873	1.78713
29	C5	34	Gzmb	2.42277	1.90034
29	C5	35	Gzmb	2.50467	1.98142
29	C5	36	Gzmb	2.55125	2.02718
29	C5	37	Gzmb	2.5896	2.0647
29	C5	38	Gzmb	2.60842	2.0827
29	C5	39	Gzmb	2.62373	2.09719
29	C5	40	Gzmb	2.63809	2.11073
30	C6	1	Gzmb	0.404382	-0.00453798
30	C6	2	Gzmb	0.40674	-0.00311165
30	C6	3	Gzmb	0.410987	0.000203577
30	C6	4	Gzmb	0.410937	-0.000778452
30	C6	5	Gzmb	0.412165	-0.000482409
30	C6	6	Gzmb	0.415242	0.00166254
30	C6	7	Gzmb	0.415379	0.000867133
30	C6	8	Gzmb	0.414719	-0.00072492
30	C6	9	Gzmb	0.416171	-0.00020527
30	C6	10	Gzmb	0.419183	0.00187513
30	C6	11	Gzmb	0.418308	6.84079e-05
30	C6	12	Gzmb	0.417708	-0.00146398
30	C6	13	Gzmb	0.419509	-0.000594958
30	C6	14	Gzmb	0.422129	0.00109327
30	C6	15	Gzmb	0.423068	0.00109984
30	C6	16	Gzmb	0.421087	-0.00181293
30	C6	17	Gzmb	0.419375	-0.00445697
30	C6	18	Gzmb	0.422151	-0.00261357
30	C6	19	Gzmb	0.428636	0.00293985
30	C6	20	Gzmb	0.429952	0.00332372
30	C6	21	Gzmb	0.436333	0.00877324
30	C6	22	Gzmb	0.447035	0.0185425
30	C6	23	Gzmb	0.465522	0.0360976
30	C6	24	Gzmb	0.50149	0.0711333
30	C6	25	Gzmb	0.565878	0.13459
30	C6	26	Gzmb	0.677511	0.245291
30	C6	27	Gzmb	0.846931	0.413778
30	C6	28	Gzmb	1.07344	0.63936
30	C6	29	Gzmb	1.34098	0.905964
30	C6	30	Gzmb	1.60796	1.17201
30	C6	31	Gzmb	1.84352	1.40664
30	C6	32	Gzmb	2.04742	1.6096
30	C6	33	Gzmb	2.20557	1.76683
30	C6	34	Gzmb	2.32426	1.88458
30	C6	35	Gzmb	2.40836	1.96776
30	C6	36	Gzmb	2.45988	2.01834
30	C6	37	Gzmb	2.50094	2.05846
30	C6	38	Gzmb	2.53212	2.08872
30	C6	39	Gzmb	2.54388	2.09955
30	C6	40	Gzmb	2.55414	2.10887
31	C7	1	Gzmb	0.442779	-0.00315845
31	C7	2	Gzmb	0.444532	-0.00249464
31	C7	3	Gzmb	0.446187	-0.00192859
31	C7	4	Gzmb	0.447324	-0.00187952
31	C7	5	Gzmb	0.451006	0.00071374
31	C7	6	Gzmb	0.451314	-6.67983e-05
31	C7	7	Gzmb	0.451088	-0.00138157
31	C7	8	Gzmb	0.45484	0.00128188
31	C7	9	Gzmb	0.456175	0.00152749
31	C7	10	Gzmb	0.458364	0.00262763
31	C7	11	Gzmb	0.458239	0.0014146
31	C7	12	Gzmb	0.457585	-0.000328345
31	C7	13	Gzmb	0.45957	0.000568362
31	C7	14	Gzmb	0.460453	0.000362622
31	C7	15	Gzmb	0.462552	0.00137285
31	C7	16	Gzmb	0.462156	-0.0001121
31	C7	17	Gzmb	0.461499	-0.00185764
31	C7	18	Gzmb	0.46308	-0.001366
31	C7	19	Gzmb	0.463751	-0.00178301
31	C7	20	Gzmb	0.467457	0.000834421
31	C7	21	Gzmb	0.471999	0.00428784
31	C7	22	Gzmb	0.484834	0.0160334
31	C7	23	Gzmb	0.503709	0.0338201
31	C7	24	Gzmb	0.53479	0.0638125
31	C7	25	Gzmb	0.594968	0.122901
31	C7	26	Gzmb	0.69761	0.224455
31	C7	27	Gzmb	0.858795	0.384551
31	C7	28	Gzmb	1.07842	0.603085
31	C7	29	Gzmb	1.34076	0.864335
31	C7	30	Gzmb	1.61053	1.13302
31	C7	31	Gzmb	1.85159	1.37299
31	C7	32	Gzmb	2.05666	1.57698
31	C7	33	Gzmb	2.22602	1.74525
31	C7	34	Gzmb	2.35012	1.86826
31	C7	35	Gzmb	2.43937	1.95641
31	C7	36	Gzmb	2.49745	2.01341
31	C7	37	Gzmb	2.53721	2.05208
31	C7	38	Gzmb	2.56512	2.0789
31	C7	39	Gzmb	2.58316	2.09585
31	C7	40	Gzmb	2.59888	2.11048
32	C8	1	Gzmb	0.49551	-0.00328708
32	C8	2	Gzmb	0.496263	-0.00355178
32	C8	3	Gzmb	0.497519	-0.00331389
32	C8	4	Gzmb	0.500219	-0.0016319
32	C8	5	Gzmb	0.50467	0.00180146
32	C8	6	Gzmb	0.506344	0.00245688
32	C8	7	Gzmb	0.506975	0.00206964
32	C8	8	Gzmb	0.507619	0.00169628
32	C8	9	Gzmb	0.507183	0.000241697
32	C8	10	Gzmb	0.50825	0.000291177
32	C8	11	Gzmb	0.507893	-0.00108372
32	C8	12	Gzmb	0.50757	-0.00242523
32	C8	13	Gzmb	0.509362	-0.00165126
32	C8	14	Gzmb	0.510457	-0.00157394
32	C8	15	Gzmb	0.514949	0.0019006
32	C8	16	Gzmb	0.516345	0.00227832
32	C8	17	Gzmb	0.515648	0.000563029
32	C8	18	Gzmb	0.515345	-0.000757862
32	C8	19	Gzmb	0.516686	-0.000434856
32	C8	20	Gzmb	0.517712	-0.000426444
32	C8	21	Gzmb	0.526427	0.00727079
32	C8	22	Gzmb	0.533609	0.0134348
32	C8	23	Gzmb	0.553267	0.0320743
32	C8	24	Gzmb	0.582799	0.0605888
32	C8	25	Gzmb	0.639104	0.115875
32	C8	26	Gzmb	0.735247	0.211001
32	C8	27	Gzmb	0.883162	0.357898
32	C8	28	Gzmb	1.09455	0.568266
32	C8	29	Gzmb	1.3537	0.826396
32	C8	30	Gzmb	1.6258	1.09748
32	C8	31	Gzmb	1.87836	1.34903
32	C8	32	Gzmb	2.09572	1.56536
32	C8	33	Gzmb	2.26387	1.73249
32	C8	34	Gzmb	2.39426	1.86187
32	C8	35	Gzmb	2.49184	1.95843
32	C8	36	Gzmb	2.55791	2.02348
32	C8	37	Gzmb	2.60251	2.06707
32	C8	38	Gzmb	2.63155	2.09508
32	C8	39	Gzmb	2.64811	2.11063
32	C8	40	Gzmb	2.65568	2.11718
33	C9	1
33	C9	2
33	C9	3
33	C9	4
33	C9	5
33	C9	6
33	C9	7
33	C9	8
33	C9	9
33	C9	10
33	C9	11
33	C9	12
33	C9	13
33	C9	14
33	C9	15
33	C9	16
33	C9	17
33	C9	18
33	C9	19
33	C9	20
33	C9	21
33	C9	22
33	C9	23
33	C9	24
33	C9	25
33	C9	26
33	C9	27
33	C9	28
33	C9	29
33	C9	30
33	C9	31
33	C9	32
33	C9	33
33	C9	34
33	C9	35
33	C9	36
33	C9	37
33	C9	38
33	C9	39
33	C9	40
34	C10	1
34	C10	2
34	C10	3
34	C10	4
34	C10	5
34	C10	6
34	C10	7
34	C10	8
34	C10	9
34	C10	10
34	C10	11
34	C10	12
34	C10	13
34	C10	14
34	C10	15
34	C10	16
34	C10	17
34	C10	18
34	C10	19
34	C10	20
34	C10	21
34	C10	22
34	C10	23
34	C10	24
34	C10	25
34	C10	26
34	C10	27
34	C10	28
34	C10	29
34	C10	30
34	C10	31
34	C10	32
34	C10	33
34	C10	34
34	C10	35
34	C10	36
34	C10	37
34	C10	38
34	C10	39
34	C10	40
35	C11	1
35	C11	2
35	C11	3
35	C11	4
35	C11	5
35	C11	6
35	C11	7
35	C11	8
35	C11	9
35	C11	10
35	C11	11
35	C11	12
35	C11	13
35	C11	14
35	C11	15
35	C11	16
35	C11	17
35	C11	18
35	C11	19
35	C11	20
35	C11	21
35	C11	22
35	C11	23
35	C11	24
35	C11	25
35	C11	26
35	C11	27
35	C11	28
35	C11	29
35	C11	30
35	C11	31
35	C11	32
35	C11	33
35	C11	34
35	C11	35
35	C11	36
35	C11	37
35	C11	38
35	C11	39
35	C11	40
36	C12	1
36	C12	2
36	C12	3
36	C12	4
36	C12	5
36	C12	6
36	C12	7
36	C12	8
36	C12	9
36	C12	10
36	C12	11
36	C12	12
36	C12	13
36	C12	14
36	C12	15
36	C12	16
36	C12	17
36	C12	18
36	C12	19
36	C12	20
36	C12	21
36	C12	22
36	C12	23
36	C12	24
36	C12	25
36	C12	26
36	C12	27
36	C12	28
36	C12	29
36	C12	30
36	C12	31
36	C12	32
36	C12	33
36	C12	34
36	C12	35
36	C12	36
36	C12	37
36	C12	38
36	C12	39
36	C12	40
37	D1	1	GAPDH	0.63267	0.00288477
37	D1	2	GAPDH	0.631364	0.000310788
37	D1	3	GAPDH	0.630737	-0.00158347
37	D1	4	GAPDH	0.634069	0.000480328
37	D1	5	GAPDH	0.638039	0.00318308
37	D1	6	GAPDH	0.638794	0.00266981
37	D1	7	GAPDH	0.639446	0.0020542
37	D1	8	GAPDH	0.639867	0.00120803
37	D1	9	GAPDH	0.642085	0.00215793
37	D1	10	GAPDH	0.637113	-0.0040815
37	D1	11	GAPDH	0.636372	-0.00609061
37	D1	12	GAPDH	0.642289	-0.0014414
37	D1	13	GAPDH	0.643703	-0.00129456
37	D1	14	GAPDH	0.644723	-0.00154223
37	D1	15	GAPDH	0.646152	-0.00138138
37	D1	16	GAPDH	0.646644	-0.00215709
37	D1	17	GAPDH	0.649787	-0.000281645
37	D1	18	GAPDH	0.654265	0.00292852
37	D1	19	GAPDH	0.657776	0.00517197
37	D1	20	GAPDH	0.664675	0.0108024
37	D1	21	GAPDH	0.682797	0.0276573
37	D1	22	GAPDH	0.719926	0.0635178
37	D1	23	GAPDH	0.778809	0.121133
37	D1	24	GAPDH	0.879607	0.220663
37	D1	25	GAPDH	1.04504	0.384825
37	D1	26	GAPDH	1.28852	0.627045
37	D1	27	GAPDH	1.60367	0.940926
37	D1	28	GAPDH	1.96499	1.30098
37	D1	29	GAPDH	2.33713	1.67185
37	D1	30	GAPDH	2.69268	2.02613
37	D1	31	GAPDH	3.0117	2.34388
37	D1	32	GAPDH	3.2833	2.61422
37	D1	33	GAPDH	3.50865	2.83829
37	D1	34	GAPDH	3.70268	3.03106
37	D1	35	GAPDH	3.8566	3.18371
37	D1	36	GAPDH	3.97879	3.30464
37	D1	37	GAPDH	4.07471	3.39929
37	D1	38	GAPDH	4.14858	3.47189
37	D1	39	GAPDH	4.20191	3.52395
37	D1	40	GAPDH	4.25034	3.57111
38	D2	1	GAPDH	0.680439	-0.00474939
38	D2	2	GAPDH	0.680902	-0.00543003
38	D2	3	GAPDH	0.687986	0.000510572
38	D2	4	GAPDH	0.687687	-0.000933067
38	D2	5	GAPDH	0.691635	0.00187167
38	D2	6	GAPDH	0.69219	0.00128235
38	D2	7	GAPDH	0.690416	-0.00163466
38	D2	8	GAPDH	0.68995	-0.00324501
38	D2	9	GAPDH	0.694277	-6.18401e-05
38	D2	10	GAPDH	0.696479	0.000996724
38	D2	11	GAPDH	0.699832	0.0032059
38	D2	12	GAPDH	0.698832	0.00106202
38	D2	13	GAPDH	0.697902	-0.0010117
38	D2	14	GAPDH	0.697495	-0.00256269
38	D2	15	GAPDH	0.700216	-0.000985204
38	D2	16	GAPDH	0.701152	-0.00119246
38	D2	17	GAPDH	0.704024	0.000534923
38	D2	18	GAPDH	0.706795	0.00216247
38	D2	19	GAPDH	0.713454	0.00767821
38	D2	20	GAPDH	0.722916	0.0159958
38	D2	21	GAPDH	0.742008	0.0339442
38	D2	22	GAPDH	0.772847	0.06364
38	D2	23	GAPDH	0.829631	0.11928
38	D2	24	GAPDH	0.929683	0.218188
38	D2	25	GAPDH	1.08946	0.37682
38	D2	26	GAPDH	1.32446	0.610678
38	D2	27	GAPDH	1.63619	0.92126
38	D2	28	GAPDH	1.99896	1.28289
38	D2	29	GAPDH	2.37219	1.65497
38	D2	30	GAPDH	2.72981	2.01145
38	D2	31	GAPDH	3.05072	2.33122
38	D2	32	GAPDH	3.32969	2.60905
38	D2	33	GAPDH	3.56671	2.84493
38	D2	34	GAPDH	3.75849	3.03556
38	D2	35	GAPDH	3.90783	3.18376
38	D2	36	GAPDH	4.02491	3.29969
38	D2	37	GAPDH	4.12731	3.40094
38	D2	38	GAPDH	4.20863	3.48113
38	D2	39	GAPDH	4.26645	3.5378
38	D2	40	GAPDH	4.30308	3.57329
39	D3	1	GAPDH	0.663863	-0.000801288
39	D3	2	GAPDH	0.66349	-0.00257325
39	D3	3	GAPDH	0.664705	-0.00275781
39	D3	4	GAPDH	0.668404	-0.000457941
39	D3	5	GAPDH	0.670565	0.000303834
39	D3	6	GAPDH	0.672831	0.00117069
39	D3	7	GAPDH	0.673193	0.0001336
39	D3	8	GAPDH	0.67682	0.00236076
39	D3	9	GAPDH	0.676648	0.000789486
39	D3	10	GAPDH	0.676078	-0.00117953
39	D3	11	GAPDH	0.680114	0.001457
39	D3	12	GAPDH	0.681701	0.00164514
39	D3	13	GAPDH	0.682285	0.000829176
39	D3	14	GAPDH	0.681043	-0.00181182
39	D3	15	GAPDH	0.683031	-0.00122308
39	D3	16	GAPDH	0.683802	-0.00185194
39	D3	17	GAPDH	0.685763	-0.00128972
39	D3	18	GAPDH	0.689404	0.000951327
39	D3	19	GAPDH	0.690441	0.000589972
39	D3	20	GAPDH	0.691592	0.000340852
39	D3	21	GAPDH	0.697391	0.00474113
39	D3	22	GAPDH	0.709051	0.0150012
39	D3	23	GAPDH	0.726388	0.0309389
39	D3	24	GAPDH	0.760757	0.0639088
39	D3	25	GAPDH	0.825092	0.126845
39	D3	26	GAPDH	0.933641	0.233994
39	D3	27	GAPDH	1.10452	0.403475
39	D3	28	GAPDH	1.35138	0.648936
39	D3	29	GAPDH	1.66977	0.965923
39	D3	30	GAPDH	2.02732	1.32208
39	D3	31	GAPDH	2.38452	1.67788
39	D3	32	GAPDH	2.71345	2.00541
39	D3	33	GAPDH	3.00938	2.29994
39	D3	34	GAPDH	3.25847	2.54763
39	D3	35	GAPDH	3.4681	2.75585
39	D3	36	GAPDH	3.6471	2.93346
39	D3	37	GAPDH	3.79069	3.07565
39	D3	38	GAPDH	3.90481	3.18837
39	D3	39	GAPDH	3.99631	3.27848
39	D3	40	GAPDH	4.05472	3.33548
40	D4	1	GAPDH	0.725925	-0.00420703
40	D4	2	GAPDH	0.727024	-0.00428714
40	D4	3	GAPDH	0.732038	-0.000451101
40	D4	4	GAPDH	0.733133	-0.000534903
40	D4	5	GAPDH	0.736236	0.00138955
40	D4	6	GAPDH	0.738142	0.00211739
40	D4	7	GAPDH	0.737133	-7.05162e-05
40	D4	8	GAPDH	0.737704	-0.000677885
40	D4	9	GAPDH	0.741078	0.00151795
40	D4	10	GAPDH	0.741304	0.000565949
40	D4	11	GAPDH	0.740778	-0.00113838
40	D4	12	GAPDH	0.74184	-0.0012555
40	D4	13	GAPDH	0.741974	-0.00230007
40	D4	14	GAPDH	0.742648	-0.00280427
40	D4	15	GAPDH	0.745981	-0.000650093
40	D4	16	GAPDH	0.748579	0.000770407
40	D4	17	GAPDH	0.750728	0.00174006
40	D4	18	GAPDH	0.750493	0.000327311
40	D4	19	GAPDH	0.751289	-5.5587e-05
40	D4	20	GAPDH	0.754032	0.00150969
40	D4	21	GAPDH	0.761805	0.00810382
40	D4	22	GAPDH	0.772596	0.0177161
40	D4	23	GAPDH	0.789741	0.0336832
40	D4	24	GAPDH	0.822707	0.0654709
40	D4	25	GAPDH	0.882091	0.123676
40	D4	26	GAPDH	0.987432	0.227838
40	D4	27	GAPDH	1.15329	0.392516
40	D4	28	GAPDH	1.39873	0.636776
40	D4	29	GAPDH	1.7195	0.956375
40	D4	30	GAPDH	2.07271	1.3084
40	D4	31	GAPDH	2.4327	1.66722
40	D4	32	GAPDH	2.76371	1.99705
40	D4	33	GAPDH	3.05826	2.29041
40	D4	34	GAPDH	3.31274	2.54372
40	D4	35	GAPDH	3.52863	2.75843
40	D4	36	GAPDH	3.70448	2.9331
40	D4	37	GAPDH	3.84697	3.07442
40	D4	38	GAPDH	3.95836	3.18462
40	D4	39	GAPDH	4.05215	3.27724
40	D4	40	GAPDH	4.12709	3.351
41	D5	1	GAPDH	0.69058	-0.00263925
41	D5	2	GAPDH	0.693457	-0.0015283
41	D5	3	GAPDH	0.695845	-0.000904919
41	D5	4	GAPDH	0.697902	-0.000613234
41	D5	5	GAPDH	0.70421	0.00392987
41	D5	6	GAPDH	0.705887	0.00384217
41	D5	7	GAPDH	0.705	0.00118963
41	D5	8	GAPDH	0.705452	-0.000123186
41	D5	9	GAPDH	0.704062	-0.00327886
41	D5	10	GAPDH	0.705904	-0.00320193
41	D5	11	GAPDH	0.708955	-0.00191586
41	D5	12	GAPDH	0.710046	-0.00258935
41	D5	13	GAPDH	0.713739	-0.000661934
41	D5	14	GAPDH	0.71408	-0.00208549
41	D5	15	GAPDH	0.718357	0.000425869
41	D5	16	GAPDH	0.721266	0.00156966
41	D5	17	GAPDH	0.725879	0.00441755
41	D5	18	GAPDH	0.735043	0.0118172
41	D5	19	GAPDH	0.754973	0.0299813
41	D5	20	GAPDH	0.787728	0.0609711
41	D5	21	GAPDH	0.852984	0.124462
41	D5	22	GAPDH	0.961642	0.231355
41	D5	23	GAPDH	1.13325	0.401197
41	D5	24	GAPDH	1.38	0.64618
41	D5	25	GAPDH	1.69873	0.963146
41	D5	26	GAPDH	2.06628	1.32893
41	D5	27	GAPDH	2.44364	1.70453
41	D5	28	GAPDH	2.80715	2.06628
41	D5	29	GAPDH	3.14034	2.3977
41	D5	30	GAPDH	3.429	2.68459
41	D5	31	GAPDH	3.677	2.93083
41	D5	32	GAPDH	3.87931	3.13137
41	D5	33	GAPDH	4.04579	3.29608
41	D5	34	GAPDH	4.17298	3.42152
41	D5	35	GAPDH	4.27732	3.52409
41	D5	36	GAPDH	4.35559	3.60059
41	D5	37	GAPDH	4.41425	3.65749
41	D5	38	GAPDH	4.44658	3.68806
41	D5	39	GAPDH	4.48268	3.72239
41	D5	40	GAPDH	4.50323	3.74117
42	D6	1	GAPDH	0.660046	-0.00171519
42	D6	2	GAPDH	0.661298	-0.00193306
42	D6	3	GAPDH	0.663174	-0.00152692
42	D6	4	GAPDH	0.663988	-0.00218319
42	D6	5	GAPDH	0.667869	0.000228761
42	D6	6	GAPDH	0.668723	-0.00038703
42	D6	7	GAPDH	0.672005	0.00142506
42	D6	8	GAPDH	0.67446	0.00240989
42	D6	9	GAPDH	0.676845	0.00332487
42	D6	10	GAPDH	0.676144	0.00115423
42	D6	11	GAPDH	0.67535	-0.00111017
42	D6	12	GAPDH	0.677334	-0.000595496
42	D6	13	GAPDH	0.677961	-0.00143886
42	D6	14	GAPDH	0.680301	-0.000568047
42	D6	15	GAPDH	0.680823	-0.00151637
42	D6	16	GAPDH	0.684592	0.00078328
42	D6	17	GAPDH	0.689268	0.00398898
42	D6	18	GAPDH	0.701957	0.0152086
42	D6	19	GAPDH	0.722594	0.034375
42	D6	20	GAPDH	0.752499	0.0628101
42	D6	21	GAPDH	0.80982	0.118661
42	D6	22	GAPDH	0.913761	0.221133
42	D6	23	GAPDH	1.07873	0.384633
42	D6	24	GAPDH	1.31648	0.620915
42	D6	25	GAPDH	1.63348	0.936437
42	D6	26	GAPDH	1.99775	1.29924
42	D6	27	GAPDH	2.36714	1.66716
42	D6	28	GAPDH	2.7272	2.02575
42	D6	29	GAPDH	3.05383	2.35091
42	D6	30	GAPDH	3.34196	2.63757
42	D6	31	GAPDH	3.59002	2.88416
42	D6	32	GAPDH	3.79236	3.08504
42	D6	33	GAPDH	3.96125	3.25246
42	D6	34	GAPDH	4.08915	3.37888
42	D6	35	GAPDH	4.19101	3.47927
42	D6	36	GAPDH	4.27034	3.55713
42	D6	37	GAPDH	4.32791	3.61323
42	D6	38	GAPDH	4.36478	3.64863
42	D6	39	GAPDH	4.41211	3.6945
42	D6	40	GAPDH	4.43919	3.72011
43	D7	1	GAPDH	0.709324	-0.00205393
43	D7	2	GAPDH	0.709512	-0.00270189
43	D7	3	GAPDH	0.711078	-0.00197215
43	D7	4	GAPDH	0.711157	-0.0027296
43	D7	5	GAPDH	0.714212	-0.000510157
43	D7	6	GAPDH	0.717303	0.00174481
43	D7	7	GAPDH	0.717856	0.00146127
43	D7	8	GAPDH	0.720333	0.00310291
43	D7	9	GAPDH	0.722859	0.00479241
43	D7	10	GAPDH	0.719513	0.000609954
43	D7	11	GAPDH	0.717509	-0.0022302
43	D7	12	GAPDH	0.718653	-0.00192157
43	D7	13	GAPDH	0.721693	0.000281605
43	D7	14	GAPDH	0.723203	0.000956334
43	D7	15	GAPDH	0.721319	-0.00176408
43	D7	16	GAPDH	0.721091	-0.00282772
43	D7	17	GAPDH	0.723559	-0.00119598
43	D7	18	GAPDH	0.724217	-0.00137473
43	D7	19	GAPDH	0.72723	0.000802336
43	D7	20	GAPDH	0.728817	0.0015536
43	D7	21	GAPDH	0.72932	0.00122095
43	D7	22	GAPDH	0.735293	0.0063578
43	D7	23	GAPDH	0.751644	0.0218722
43	D7	24	GAPDH	0.774143	0.0435357
43	D7	25	GAPDH	0.81012	0.0786763
43	D7	26	GAPDH	0.87942	0.14714
43	D7	27	GAPDH	0.998331	0.265215
43	D7	28	GAPDH	1.18074	0.446789
43	D7	29	GAPDH	1.43898	0.704194
43	D7	30	GAPDH	1.75769	1.02207
43	D7	31	GAPDH	2.10732	1.37086
43	D7	32	GAPDH	2.45039	1.71309
43	D7	33	GAPDH	2.76573	2.0276
43	D7	34	GAPDH	3.03516	2.29619
43	D7	35	GAPDH	3.27391	2.53411
43	D7	36	GAPDH	3.46689	2.72624
43	D7	37	GAPDH	3.62745	2.88597
43	D7	38	GAPDH	3.75803	3.01571
43	D7	39	GAPDH	3.86563	3.12248
43	D7	40	GAPDH	3.93576	3.19178
44	D8	1	GAPDH	0.717533	0.00543888
44	D8	2	GAPDH	0.72115	0.0138103
44	D8	3	GAPDH	0.724682	0.0220974
44	D8	4	GAPDH	0.724538	0.026708
44	D8	5	GAPDH	0.72719	0.0341157
44	D8	6	GAPDH	0.720818	0.032498
44	D8	7	GAPDH	0.674955	-0.00861042
44	D8	8	GAPDH	0.642972	-0.0358384
44	D8	9	GAPDH	0.638944	-0.0351118
44	D8	10	GAPDH	0.637742	-0.0315584
44	D8	11	GAPDH	0.636753	-0.0277924
44	D8	12	GAPDH	0.638035	-0.021756
44	D8	13	GAPDH	0.638064	-0.0169721
44	D8	14	GAPDH	0.638294	-0.011987
44	D8	15	GAPDH	0.643662	-0.00186437
44	D8	16	GAPDH	0.645814	0.00504209
44	D8	17	GAPDH	0.645413	0.00939682
44	D8	18	GAPDH	0.645799	0.0145374
44	D8	19	GAPDH	0.64742	0.0209129
44	D8	20	GAPDH	0.647935	0.0261826
44	D8	21	GAPDH	0.652472	0.0354751
44	D8	22	GAPDH	0.663861	0.0516185
44	D8	23	GAPDH	0.675143	0.0676555
44	D8	24	GAPDH	0.697415	0.0946825
44	D8	25	GAPDH	0.734903	0.136926
44	D8	26	GAPDH	0.807064	0.213841
44	D8	27	GAPDH	0.927394	0.338926
44	D8	28	GAPDH	1.11616	0.532448
44	D8	29	GAPDH	1.38601	0.80705
44	D8	30	GAPDH	1.71903	1.14483
44	D8	31	GAPDH	2.0839	1.51445
44	D8	32	GAPDH	2.43562	1.87092
44	D8	33	GAPDH	2.76221	2.20227
44	D8	34	GAPDH	3.04645	2.49126
44	D8	35	GAPDH	3.28969	2.73926
44	D8	36	GAPDH	3.49741	2.95174
44	D8	37	GAPDH	3.66876	3.12784
44	D8	38	GAPDH	3.80861	3.27245
44	D8	39	GAPDH	3.92396	3.39255
44	D8	40	GAPDH	4.00866	3.48201
45	D9	1	GAPDH	0.711066	-0.00368192
45	D9	2	GAPDH	0.711115	-0.00505574
45	D9	3	GAPDH	0.715136	-0.002458
45	D9	4	GAPDH	0.718886	-0.000131269
45	D9	5	GAPDH	0.719137	-0.00130304
45	D9	6	GAPDH	0.723645	0.00178168
45	D9	7	GAPDH	0.725174	0.00188813
45	D9	8	GAPDH	0.72499	0.00028137
45	D9	9	GAPDH	0.726875	0.000743365
45	D9	10	GAPDH	0.72958	0.00202463
45	D9	11	GAPDH	0.729334	0.000355933
45	D9	12	GAPDH	0.729082	-0.0013189
45	D9	13	GAPDH	0.732974	0.00115028
45	D9	14	GAPDH	0.734031	0.000783951
45	D9	15	GAPDH	0.73388	-0.000789731
45	D9	16	GAPDH	0.733233	-0.00285968
45	D9	17	GAPDH	0.735398	-0.0021179
45	D9	18	GAPDH	0.738109	-0.000829669
45	D9	19	GAPDH	0.740497	0.000135389
45	D9	20	GAPDH	0.744448	0.00266346
45	D9	21	GAPDH	0.748164	0.00495621
45	D9	22	GAPDH	0.760815	0.0161844
45	D9	23	GAPDH	0.780506	0.0344516
45	D9	24	GAPDH	0.809721	0.0622436
45	D9	25	GAPDH	0.866031	0.117131
45	D9	26	GAPDH	0.96601	0.215687
45	D9	27	GAPDH	1.12459	0.37284
45	D9	28	GAPDH	1.36825	0.615076
45	D9	29	GAPDH	1.68883	0.934238
45	D9	30	GAPDH	2.05997	1.30395
45	D9	31	GAPDH	2.44485	1.68741
45	D9	32	GAPDH	2.80799	2.04913
45	D9	33	GAPDH	3.13436	2.37407
45	D9	34	GAPDH	3.4162	2.6545
45	D9	35	GAPDH	3.65437	2.89124
45	D9	36	GAPDH	3.84477	3.08021
45	D9	37	GAPDH	3.9992	3.23323
45	D9	38	GAPDH	4.11445	3.34705
45	D9	39	GAPDH	4.19819	3.42936
45	D9	40	GAPDH	4.25918	3.48894
46	D10	1	GAPDH	0.689803	-0.00137826
46	D10	2	GAPDH	0.690031	-0.00273037
46	D10	3	GAPDH	0.691397	-0.0029445
46	D10	4	GAPDH	0.694367	-0.0015539
46	D10	5	GAPDH	0.69712	-0.000380971
46	D10	6	GAPDH	0.701179	0.00209861
46	D10	7	GAPDH	0.702783	0.00212283
46	D10	8	GAPDH	0.703629	0.00138877
46	D10	9	GAPDH	0.705006	0.00118566
46	D10	10	GAPDH	0.707967	0.00256649
46	D10	11	GAPDH	0.706635	-0.000344869
46	D10	12	GAPDH	0.706574	-0.0019854
46	D10	13	GAPDH	0.70951	-0.000629368
46	D10	14	GAPDH	0.712154	0.000434959
46	D10	15	GAPDH	0.713824	0.00052481
46	D10	16	GAPDH	0.713373	-0.00150583
46	D10	17	GAPDH	0.715669	-0.000790075
46	D10	18	GAPDH	0.71606	-0.00197868
46	D10	19	GAPDH	0.718412	-0.00120666
46	D10	20	GAPDH	0.724197	0.00299812
46	D10	21	GAPDH	0.732387	0.00960896
46	D10	22	GAPDH	0.741367	0.0170084
46	D10	23	GAPDH	0.760137	0.0341992
46	D10	24	GAPDH	0.796386	0.0688683
46	D10	25	GAPDH	0.862601	0.133503
46	D10	26	GAPDH	0.974444	0.243766
46	D10	27	GAPDH	1.1475	0.415241
46	D10	28	GAPDH	1.40183	0.667995
46	D10	29	GAPDH	1.73023	0.994816
46	D10	30	GAPDH	2.09938	1.36238
46	D10	31	GAPDH	2.47595	1.73737
46	D10	32	GAPDH	2.82351	2.08335
46	D10	33	GAPDH	3.13875	2.39701
46	D10	34	GAPDH	3.40917	2.66585
46	D10	35	GAPDH	3.631	2.8861
46	D10	36	GAPDH	3.81024	3.06377
46	D10	37	GAPDH	3.95791	3.20985
46	D10	38	GAPDH	4.076	3.32636
46	D10	39	GAPDH	4.16806	3.41685
46	D10	40	GAPDH	4.23763	3.48484
47	D11	1	GAPDH	0.688573	-0.00247562
47	D11	2	GAPDH	0.688963	-0.00356642
47	D11	3	GAPDH	0.693154	-0.000855632
47	D11	4	GAPDH	0.694808	-0.000683171
47	D11	5	GAPDH	0.696687	-0.000284928
47	D11	6	GAPDH	0.698152	-0.000300282
47	D11	7	GAPDH	0.700985	0.00105175
47	D11	8	GAPDH	0.703764	0.00235039
47	D11	9	GAPDH	0.705457	0.00256296
47	D11	10	GAPDH	0.706124	0.0017489
47	D11	11	GAPDH	0.705097	-0.000758938
47	D11	12	GAPDH	0.704148	-0.00318852
47	D11	13	GAPDH	0.707465	-0.00135231
47	D11	14	GAPDH	0.708746	-0.00155226
47	D11	15	GAPDH	0.710519	-0.00126012
47	D11	16	GAPDH	0.712138	-0.00112103
47	D11	17	GAPDH	0.715752	0.001012
47	D11	18	GAPDH	0.718852	0.00263119
47	D11	19	GAPDH	0.727249	0.00954773
47	D11	20	GAPDH	0.736708	0.0175255
47	D11	21	GAPDH	0.756032	0.0353692
47	D11	22	GAPDH	0.799035	0.076891
47	D11	23	GAPDH	0.869182	0.145558
47	D11	24	GAPDH	0.982593	0.257488
47	D11	25	GAPDH	1.17037	0.443782
47	D11	26	GAPDH	1.4337	0.705638
47	D11	27	GAPDH	1.76629	1.03674
47	D11	28	GAPDH	2.14478	1.41375
47	D11	29	GAPDH	2.52559	1.79308
47	D11	30	GAPDH	2.88108	2.14709
47	D11	31	GAPDH	3.20092	2.46545
47	D11	32	GAPDH	3.48143	2.74448
47	D11	33	GAPDH	3.71291	2.97447
47	D11	34	GAPDH	3.90212	3.1622
47	D11	35	GAPDH	4.0613	3.31991
47	D11	36	GAPDH	4.1788	3.43593
47	D11	37	GAPDH	4.27606	3.53171
47	D11	38	GAPDH	4.35159	3.60576
47	D11	39	GAPDH	4.40284	3.65552
47	D11	40	GAPDH	4.43941	3.69061
48	D12	1	GAPDH	0.673152	0.00253978
48	D12	2	GAPDH	0.670875	-0.00103489
48	D12	3	GAPDH	0.672168	-0.00104031
48	D12	4	GAPDH	0.678274	0.00376853
48	D12	5	GAPDH	0.680166	0.00436219
48	D12	6	GAPDH	0.67918	0.00207856
48	D12	7	GAPDH	0.675801	-0.00259784
48	D12	8	GAPDH	0.676393	-0.00330392
48	D12	9	GAPDH	0.681485	0.000490873
48	D12	10	GAPDH	0.679557	-0.00273481
48	D12	11	GAPDH	0.679015	-0.00457475
48	D12	12	GAPDH	0.685028	0.000140877
48	D12	13	GAPDH	0.686212	2.73305e-05
48	D12	14	GAPDH	0.686068	-0.00141516
48	D12	15	GAPDH	0.688063	-0.000717249
48	D12	16	GAPDH	0.688834	-0.00124409
48	D12	17	GAPDH	0.692988	0.00161204
48	D12	18	GAPDH	0.697821	0.00514773
48	D12	19	GAPDH	0.704204	0.0102327
48	D12	20	GAPDH	0.714915	0.0196463
48	D12	21	GAPDH	0.734623	0.0380559
48	D12	22	GAPDH	0.770734	0.0728698
48	D12	23	GAPDH	0.830185	0.131023
48	D12	24	GAPDH	0.938907	0.238447
48	D12	25	GAPDH	1.11687	0.41511
48	D12	26	GAPDH	1.36951	0.666453
48	D12	27	GAPDH	1.68565	0.981299
48	D12	28	GAPDH	2.04811	1.34246
48	D12	29	GAPDH	2.42516	1.71821
48	D12	30	GAPDH	2.7754	2.06716
48	D12	31	GAPDH	3.09721	2.38766
48	D12	32	GAPDH	3.37609	2.66525
48	D12	33	GAPDH	3.60343	2.89129
48	D12	34	GAPDH	3.80301	3.08957
48	D12	35	GAPDH	3.96267	3.24794
48	D12	36	GAPDH	4.09186	3.37582
48	D12	37	GAPDH	4.19415	3.47682
48	D12	38	GAPDH	4.26503	3.5464
48	D12	39	GAPDH	4.31597	3.59605
48	D12	40	GAPDH	4.34755	3.62633
49	E1	1	GAPDH	0.608883	0.00800223
49	E1	2	GAPDH	0.608851	0.00702297
49	E1	3	GAPDH	0.609508	0.00673267
49	E1	4	GAPDH	0.605064	0.00134147
49	E1	5	GAPDH	0.601122	-0.00354797
49	E1	6	GAPDH	0.601734	-0.00388279
49	E1	7	GAPDH	0.606435	-0.000129386
49	E1	8	GAPDH	0.607821	0.000309703
49	E1	9	GAPDH	0.607766	-0.000692628
49	E1	10	GAPDH	0.608914	-0.000492137
49	E1	11	GAPDH	0.608383	-0.00197059
49	E1	12	GAPDH	0.610166	-0.00113424
49	E1	13	GAPDH	0.613507	0.00125869
49	E1	14	GAPDH	0.614828	0.00163293
49	E1	15	GAPDH	0.613151	-0.000991241
49	E1	16	GAPDH	0.612966	-0.00212363
49	E1	17	GAPDH	0.615662	-0.000375265
49	E1	18	GAPDH	0.617863	0.000878321
49	E1	19	GAPDH	0.621118	0.00318608
49	E1	20	GAPDH	0.627007	0.00812853
49	E1	21	GAPDH	0.637822	0.0179961
49	E1	22	GAPDH	0.656231	0.0354579
49	E1	23	GAPDH	0.686065	0.0643441
49	E1	24	GAPDH	0.743442	0.120774
49	E1	25	GAPDH	0.840121	0.216506
49	E1	26	GAPDH	1.00312	0.378553
49	E1	27	GAPDH	1.24544	0.61993
49	E1	28	GAPDH	1.56088	0.934423
49	E1	29	GAPDH	1.91729	1.28989
49	E1	30	GAPDH	2.28999	1.66164
49	E1	31	GAPDH	2.64645	2.01715
49	E1	32	GAPDH	2.95369	2.32345
49	E1	33	GAPDH	3.21607	2.58488
49	E1	34	GAPDH	3.43476	2.80262
49	E1	35	GAPDH	3.60603	2.97294
49	E1	36	GAPDH	3.75114	3.11711
49	E1	37	GAPDH	3.86915	3.23417
49	E1	38	GAPDH	3.9571	3.32117
[truncated: 1,882 more rows]

## Sheet: Results
Block Type	96-Well 0.2-mL Block
Calibration Background is expired	Yes
Calibration Background performed on	12-12-2017
Calibration Pure Dye ABY is expired	Yes
Calibration Pure Dye ABY performed on	12-12-2017
Calibration Pure Dye FAM is expired	Yes
Calibration Pure Dye FAM performed on	12-12-2017
Calibration Pure Dye JUN is expired	Yes
Calibration Pure Dye JUN performed on	12-12-2017
Calibration Pure Dye NED is expired	Yes
Calibration Pure Dye NED performed on	12-12-2017
Calibration Pure Dye ROX is expired	Yes
Calibration Pure Dye ROX performed on	12-12-2017
Calibration Pure Dye SYBR is expired	Yes
Calibration Pure Dye SYBR performed on	12-12-2017
Calibration Pure Dye TAMRA is expired	Yes
Calibration Pure Dye TAMRA performed on	12-12-2017
Calibration Pure Dye VIC is expired	Yes
Calibration Pure Dye VIC performed on	12-12-2017
Calibration ROI is expired	Yes
Calibration ROI performed on	12-12-2017
Calibration Uniformity is expired	Yes
Calibration Uniformity performed on	12-12-2017
Chemistry	TAQMAN
Date Created	2020-09-22 16:06:36 PM CEST
Experiment Barcode
Experiment Comment
Experiment File Name	E:\2020-09-22 Gzmb PBS - GAPDH CD8a AMD SELVEN.eds
Experiment Name	2020-09-22 Gzmb PBS - GAPDH CD8a AMD SELVEN
Experiment Run End Time	2020-09-22 16:13:07 PM CEST
Experiment Type	Comparative Cт (ΔΔCт)
Instrument Name	272322169
Instrument Serial Number	272322169
Instrument Type	QuantStudio™ 3 System
Passive Reference	ROX
Post-read Stage/Step
Pre-read Stage/Step
Quantification Cycle Method	Ct
Signal Smoothing On	true
Stage/ Cycle where Ct Analysis is performed	Stage2, Step2
User Name
Well	Well Position	Omit	Sample Name	Target Name	Task	Reporter	Quencher	Quantity	Quantity Mean	Quantity SD	RQ	RQ Min	RQ Max	CT	Ct Mean	Ct SD	Delta Ct	Delta Ct Mean	Delta Ct SD	Delta Ct SE	Delta Delta Ct	Automatic Ct Threshold	Ct Threshold	Automatic Baseline	Baseline Start	Baseline End	Amp Status	Comments	Cq Conf	HIGHSD
1	A1	FALSE	PBS 11	Gzmb	UNKNOWN	FAM	NFQ-MGB							31.3842	31.3745	0.0136367						TRUE	0.227589	TRUE	3	26	Amp		0.977693	N
2	A2	FALSE	PBS 11	Gzmb	UNKNOWN	FAM	NFQ-MGB							31.3649	31.3745	0.0136367						TRUE	0.227589	TRUE	3	25	Amp		0.973423	N
3	A3	FALSE	PBS 12	Gzmb	UNKNOWN	FAM	NFQ-MGB							30.5459	30.5872	0.0585281						TRUE	0.227589	TRUE	3	24	Amp		0.974466	N
4	A4	FALSE	PBS 12	Gzmb	UNKNOWN	FAM	NFQ-MGB							30.6286	30.5872	0.0585281						TRUE	0.227589	TRUE	3	25	Amp		0.9798	N
5	A5	FALSE	PBS 13	Gzmb	UNKNOWN	FAM	NFQ-MGB							30.8744	30.8516	0.0322393						TRUE	0.227589	TRUE	3	25	Amp		0.977262	N
6	A6	FALSE	PBS 13	Gzmb	UNKNOWN	FAM	NFQ-MGB							30.8288	30.8516	0.0322393						TRUE	0.227589	TRUE	3	25	Amp		0.977523	N
7	A7	FALSE	PBS 14	Gzmb	UNKNOWN	FAM	NFQ-MGB							30.5962	30.6061	0.0140062						TRUE	0.227589	TRUE	3	25	Amp		0.977746	N
8	A8	FALSE	PBS 14	Gzmb	UNKNOWN	FAM	NFQ-MGB							30.616	30.6061	0.0140062						TRUE	0.227589	TRUE	3	25	Amp		0.977034	N
9	A9	FALSE	PBS 15	Gzmb	UNKNOWN	FAM	NFQ-MGB							26.3359	26.4785	0.201775						TRUE	0.227589	TRUE	3	21	Amp		0.976793	N
10	A10	FALSE	PBS 15	Gzmb	UNKNOWN	FAM	NFQ-MGB							26.6212	26.4785	0.201775						TRUE	0.227589	TRUE	3	21	Amp		0.971366	N
11	A11	FALSE	PBS 16	Gzmb	UNKNOWN	FAM	NFQ-MGB							30.4729	30.387	0.121484						TRUE	0.227589	TRUE	3	25	Amp		0.975929	N
12	A12	FALSE	PBS 16	Gzmb	UNKNOWN	FAM	NFQ-MGB							30.3011	30.387	0.121484						TRUE	0.227589	TRUE	3	24	Amp		0.982252	N
13	B1	FALSE	PBS 17	Gzmb	UNKNOWN	FAM	NFQ-MGB							30.8263	30.7142	0.158635						TRUE	0.227589	TRUE	3	24	Amp		0.978644	N
14	B2	FALSE	PBS 17	Gzmb	UNKNOWN	FAM	NFQ-MGB							30.602	30.7142	0.158635						TRUE	0.227589	TRUE	3	25	Amp		0.983663	N
15	B3	FALSE	PBS 18	Gzmb	UNKNOWN	FAM	NFQ-MGB							30.1837	30.2553	0.101158						TRUE	0.227589	TRUE	3	24	Amp		0.979476	N
16	B4	FALSE	PBS 18	Gzmb	UNKNOWN	FAM	NFQ-MGB							30.3268	30.2553	0.101158						TRUE	0.227589	TRUE	3	24	Amp		0.977765	N
17	B5	FALSE	PBS 19	Gzmb	UNKNOWN	FAM	NFQ-MGB							31.226	31.3878	0.228862						TRUE	0.227589	TRUE	3	25	Amp		0.983493	N
18	B6	FALSE	PBS 19	Gzmb	UNKNOWN	FAM	NFQ-MGB							31.5496	31.3878	0.228862						TRUE	0.227589	TRUE	3	25	Amp		0.980374	N
19	B7	FALSE	PBS 20	Gzmb	UNKNOWN	FAM	NFQ-MGB							31.0903	31.0803	0.0140845						TRUE	0.227589	TRUE	3	25	Amp		0.98261	N
20	B8	FALSE	PBS 20	Gzmb	UNKNOWN	FAM	NFQ-MGB							31.0704	31.0803	0.0140845						TRUE	0.227589	TRUE	3	25	Amp		0.980508	N
21	B9	FALSE	PBS 31	Gzmb	UNKNOWN	FAM	NFQ-MGB							25.679	25.8007	0.172139						TRUE	0.227589	TRUE	3	20	Amp		0.98203	N
22	B10	FALSE	PBS 31	Gzmb	UNKNOWN	FAM	NFQ-MGB							25.9225	25.8007	0.172139						TRUE	0.227589	TRUE	3	20	Amp		0.981826	N
23	B11	FALSE	PBS 33	Gzmb	UNKNOWN	FAM	NFQ-MGB							25.5843	25.5442	0.0567964						TRUE	0.227589	TRUE	3	20	Amp		0.973961	N
24	B12	FALSE	PBS 33	Gzmb	UNKNOWN	FAM	NFQ-MGB							25.504	25.5442	0.0567964						TRUE	0.227589	TRUE	3	20	Amp		0.975837	N
25	C1	FALSE	PBS 34	Gzmb	UNKNOWN	FAM	NFQ-MGB							25.6586	25.7083	0.0703576						TRUE	0.227589	TRUE	3	19	Amp		0.977886	N
26	C2	FALSE	PBS 34	Gzmb	UNKNOWN	FAM	NFQ-MGB							25.7581	25.7083	0.0703576						TRUE	0.227589	TRUE	3	20	Amp		0.974836	N
27	C3	FALSE	PBS 35	Gzmb	UNKNOWN	FAM	NFQ-MGB							26.0517	26.1244	0.102828						TRUE	0.227589	TRUE	3	20	Amp		0.965162	N
28	C4	FALSE	PBS 35	Gzmb	UNKNOWN	FAM	NFQ-MGB							26.1971	26.1244	0.102828						TRUE	0.227589	TRUE	3	20	Amp		0.967341	N
29	C5	FALSE	PBS 36	Gzmb	UNKNOWN	FAM	NFQ-MGB							25.7337	25.7945	0.0860173						TRUE	0.227589	TRUE	3	20	Amp		0.971262	N
30	C6	FALSE	PBS 36	Gzmb	UNKNOWN	FAM	NFQ-MGB							25.8553	25.7945	0.0860173						TRUE	0.227589	TRUE	3	20	Amp		0.970085	N
31	C7	FALSE	PBS 38	Gzmb	UNKNOWN	FAM	NFQ-MGB							25.9851	26.0482	0.0892906						TRUE	0.227589	TRUE	3	20	Amp		0.970484	N
32	C8	FALSE	PBS 38	Gzmb	UNKNOWN	FAM	NFQ-MGB							26.1114	26.0482	0.0892906						TRUE	0.227589	TRUE	3	20	Amp		0.967846	N
37	D1	FALSE	AMD 1	GAPDH	UNKNOWN	FAM	NFQ-MGB				1	0.970873	1.03	23.5119	23.5215	0.0135436		-7.35861	0.014017	0.00991149	0	TRUE	0.165497	TRUE	3	19	Amp		0.986637	N
38	D2	FALSE	AMD 1	GAPDH	UNKNOWN	FAM	NFQ-MGB				1	0.970873	1.03	23.5311	23.5215	0.0135436		-7.35861	0.014017	0.00991149	0	TRUE	0.165497	TRUE	3	18	Amp		0.98092	N
39	D3	FALSE	AMD 3	GAPDH	UNKNOWN	FAM	NFQ-MGB				0.210759	0.197336	0.225095	25.4225	25.4445	0.0310794		-5.11227	0.0312055	0.0220656	2.24634	TRUE	0.165497	TRUE	3	20	Amp		0.980505	N
40	D4	FALSE	AMD 3	GAPDH	UNKNOWN	FAM	NFQ-MGB				0.210759	0.197336	0.225095	25.4665	25.4445	0.0310794		-5.11227	0.0312055	0.0220656	2.24634	TRUE	0.165497	TRUE	3	20	Amp		0.979344	N
41	D5	FALSE	AMD 4	GAPDH	UNKNOWN	FAM	NFQ-MGB				0.573485	0.437802	0.751218	21.4459	21.4796	0.047686		-6.55643	0.128015	0.09052	0.802173	TRUE	0.165497	TRUE	3	17	Amp		0.977824	N
42	D6	FALSE	AMD 4	GAPDH	UNKNOWN	FAM	NFQ-MGB				0.573485	0.437802	0.751218	21.5133	21.4796	0.047686		-6.55643	0.128015	0.09052	0.802173	TRUE	0.165497	TRUE	3	16	Amp		0.980808	N
43	D7	FALSE	AMD 5	GAPDH	UNKNOWN	FAM	NFQ-MGB				0.232739	0.0761421	0.711399	26.1821	25.8135	0.521209		-5.25539	0.529821	0.37464	2.10322	TRUE	0.165497	TRUE	3	21	Amp		0.984306	Y
44	D8	FALSE	AMD 5	GAPDH	UNKNOWN	FAM	NFQ-MGB				0.232739	0.0761421	0.711399	25.445	25.8135	0.521209		-5.25539	0.529821	0.37464	2.10322	TRUE	0.165497	TRUE	3	20	Amp		0.968897	Y
45	D9	FALSE	AMD 6	GAPDH	UNKNOWN	FAM	NFQ-MGB				0.350986	0.168228	0.732286	25.5665	25.4587	0.152492		-5.84809	0.348732	0.24659	1.51051	TRUE	0.165497	TRUE	3	20	Amp		0.978411	N
46	D10	FALSE	AMD 6	GAPDH	UNKNOWN	FAM	NFQ-MGB				0.350986	0.168228	0.732286	25.3509	25.4587	0.152492		-5.84809	0.348732	0.24659	1.51051	TRUE	0.165497	TRUE	3	20	Amp		0.97886	N
47	D11	FALSE	AMD 7	GAPDH	UNKNOWN	FAM	NFQ-MGB				0.948993	0.734711	1.22577	23.2284	23.2983	0.0988812		-7.28308	0.121357	0.0858123	0.075531	TRUE	0.165497	TRUE	3	18	Amp		0.979497	N
48	D12	FALSE	AMD 7	GAPDH	UNKNOWN	FAM	NFQ-MGB				0.948993	0.734711	1.22577	23.3682	23.2983	0.0988812		-7.28308	0.121357	0.0858123	0.075531	TRUE	0.165497	TRUE	3	18	Amp		0.98598	N
49	E1	FALSE	AMD 8	GAPDH	UNKNOWN	FAM	NFQ-MGB				0.113469	0.0928478	0.138669	24.5388	24.6059	0.0948702		-4.21897	0.0951059	0.0672501	3.13964	TRUE	0.165497	TRUE	3	19	Amp		0.985246	N
50	E2	FALSE	AMD 8	GAPDH	UNKNOWN	FAM	NFQ-MGB				0.113469	0.0928478	0.138669	24.6729	24.6059	0.0948702		-4.21897	0.0951059	0.0672501	3.13964	TRUE	0.165497	TRUE	3	20	Amp		0.990321	N
51	E3	FALSE	AMD 9	GAPDH	UNKNOWN	FAM	NFQ-MGB				0.464758	0.305701	0.706574	24.9303	24.9486	0.0258802		-6.25316	0.198644	0.140462	1.10545	TRUE	0.165497	TRUE	3	20	Amp		0.984364	N
52	E4	FALSE	AMD 9	GAPDH	UNKNOWN	FAM	NFQ-MGB				0.464758	0.305701	0.706574	24.9669	24.9486	0.0258802		-6.25316	0.198644	0.140462	1.10545	TRUE	0.165497	TRUE	3	20	Amp		0.983764	N
53	E5	FALSE	AMD 10	GAPDH	UNKNOWN	FAM	NFQ-MGB				0.199871	0.177007	0.225688	25.855	25.8585	0.00496321		-5.03575	0.0576067	0.0407341	2.32286	TRUE	0.165497	TRUE	3	21	Amp		0.977973	N
54	E6	FALSE	AMD 10	GAPDH	UNKNOWN	FAM	NFQ-MGB				0.199871	0.177007	0.225688	25.862	25.8585	0.00496321		-5.03575	0.0576067	0.0407341	2.32286	TRUE	0.165497	TRUE	3	21	Amp		0.988772	N
55	E7	FALSE	AMD 21	GAPDH	UNKNOWN	FAM	NFQ-MGB				0.115489	0.0904588	0.147444	25.8247	25.8295	0.00686758		-4.24443	0.115834	0.0819073	3.11418	TRUE	0.165497	TRUE	3	21	Amp		0.985448	N
56	E8	FALSE	AMD 21	GAPDH	UNKNOWN	FAM	NFQ-MGB				0.115489	0.0904588	0.147444	25.8344	25.8295	0.00686758		-4.24443	0.115834	0.0819073	3.11418	TRUE	0.165497	TRUE	3	21	Amp		0.965597	N
57	E9	FALSE	AMD 22	GAPDH	UNKNOWN	FAM	NFQ-MGB				0.320644	0.202099	0.508723	19.9718	19.9542	0.0248053		-5.71765	0.218873	0.154767	1.64096	TRUE	0.165497	TRUE	3	15	Amp		0.988213	N
58	E10	FALSE	AMD 22	GAPDH	UNKNOWN	FAM	NFQ-MGB				0.320644	0.202099	0.508723	19.9367	19.9542	0.0248053		-5.71765	0.218873	0.154767	1.64096	TRUE	0.165497	TRUE	3	14	Amp		0.977903	N
59	E11	FALSE	AMD 23	GAPDH	UNKNOWN	FAM	NFQ-MGB				0.177244	0.154794	0.20295	27.8618	27.8472	0.0206		-4.86242	0.06422	0.0454104	2.49619	TRUE	0.165497	TRUE	3	22	Amp		0.979184	N
60	E12	FALSE	AMD 23	GAPDH	UNKNOWN	FAM	NFQ-MGB				0.177244	0.154794	0.20295	27.8326	27.8472	0.0206		-4.86242	0.06422	0.0454104	2.49619	TRUE	0.165497	TRUE	3	23	Amp		0.985881	N
61	F1	FALSE	AMD 24	GAPDH	UNKNOWN	FAM	NFQ-MGB							25.967	26.0556	0.125287						TRUE	0.165497	TRUE	3	21	Amp		0.991385	N
62	F2	FALSE	AMD 24	GAPDH	UNKNOWN	FAM	NFQ-MGB							26.1442	26.0556	0.125287						TRUE	0.165497	TRUE	3	21	Amp		0.985755	N
63	F3	FALSE	AMD 25	GAPDH	UNKNOWN	FAM	NFQ-MGB							24.6498	24.6579	0.0114451						TRUE	0.165497	TRUE	3	20	Amp		0.983081	N
64	F4	FALSE	AMD 25	GAPDH	UNKNOWN	FAM	NFQ-MGB							24.666	24.6579	0.0114451						TRUE	0.165497	TRUE	3	20	Amp		0.9846	N
65	F5	FALSE	AMD 27	GAPDH	UNKNOWN	FAM	NFQ-MGB							26.437	26.4898	0.074753						TRUE	0.165497	TRUE	3	20	Amp		0.982035	N
66	F6	FALSE	AMD 27	GAPDH	UNKNOWN	FAM	NFQ-MGB							26.5427	26.4898	0.074753						TRUE	0.165497	TRUE	3	21	Amp		0.985149	N
67	F7	FALSE	AMD 28	GAPDH	UNKNOWN	FAM	NFQ-MGB							24.6565	24.7596	0.145807						TRUE	0.165497	TRUE	3	18	Amp		0.983225	N
68	F8	FALSE	AMD 28	GAPDH	UNKNOWN	FAM	NFQ-MGB							24.8627	24.7596	0.145807						TRUE	0.165497	TRUE	3	19	Amp		0.987795	N
69	F9	FALSE	AMD 29	GAPDH	UNKNOWN	FAM	NFQ-MGB							25.2776	25.2175	0.0849923						TRUE	0.165497	TRUE	3	20	Amp		0.979655	N
70	F10	FALSE	AMD 29	GAPDH	UNKNOWN	FAM	NFQ-MGB							25.1574	25.2175	0.0849923						TRUE	0.165497	TRUE	3	20	Amp		0.984466	N
71	F11	FALSE	AMD 30	GAPDH	UNKNOWN	FAM	NFQ-MGB							22.3623	22.0533	0.436921						TRUE	0.165497	TRUE	3	18	Amp		0.972206	N
72	F12	FALSE	AMD 30	GAPDH	UNKNOWN	FAM	NFQ-MGB							21.7444	22.0533	0.436921						TRUE	0.165497	TRUE	3	16	Amp		0.987436	N
73	G1	FALSE	AMD 1	CD8a	UNKNOWN	FAM	NFQ-MGB							30.8827	30.8801	0.00361182						TRUE	0.166784	TRUE	3	26	Amp		0.991756	N
74	G2	FALSE	AMD 1	CD8a	UNKNOWN	FAM	NFQ-MGB							30.8776	30.8801	0.00361182						TRUE	0.166784	TRUE	3	25	Amp		0.978002	N
75	G3	FALSE	AMD 3	CD8a	UNKNOWN	FAM	NFQ-MGB							30.5548	30.5568	0.0028026						TRUE	0.166784	TRUE	3	26	Amp		0.983079	N
76	G4	FALSE	AMD 3	CD8a	UNKNOWN	FAM	NFQ-MGB							30.5587	30.5568	0.0028026						TRUE	0.166784	TRUE	3	26	Amp		0.97639	N
77	G5	FALSE	AMD 4	CD8a	UNKNOWN	FAM	NFQ-MGB							27.952	28.036	0.118802						TRUE	0.166784	TRUE	3	23	Amp		0.979061	N
78	G6	FALSE	AMD 4	CD8a	UNKNOWN	FAM	NFQ-MGB							28.12	28.036	0.118802						TRUE	0.166784	TRUE	3	23	Amp		0.980637	N
79	G7	FALSE	AMD 5	CD8a	UNKNOWN	FAM	NFQ-MGB							31.0016	31.0689	0.0951399						TRUE	0.166784	TRUE	3	26	Amp		0.972699	N
80	G8	FALSE	AMD 5	CD8a	UNKNOWN	FAM	NFQ-MGB							31.1362	31.0689	0.0951399						TRUE	0.166784	TRUE	3	26	Amp		0.969353	N
81	G9	FALSE	AMD 6	CD8a	UNKNOWN	FAM	NFQ-MGB							31.085	31.3068	0.313624						TRUE	0.166784	TRUE	3	26	Amp		0.97706	N
82	G10	FALSE	AMD 6	CD8a	UNKNOWN	FAM	NFQ-MGB							31.5285	31.3068	0.313624						TRUE	0.166784	TRUE	3	26	Amp		0.981341	N
83	G11	FALSE	AMD 7	CD8a	UNKNOWN	FAM	NFQ-MGB							30.6311	30.5814	0.0703562						TRUE	0.166784	TRUE	3	26	Amp		0.990119	N
84	G12	FALSE	AMD 7	CD8a	UNKNOWN	FAM	NFQ-MGB							30.5316	30.5814	0.0703562						TRUE	0.166784	TRUE	3	26	Amp		0.98039	N
85	H1	FALSE	AMD 8	CD8a	UNKNOWN	FAM	NFQ-MGB							28.8296	28.8248	0.00669225						TRUE	0.166784	TRUE	3	24	Amp		0.9716	N
86	H2	FALSE	AMD 8	CD8a	UNKNOWN	FAM	NFQ-MGB							28.8201	28.8248	0.00669225						TRUE	0.166784	TRUE	3	24	Amp		0.985053	N
87	H3	FALSE	AMD 9	CD8a	UNKNOWN	FAM	NFQ-MGB							31.341	31.2017	0.196951						TRUE	0.166784	TRUE	3	26	Amp		0.98702	N
88	H4	FALSE	AMD 9	CD8a	UNKNOWN	FAM	NFQ-MGB							31.0625	31.2017	0.196951						TRUE	0.166784	TRUE	3	26	Amp		0.985182	N
89	H5	FALSE	AMD 10	CD8a	UNKNOWN	FAM	NFQ-MGB							30.9348	30.8942	0.0573925						TRUE	0.166784	TRUE	3	25	Amp		0.982016	N
90	H6	FALSE	AMD 10	CD8a	UNKNOWN	FAM	NFQ-MGB							30.8536	30.8942	0.0573925						TRUE	0.166784	TRUE	3	26	Amp		0.990004	N
91	H7	FALSE	AMD 21	CD8a	UNKNOWN	FAM	NFQ-MGB							29.9922	30.074	0.115631						TRUE	0.166784	TRUE	3	25	Amp		0.983722	N
92	H8	FALSE	AMD 21	CD8a	UNKNOWN	FAM	NFQ-MGB							30.1557	30.074	0.115631						TRUE	0.166784	TRUE	3	25	Amp		0.982913	N
93	H9	FALSE	AMD 22	CD8a	UNKNOWN	FAM	NFQ-MGB							25.5181	25.6719	0.217463						TRUE	0.166784	TRUE	3	20	Amp		0.974808	N
94	H10	FALSE	AMD 22	CD8a	UNKNOWN	FAM	NFQ-MGB							25.8256	25.6719	0.217463						TRUE	0.166784	TRUE	3	21	Amp		0.978552	N
95	H11	FALSE	AMD 23	CD8a	UNKNOWN	FAM	NFQ-MGB							32.7526	32.7096	0.0608263						TRUE	0.166784	TRUE	3	26	Amp		0.983021	N
96	H12	FALSE	AMD 23	CD8a	UNKNOWN	FAM	NFQ-MGB							32.6666	32.7096	0.0608263						TRUE	0.166784	TRUE	3	28	Amp		0.977303	N
Analysis Type	Singleplex
Endogenous Control	CD8a
RQ Min/Max Confidence Level	95.0
Reference Sample	AMD 1
