# Supplementary material for: Tenascin‐C immobilizes infiltrating T lymphocytes through CXCL12 promoting breast cancer progression
Source: EMBO Mol Med. 2021 May 14;13(6):e13270. doi: 10.15252/emmm.202013270 (PMC8185552; doi:10.15252/emmm.202013270)
Supplement: Supplementary file 9 — Source Data for Figure 6 [file EMMM-13-e13270-s004.zip › Fig6/Fig6E F G.xlsx]

## Sheet: Feuil1
													BVI	Abnormal BVI	Parenchymal metastasis	BVI to mets
		Mice	BVI number	Abnormal BVI	Parenchymal met	Unidentified structures	Size µm²	Same number pf BVI	Number of BVI per mouse	Biggest BVI Size (µm2)	Sum of BVI size (µm2)
	SHC PBS	C2 1N			1 (l3)		56700	1	1				3	0	14	1
					1 (l7)		100385	1		100385	157085
		C2 3N			1 (l3)		31508		6	31508
			2 (l3)				56572			56572
					3 (l3)		49358			49358
					4 (l3)		49466			49466
			5 (l3)				72865			72865
					1 (l7)		40516			40516
		C3 3B			1 (l7)		17348		1	17348
		C4 1B			1 (l3)		19309		3	19309
			2 (l3)				100096			100096
					1 (l7)		64370			64370
		C4 2N			1 (l3)		71661	1	5
					2 (l3)		60117	2
			1 (l7)				204704	1		204704	276365
					2 (l7)		120640			120640
					3 (l7		100313	2		100313	160430
					4 (l7)		33488			33488
					5 (l7)		8802			8802
						6 (l7)
		C4 3R			1 (l3)		109577	1	2	109577	187434
					2 (l3)		8674	2		8674	19968
						1 (l7)	11294	2
					2 (l7)		77857	1
	SHC AMD	C2 0	1 (l3)				28735		22	28735			11	0	21	6
					2 (l3)		8525	4
			3 (l3)				63240	5
					4 (l3)		50735			50735
			5 (l3)				51986	2		51986	82756
			6 (l3)				120288	3		120288	209512
			7 (l3)				104791			104791
					8 (l3)		134641			134641
			9 (l3)				107372			107372
					10 (l3)		38084			38084
			11 (l3)				35813			35813
			12 (l3)				96293			96293
			13 (l3)				168648	6		168648	318956
					14 (l3)		70869			70869
					15 (l3)		104649	1
					1 (l7)		8204			8204
					2 (l7)		24969			24969
			3 (l7)				110720			110720
					4 (l7)		49237			49237
			5 (l7)				43930	4		43930	52455
					6 (l7)		136566	5		136566	199806
				7 (l7)			179906	1		179906	284555
					8 (l7)		13828			179906
					9 (l7)		50383			13828
					10 (l7)		30770	2
					11 (l7)		89224	3
			13 (l7)				150308	6
			14 (l7)				127962			127962
		C2 2B			1 (l3)		26787		1	26787
		C2 3B			1 (l3)		7346		4	7346
					2 (l3)		25163	7
						3 (l3)		1
						4 (l3)		2
						5 (l3)		3
			6 (l3)				31447	4
			7 (l3)				10077	5
						1 (l7)		1
						2 (l7)		3
						3 (l7)		2
					4 (l7)		31850	4		31850	63297
			5 (l7)				11262	5		11262	21339
					6 (l7)		29757	7		29757	54920
						7 (l7)
		C4 1N			1 (l3)		11053	1	8
					2 (l3)		67897	2
					3 (l3)		92319	3
				4 (l3)			44058	4		44058	82964
					5 (l3)		54610	5
					6 (l3)		92661	6		92661	182765
					7 (l3)		22557	7
					1 (l7)		38906	4
					2 (l7)		192573	3		192573	284892
					3 (l7)		163654	5		163654	218264
					4 (l7)		90104	6
					5 (l7)		23805			23805
					6 (l7)		32199	7		32199	54756
					7 (l7)		13416	1		13416	24469
					8 (l7)		128852	2		128852	196749
		C4 1R			1 (l3)		25052	1	3
						2 (l3)
			3 (l3)				5601			5601
					4 (l3)		116136	2		116136	171110
						5 (l3)
					1 (l7)		32422	1		32422	57474
					2 (l7)		54974	2
						3 (l7)
						4 (l7)
	SH2 PBS	C1 2N			1 (l3)		53542	3	5				6	0	9	3
					2 (l3)		17762			17762
					3 (l3)		24447	1
					4 (l3)		12114	2
					1 (l7)		85827	3		85827	139369
					2 (l7)		37256	1		37256	61703
						3 (l7)
					4 (l7)		39093			39093
					5 (l7)		12253	2		12253	24367
		C1 1N	1 (l3)				178049	1	11	178049	329786
					2 (l3)		51999	2
					3 (l3)		69569	3
					5 (l3)		18914			18914
			1 (l7)				151737	1
			2 (l7)				84213	2		84213	136212
			3 (l7)				94467	3		94467	164036
			4 (l7)				85056			85056
			5 (l7)				68436			68436
					6 (l7)		47367			47367
					7 (l7)		70305			70305
			8 (l7)				605903			605903
					9 (l7)		24457			24457
			10 (l7)				444044			444044
		(C3 1R)	1 (l3)				7520		1	7520
						1 (l7)
		C3 2B				1 (l3)			1
				2 (l3)			20791	1
			1 (l7)				21657	1		21657	42448
	SH2 AMD	C1 3N			1 (l7)		7015		1	7015			3	2	1	0
		C3 1B	1 (l3)				102126	1	2
			1 (l7)				119773	1		119773	221899
				2 (l7)			27211			27211
		C3 3R	1 (l3)				27971	1	3
			2 (l3)				10029	2
				3 (l3)			34711	3
			1 (l7)				34626	1		34626	62597
			2 (l7)				13976	2		13976	24005
				3 (l7)			38050	3		38050	72761
Percentage of metastasis bearing mice							Size of mets per group
	SHC PBS	SHC AMD	SH2 PBS	SH2 AMD				SHC PBS	SHC AMD	SH2 PBS	SH2 AMD
Mets bearing mice	6	5	4	3			size of mets (considering sum of mets size) µm2	157085	28735	17762	7015
total mice	8	7	7	7				31508	50735	139369	221899
% mets bearing mice	75	71.4286	57.1429	42.8571				56572	82756	61703	27211
								49358	209512	39093	62597
								49466	104791	24367	24005
Number of mets per mice								72865	134641	329786	72761
	SHC PBS	SHC AMD	SH2 PBS	SH2 AMD				40516	107372	18914
Number of mets /mice	1	22	5	1				17348	38084	136212
	6	1	11	2				19309	35813	164036
	1	4	1	3				100096	96293	85056
	3	8	1					64370	318956	68436
	5	3						276365	70869	47367
	2							120640	8204	70305
								160430	24969	605903
								33488	110720	24457
Ratio of BVI and Mets per group								8802	49237	444044
fusion de toutes BVIs		SHC PBS	SHC AMD	SH2 PBS	SH2 AMD			187434	52455	7520
	Number BVI	4	17	9	5			19968	199806	42448
	Number met parenchy	14	21	9	1				284555
	All metastasis	18	38	18	6				179906
	ratio BVI/ all metastasis	22.2222	44.7368	50	83.3333				13828
	ratio met parenchy/all metastasis	77.7778	55.2632	50	16.6667				127962
									26787
									7346
									63297
									21339
									54920
									82964
									182765
									284892
									218264
									23805
									54756
									24469
									196749
									5601
									171110
									57474
