# Supplementary material for: Tenascin‐C immobilizes infiltrating T lymphocytes through CXCL12 promoting breast cancer progression
Source: EMBO Mol Med. 2021 May 14;13(6):e13270. doi: 10.15252/emmm.202013270 (PMC8185552; doi:10.15252/emmm.202013270)
Supplement: Supplementary file 9 — Source Data for Figure 6 [file EMMM-13-e13270-s004.zip › Fig6/Fig6I/Raw data 1.xls]

## Sheet: Sample Setup
Block Type	96-Well 0.2-mL Block
Calibration Background is expired	Yes
Calibration Background performed on	12-12-2017
Calibration Pure Dye ABY is expired	Yes
Calibration Pure Dye ABY performed on	12-12-2017
Calibration Pure Dye FAM is expired	Yes
Calibration Pure Dye FAM performed on	12-12-2017
Calibration Pure Dye JUN is expired	Yes
Calibration Pure Dye JUN performed on	12-12-2017
Calibration Pure Dye NED is expired	Yes
Calibration Pure Dye NED performed on	12-12-2017
Calibration Pure Dye ROX is expired	Yes
Calibration Pure Dye ROX performed on	12-12-2017
Calibration Pure Dye SYBR is expired	Yes
Calibration Pure Dye SYBR performed on	12-12-2017
Calibration Pure Dye TAMRA is expired	Yes
Calibration Pure Dye TAMRA performed on	12-12-2017
Calibration Pure Dye VIC is expired	Yes
Calibration Pure Dye VIC performed on	12-12-2017
Calibration ROI is expired	Yes
Calibration ROI performed on	12-12-2017
Calibration Uniformity is expired	Yes
Calibration Uniformity performed on	12-12-2017
Chemistry	TAQMAN
Date Created	2020-03-10 14:05:49 PM CET
Experiment Barcode
Experiment Comment
Experiment File Name	E:\AMD expe souris restantes ADN non dilue 100320 Alev.eds
Experiment Name	AMD expe souris restantes ADN non dilue 100320 Alev
Experiment Run End Time	2020-03-10 13:51:03 PM CET
Experiment Type	Comparative Cт (ΔΔCт)
Instrument Name	272322169
Instrument Serial Number	272322169
Instrument Type	QuantStudio™ 3 System
Passive Reference	ROX
Post-read Stage/Step
Pre-read Stage/Step
Quantification Cycle Method	Ct
Signal Smoothing On	true
Stage/ Cycle where Ct Analysis is performed	Stage2, Step2
User Name
Well	Well Position	Sample Name	Sample Color	Biogroup Name	Biogroup Color	Target Name	Target Color	Task	Reporter	Quencher	Quantity	Comments
1	A1	1	RGB(176,23,31)			Neu Rat	RGB(176,23,31)	UNKNOWN	FAM	NFQ-MGB
2	A2	1	RGB(176,23,31)			Neu Rat	RGB(176,23,31)	UNKNOWN	FAM	NFQ-MGB
3	A3	3	RGB(0,0,255)			Neu Rat	RGB(176,23,31)	UNKNOWN	FAM	NFQ-MGB
4	A4	3	RGB(0,0,255)			Neu Rat	RGB(176,23,31)	UNKNOWN	FAM	NFQ-MGB
5	A5	4	RGB(0,139,69)			Neu Rat	RGB(176,23,31)	UNKNOWN	FAM	NFQ-MGB
6	A6	4	RGB(0,139,69)			Neu Rat	RGB(176,23,31)	UNKNOWN	FAM	NFQ-MGB
7	A7	5	RGB(255,127,0)			Neu Rat	RGB(176,23,31)	UNKNOWN	FAM	NFQ-MGB
8	A8	5	RGB(255,127,0)			Neu Rat	RGB(176,23,31)	UNKNOWN	FAM	NFQ-MGB
9	A9	6	RGB(139,137,112)			Neu Rat	RGB(176,23,31)	UNKNOWN	FAM	NFQ-MGB
10	A10	6	RGB(139,137,112)			Neu Rat	RGB(176,23,31)	UNKNOWN	FAM	NFQ-MGB
11	A11	7	RGB(238,121,66)			Neu Rat	RGB(176,23,31)	UNKNOWN	FAM	NFQ-MGB
12	A12	7	RGB(238,121,66)			Neu Rat	RGB(176,23,31)	UNKNOWN	FAM	NFQ-MGB
13	B1	8	RGB(142,56,142)			Neu Rat	RGB(176,23,31)	UNKNOWN	FAM	NFQ-MGB
14	B2	8	RGB(142,56,142)			Neu Rat	RGB(176,23,31)	UNKNOWN	FAM	NFQ-MGB
15	B3	9	RGB(198,113,113)			Neu Rat	RGB(176,23,31)	UNKNOWN	FAM	NFQ-MGB
16	B4	9	RGB(198,113,113)			Neu Rat	RGB(176,23,31)	UNKNOWN	FAM	NFQ-MGB
17	B5	16	RGB(0,245,255)			Neu Rat	RGB(176,23,31)	UNKNOWN	FAM	NFQ-MGB
18	B6	16	RGB(0,245,255)			Neu Rat	RGB(176,23,31)	UNKNOWN	FAM	NFQ-MGB
19	B7	26	RGB(238,220,130)			Neu Rat	RGB(176,23,31)	UNKNOWN	FAM	NFQ-MGB
20	B8	26	RGB(238,220,130)			Neu Rat	RGB(176,23,31)	UNKNOWN	FAM	NFQ-MGB
21	B9	30	RGB(238,238,0)			Neu Rat	RGB(176,23,31)	UNKNOWN	FAM	NFQ-MGB
22	B10	30	RGB(238,238,0)			Neu Rat	RGB(176,23,31)	UNKNOWN	FAM	NFQ-MGB
23	B11	31	RGB(142,142,56)			Neu Rat	RGB(176,23,31)	UNKNOWN	FAM	NFQ-MGB
24	B12	31	RGB(142,142,56)			Neu Rat	RGB(176,23,31)	UNKNOWN	FAM	NFQ-MGB
25	C1	33	RGB(238,44,44)			Neu Rat	RGB(176,23,31)	UNKNOWN	FAM	NFQ-MGB
26	C2	33	RGB(238,44,44)			Neu Rat	RGB(176,23,31)	UNKNOWN	FAM	NFQ-MGB
27	C3	34	RGB(51,161,201)			Neu Rat	RGB(176,23,31)	UNKNOWN	FAM	NFQ-MGB
28	C4	34	RGB(51,161,201)			Neu Rat	RGB(176,23,31)	UNKNOWN	FAM	NFQ-MGB
29	C5	35	RGB(238,18,137)			Neu Rat	RGB(176,23,31)	UNKNOWN	FAM	NFQ-MGB
30	C6	35	RGB(238,18,137)			Neu Rat	RGB(176,23,31)	UNKNOWN	FAM	NFQ-MGB
31	C7	36	RGB(176,23,31)			Neu Rat	RGB(176,23,31)	UNKNOWN	FAM	NFQ-MGB
32	C8	36	RGB(176,23,31)			Neu Rat	RGB(176,23,31)	UNKNOWN	FAM	NFQ-MGB
33	C9	38	RGB(0,0,255)			Neu Rat	RGB(176,23,31)	UNKNOWN	FAM	NFQ-MGB
34	C10	38	RGB(0,0,255)			Neu Rat	RGB(176,23,31)	UNKNOWN	FAM	NFQ-MGB
35	C11
36	C12
37	D1	1	RGB(176,23,31)			GAPDH	RGB(0,139,69)	UNKNOWN	FAM	NFQ-MGB
38	D2	1	RGB(176,23,31)			GAPDH	RGB(0,139,69)	UNKNOWN	FAM	NFQ-MGB
39	D3	3	RGB(0,0,255)			GAPDH	RGB(0,139,69)	UNKNOWN	FAM	NFQ-MGB
40	D4	3	RGB(0,0,255)			GAPDH	RGB(0,139,69)	UNKNOWN	FAM	NFQ-MGB
41	D5	4	RGB(0,139,69)			GAPDH	RGB(0,139,69)	UNKNOWN	FAM	NFQ-MGB
42	D6	4	RGB(0,139,69)			GAPDH	RGB(0,139,69)	UNKNOWN	FAM	NFQ-MGB
43	D7	5	RGB(255,127,0)			GAPDH	RGB(0,139,69)	UNKNOWN	FAM	NFQ-MGB
44	D8	5	RGB(255,127,0)			GAPDH	RGB(0,139,69)	UNKNOWN	FAM	NFQ-MGB
45	D9	6	RGB(139,137,112)			GAPDH	RGB(0,139,69)	UNKNOWN	FAM	NFQ-MGB
46	D10	6	RGB(139,137,112)			GAPDH	RGB(0,139,69)	UNKNOWN	FAM	NFQ-MGB
47	D11	7	RGB(238,121,66)			GAPDH	RGB(0,139,69)	UNKNOWN	FAM	NFQ-MGB
48	D12	7	RGB(238,121,66)			GAPDH	RGB(0,139,69)	UNKNOWN	FAM	NFQ-MGB
49	E1	8	RGB(142,56,142)			GAPDH	RGB(0,139,69)	UNKNOWN	FAM	NFQ-MGB
50	E2	8	RGB(142,56,142)			GAPDH	RGB(0,139,69)	UNKNOWN	FAM	NFQ-MGB
51	E3	9	RGB(198,113,113)			GAPDH	RGB(0,139,69)	UNKNOWN	FAM	NFQ-MGB
52	E4	9	RGB(198,113,113)			GAPDH	RGB(0,139,69)	UNKNOWN	FAM	NFQ-MGB
53	E5	16	RGB(0,245,255)			GAPDH	RGB(0,139,69)	UNKNOWN	FAM	NFQ-MGB
54	E6	16	RGB(0,245,255)			GAPDH	RGB(0,139,69)	UNKNOWN	FAM	NFQ-MGB
55	E7	26	RGB(238,220,130)			GAPDH	RGB(0,139,69)	UNKNOWN	FAM	NFQ-MGB
56	E8	26	RGB(238,220,130)			GAPDH	RGB(0,139,69)	UNKNOWN	FAM	NFQ-MGB
57	E9	30	RGB(238,238,0)			GAPDH	RGB(0,139,69)	UNKNOWN	FAM	NFQ-MGB
58	E10	30	RGB(238,238,0)			GAPDH	RGB(0,139,69)	UNKNOWN	FAM	NFQ-MGB
59	E11	31	RGB(142,142,56)			GAPDH	RGB(0,139,69)	UNKNOWN	FAM	NFQ-MGB
60	E12	31	RGB(142,142,56)			GAPDH	RGB(0,139,69)	UNKNOWN	FAM	NFQ-MGB
61	F1	33	RGB(238,44,44)			GAPDH	RGB(0,139,69)	UNKNOWN	FAM	NFQ-MGB
62	F2	33	RGB(238,44,44)			GAPDH	RGB(0,139,69)	UNKNOWN	FAM	NFQ-MGB
63	F3	34	RGB(51,161,201)			GAPDH	RGB(0,139,69)	UNKNOWN	FAM	NFQ-MGB
64	F4	34	RGB(51,161,201)			GAPDH	RGB(0,139,69)	UNKNOWN	FAM	NFQ-MGB
65	F5	35	RGB(238,18,137)			GAPDH	RGB(0,139,69)	UNKNOWN	FAM	NFQ-MGB
66	F6	35	RGB(238,18,137)			GAPDH	RGB(0,139,69)	UNKNOWN	FAM	NFQ-MGB
67	F7	36	RGB(176,23,31)			GAPDH	RGB(0,139,69)	UNKNOWN	FAM	NFQ-MGB
68	F8	36	RGB(176,23,31)			GAPDH	RGB(0,139,69)	UNKNOWN	FAM	NFQ-MGB
69	F9	38	RGB(0,0,255)			GAPDH	RGB(0,139,69)	UNKNOWN	FAM	NFQ-MGB
70	F10	38	RGB(0,0,255)			GAPDH	RGB(0,139,69)	UNKNOWN	FAM	NFQ-MGB
71	F11
72	F12
73	G1	1	RGB(176,23,31)			Neu Souris	RGB(0,0,255)	UNKNOWN	FAM	NFQ-MGB
74	G2	3	RGB(0,0,255)			Neu Souris	RGB(0,0,255)	UNKNOWN	FAM	NFQ-MGB
75	G3	4	RGB(0,139,69)			Neu Souris	RGB(0,0,255)	UNKNOWN	FAM	NFQ-MGB
76	G4	5	RGB(255,127,0)			Neu Souris	RGB(0,0,255)	UNKNOWN	FAM	NFQ-MGB
77	G5	6	RGB(139,137,112)			Neu Souris	RGB(0,0,255)	UNKNOWN	FAM	NFQ-MGB
78	G6	7	RGB(238,121,66)			Neu Souris	RGB(0,0,255)	UNKNOWN	FAM	NFQ-MGB
79	G7	8	RGB(142,56,142)			Neu Souris	RGB(0,0,255)	UNKNOWN	FAM	NFQ-MGB
80	G8	9	RGB(198,113,113)			Neu Souris	RGB(0,0,255)	UNKNOWN	FAM	NFQ-MGB
81	G9	16	RGB(0,245,255)			Neu Souris	RGB(0,0,255)	UNKNOWN	FAM	NFQ-MGB
82	G10	26	RGB(238,220,130)			Neu Souris	RGB(0,0,255)	UNKNOWN	FAM	NFQ-MGB
83	G11	30	RGB(238,238,0)			Neu Souris	RGB(0,0,255)	UNKNOWN	FAM	NFQ-MGB
84	G12	31	RGB(142,142,56)			Neu Souris	RGB(0,0,255)	UNKNOWN	FAM	NFQ-MGB
85	H1	33	RGB(238,44,44)			Neu Souris	RGB(0,0,255)	UNKNOWN	FAM	NFQ-MGB
86	H2	34	RGB(51,161,201)			Neu Souris	RGB(0,0,255)	UNKNOWN	FAM	NFQ-MGB
87	H3	35	RGB(238,18,137)			Neu Souris	RGB(0,0,255)	UNKNOWN	FAM	NFQ-MGB
88	H4	36	RGB(176,23,31)			Neu Souris	RGB(0,0,255)	UNKNOWN	FAM	NFQ-MGB
89	H5	38	RGB(0,0,255)			Neu Souris	RGB(0,0,255)	UNKNOWN	FAM	NFQ-MGB
90	H6
91	H7
92	H8
93	H9
94	H10
95	H11
96	H12

## Sheet: Amplification Data
Block Type	96-Well 0.2-mL Block
Calibration Background is expired	Yes
Calibration Background performed on	12-12-2017
Calibration Pure Dye ABY is expired	Yes
Calibration Pure Dye ABY performed on	12-12-2017
Calibration Pure Dye FAM is expired	Yes
Calibration Pure Dye FAM performed on	12-12-2017
Calibration Pure Dye JUN is expired	Yes
Calibration Pure Dye JUN performed on	12-12-2017
Calibration Pure Dye NED is expired	Yes
Calibration Pure Dye NED performed on	12-12-2017
Calibration Pure Dye ROX is expired	Yes
Calibration Pure Dye ROX performed on	12-12-2017
Calibration Pure Dye SYBR is expired	Yes
Calibration Pure Dye SYBR performed on	12-12-2017
Calibration Pure Dye TAMRA is expired	Yes
Calibration Pure Dye TAMRA performed on	12-12-2017
Calibration Pure Dye VIC is expired	Yes
Calibration Pure Dye VIC performed on	12-12-2017
Calibration ROI is expired	Yes
Calibration ROI performed on	12-12-2017
Calibration Uniformity is expired	Yes
Calibration Uniformity performed on	12-12-2017
Chemistry	TAQMAN
Date Created	2020-03-10 14:05:49 PM CET
Experiment Barcode
Experiment Comment
Experiment File Name	E:\AMD expe souris restantes ADN non dilue 100320 Alev.eds
Experiment Name	AMD expe souris restantes ADN non dilue 100320 Alev
Experiment Run End Time	2020-03-10 13:51:03 PM CET
Experiment Type	Comparative Cт (ΔΔCт)
Instrument Name	272322169
Instrument Serial Number	272322169
Instrument Type	QuantStudio™ 3 System
Passive Reference	ROX
Post-read Stage/Step
Pre-read Stage/Step
Quantification Cycle Method	Ct
Signal Smoothing On	true
Stage/ Cycle where Ct Analysis is performed	Stage2, Step2
User Name
Well	Well Position	Cycle	Target Name	Rn	Delta Rn
1	A1	1	Neu Rat	0.79569	-0.013129
1	A1	2	Neu Rat	0.800014	-0.0100923
1	A1	3	Neu Rat	0.807872	-0.00352104
1	A1	4	Neu Rat	0.809201	-0.00347902
1	A1	5	Neu Rat	0.812665	-0.00130226
1	A1	6	Neu Rat	0.815205	-4.94867e-05
1	A1	7	Neu Rat	0.813382	-0.0031596
1	A1	8	Neu Rat	0.813958	-0.00387122
1	A1	9	Neu Rat	0.820405	0.001289
1	A1	10	Neu Rat	0.824243	0.00384043
1	A1	11	Neu Rat	0.8244	0.00270962
1	A1	12	Neu Rat	0.824362	0.0013852
1	A1	13	Neu Rat	0.825595	0.00133049
1	A1	14	Neu Rat	0.828111	0.00255959
1	A1	15	Neu Rat	0.83043	0.00359189
1	A1	16	Neu Rat	0.831006	0.00288015
1	A1	17	Neu Rat	0.833948	0.00453531
1	A1	18	Neu Rat	0.832851	0.00215065
1	A1	19	Neu Rat	0.833411	0.00142377
1	A1	20	Neu Rat	0.837996	0.00472146
1	A1	21	Neu Rat	0.834964	0.000402686
1	A1	22	Neu Rat	0.833494	-0.00235391
1	A1	23	Neu Rat	0.835548	-0.00158775
1	A1	24	Neu Rat	0.837953	-0.000469208
1	A1	25	Neu Rat	0.834863	-0.00484639
1	A1	26	Neu Rat	0.833368	-0.0076288
1	A1	27	Neu Rat	0.836714	-0.00556958
1	A1	28	Neu Rat	0.841098	-0.00247293
1	A1	29	Neu Rat	0.845446	0.000588301
1	A1	30	Neu Rat	0.849393	0.00324792
1	A1	31	Neu Rat	0.851087	0.00365472
1	A1	32	Neu Rat	0.858437	0.00971753
1	A1	33	Neu Rat	0.866734	0.0167275
1	A1	34	Neu Rat	0.883868	0.0325745
1	A1	35	Neu Rat	0.925226	0.0726451
1	A1	36	Neu Rat	0.99722	0.143352
1	A1	37	Neu Rat	1.12316	0.268002
1	A1	38	Neu Rat	1.31578	0.45934
1	A1	39	Neu Rat	1.58903	0.731305
1	A1	40	Neu Rat	1.86857	1.00956
2	A2	1	Neu Rat	2.25715	-0.0563542
2	A2	2	Neu Rat	2.27422	-0.040768
2	A2	3	Neu Rat	2.29557	-0.0208932
2	A2	4	Neu Rat	2.31013	-0.0078028
2	A2	5	Neu Rat	2.31743	-0.00198703
2	A2	6	Neu Rat	2.32709	0.00619981
2	A2	7	Neu Rat	2.32799	0.00562096
2	A2	8	Neu Rat	2.32151	-0.00233648
2	A2	9	Neu Rat	2.32436	-0.00095935
2	A2	10	Neu Rat	2.33108	0.00428827
2	A2	11	Neu Rat	2.33647	0.00820074
2	A2	12	Neu Rat	2.33595	0.00620591
2	A2	13	Neu Rat	2.33715	0.00592198
2	A2	14	Neu Rat	2.33523	0.00252692
2	A2	15	Neu Rat	2.3328	-0.00137954
2	A2	16	Neu Rat	2.33909	0.00343749
2	A2	17	Neu Rat	2.33981	0.00267553
2	A2	18	Neu Rat	2.34362	0.00500967
2	A2	19	Neu Rat	2.34505	0.00496153
2	A2	20	Neu Rat	2.34485	0.00328595
2	A2	21	Neu Rat	2.34231	-0.000727563
2	A2	22	Neu Rat	2.34425	-0.000260716
2	A2	23	Neu Rat	2.34423	-0.00175796
2	A2	24	Neu Rat	2.34513	-0.00233205
2	A2	25	Neu Rat	2.345	-0.00393921
2	A2	26	Neu Rat	2.34312	-0.00730231
2	A2	27	Neu Rat	2.34972	-0.00218035
2	A2	28	Neu Rat	2.35123	-0.00214241
2	A2	29	Neu Rat	2.35292	-0.00192972
2	A2	30	Neu Rat	2.35732	0.000993077
2	A2	31	Neu Rat	2.35758	-0.000222119
2	A2	32	Neu Rat	2.3581	-0.00117505
2	A2	33	Neu Rat	2.36408	0.00332059
2	A2	34	Neu Rat	2.37997	0.0177359
2	A2	35	Neu Rat	2.41847	0.0547654
2	A2	36	Neu Rat	2.48919	0.124009
2	A2	37	Neu Rat	2.6	0.233341
2	A2	38	Neu Rat	2.7858	0.417664
2	A2	39	Neu Rat	3.04934	0.67973
2	A2	40	Neu Rat	3.31777	0.946677
3	A3	1	Neu Rat	0.904284	-0.00483648
3	A3	2	Neu Rat	0.905808	-0.00456122
3	A3	3	Neu Rat	0.906998	-0.00461956
3	A3	4	Neu Rat	0.909082	-0.00378341
3	A3	5	Neu Rat	0.91379	-0.000324066
3	A3	6	Neu Rat	0.916242	0.000880138
3	A3	7	Neu Rat	0.917329	0.000718503
3	A3	8	Neu Rat	0.916406	-0.00145205
3	A3	9	Neu Rat	0.916423	-0.00268341
3	A3	10	Neu Rat	0.921362	0.00100774
3	A3	11	Neu Rat	0.92435	0.00274749
3	A3	12	Neu Rat	0.922929	7.81713e-05
3	A3	13	Neu Rat	0.929762	0.00566224
3	A3	14	Neu Rat	0.931782	0.00643455
3	A3	15	Neu Rat	0.930286	0.00369061
3	A3	16	Neu Rat	0.930398	0.00255414
3	A3	17	Neu Rat	0.931137	0.00204435
3	A3	18	Neu Rat	0.92865	-0.00169082
3	A3	19	Neu Rat	0.928547	-0.00304175
3	A3	20	Neu Rat	0.932196	-0.000641398
3	A3	21	Neu Rat	0.93227	-0.00181476
3	A3	22	Neu Rat	0.935069	-0.000264613
3	A3	23	Neu Rat	0.936941	0.000358864
3	A3	24	Neu Rat	0.937187	-0.000642482
3	A3	25	Neu Rat	0.935656	-0.00342183
3	A3	26	Neu Rat	0.937159	-0.00316689
3	A3	27	Neu Rat	0.941847	0.000272665
3	A3	28	Neu Rat	0.943287	0.000464068
3	A3	29	Neu Rat	0.944423	0.00035244
3	A3	30	Neu Rat	0.944412	-0.000907769
3	A3	31	Neu Rat	0.947756	0.00118884
3	A3	32	Neu Rat	0.957703	0.00988749
3	A3	33	Neu Rat	0.967194	0.0181299
3	A3	34	Neu Rat	0.985496	0.035184
3	A3	35	Neu Rat	1.02709	0.0755299
3	A3	36	Neu Rat	1.09169	0.138886
3	A3	37	Neu Rat	1.20055	0.246492
3	A3	38	Neu Rat	1.3913	0.435997
3	A3	39	Neu Rat	1.66205	0.705501
3	A3	40	Neu Rat	1.94317	0.985366
4	A4	1	Neu Rat	1.04555	-0.0133355
4	A4	2	Neu Rat	1.04924	-0.011108
4	A4	3	Neu Rat	1.05538	-0.00642335
4	A4	4	Neu Rat	1.05946	-0.00379946
4	A4	5	Neu Rat	1.06678	0.00206108
4	A4	6	Neu Rat	1.06978	0.00360302
4	A4	7	Neu Rat	1.06839	0.000750797
4	A4	8	Neu Rat	1.06793	-0.00116671
4	A4	9	Neu Rat	1.06825	-0.00231174
4	A4	10	Neu Rat	1.07477	0.00275773
4	A4	11	Neu Rat	1.08013	0.00665918
4	A4	12	Neu Rat	1.08079	0.00585855
4	A4	13	Neu Rat	1.07787	0.0014808
4	A4	14	Neu Rat	1.07721	-0.000645561
4	A4	15	Neu Rat	1.07948	0.000165037
4	A4	16	Neu Rat	1.08023	-0.000540231
4	A4	17	Neu Rat	1.08291	0.000678182
4	A4	18	Neu Rat	1.08306	-0.000629093
4	A4	19	Neu Rat	1.08436	-0.000791005
4	A4	20	Neu Rat	1.08649	-0.000110941
4	A4	21	Neu Rat	1.08525	-0.00281237
4	A4	22	Neu Rat	1.08648	-0.00304247
4	A4	23	Neu Rat	1.0878	-0.00318459
4	A4	24	Neu Rat	1.09115	-0.00128943
4	A4	25	Neu Rat	1.09279	-0.00110611
4	A4	26	Neu Rat	1.09118	-0.00417816
4	A4	27	Neu Rat	1.09757	0.000756247
4	A4	28	Neu Rat	1.09864	0.000365811
4	A4	29	Neu Rat	1.10147	0.00173884
4	A4	30	Neu Rat	1.10635	0.00515595
4	A4	31	Neu Rat	1.1134	0.0107477
4	A4	32	Neu Rat	1.126	0.0218872
4	A4	33	Neu Rat	1.15369	0.0481214
4	A4	34	Neu Rat	1.20514	0.0981092
4	A4	35	Neu Rat	1.29784	0.189352
4	A4	36	Neu Rat	1.44673	0.336785
4	A4	37	Neu Rat	1.66785	0.556444
4	A4	38	Neu Rat	1.96904	0.856177
4	A4	39	Neu Rat	2.3127	1.19838
4	A4	40	Neu Rat	2.59855	1.48276
5	A5	1	Neu Rat	1.1549	-0.0268489
5	A5	2	Neu Rat	1.16346	-0.0199966
5	A5	3	Neu Rat	1.17612	-0.00904981
5	A5	4	Neu Rat	1.18227	-0.00461855
5	A5	5	Neu Rat	1.18658	-0.00202371
5	A5	6	Neu Rat	1.19159	0.00127566
5	A5	7	Neu Rat	1.18976	-0.00226841
5	A5	8	Neu Rat	1.19273	-0.00100884
5	A5	9	Neu Rat	1.19575	0.000292348
5	A5	10	Neu Rat	1.20012	0.00295442
5	A5	11	Neu Rat	1.2014	0.00252242
5	A5	12	Neu Rat	1.20387	0.00327667
5	A5	13	Neu Rat	1.20632	0.00401376
5	A5	14	Neu Rat	1.20829	0.00427389
5	A5	15	Neu Rat	1.20964	0.00391043
5	A5	16	Neu Rat	1.21189	0.00444617
5	A5	17	Neu Rat	1.21187	0.00270966
5	A5	18	Neu Rat	1.21188	0.0010032
5	A5	19	Neu Rat	1.21537	0.00278527
5	A5	20	Neu Rat	1.21689	0.00259216
5	A5	21	Neu Rat	1.21585	-0.00016251
5	A5	22	Neu Rat	1.21511	-0.00261797
5	A5	23	Neu Rat	1.21989	0.000445127
5	A5	24	Neu Rat	1.22111	-4.19486e-05
5	A5	25	Neu Rat	1.21969	-0.00318143
5	A5	26	Neu Rat	1.21781	-0.00677737
5	A5	27	Neu Rat	1.22245	-0.00384468
5	A5	28	Neu Rat	1.22802	1.44921e-05
5	A5	29	Neu Rat	1.22908	-0.000641026
5	A5	30	Neu Rat	1.23116	-0.000279451
5	A5	31	Neu Rat	1.23785	0.00470327
5	A5	32	Neu Rat	1.25054	0.0156813
5	A5	33	Neu Rat	1.26586	0.0292813
5	A5	34	Neu Rat	1.30009	0.0618004
5	A5	35	Neu Rat	1.36968	0.129672
5	A5	36	Neu Rat	1.49171	0.249994
5	A5	37	Neu Rat	1.68382	0.44039
5	A5	38	Neu Rat	1.9542	0.709056
5	A5	39	Neu Rat	2.28868	1.04182
5	A5	40	Neu Rat	2.58769	1.33912
6	A6	1	Neu Rat	0.946668	-0.014556
6	A6	2	Neu Rat	0.950923	-0.0109971
6	A6	3	Neu Rat	0.957765	-0.00485186
6	A6	4	Neu Rat	0.965179	0.00186629
6	A6	5	Neu Rat	0.964615	0.000605395
6	A6	6	Neu Rat	0.963538	-0.0011675
6	A6	7	Neu Rat	0.967419	0.0020174
6	A6	8	Neu Rat	0.96599	-0.000108592
6	A6	9	Neu Rat	0.963291	-0.00350416
6	A6	10	Neu Rat	0.967465	-2.61874e-05
6	A6	11	Neu Rat	0.972132	0.00394484
6	A6	12	Neu Rat	0.970005	0.00112147
6	A6	13	Neu Rat	0.968155	-0.00142557
6	A6	14	Neu Rat	0.971115	0.000838738
6	A6	15	Neu Rat	0.973762	0.00278881
6	A6	16	Neu Rat	0.974687	0.00301803
6	A6	17	Neu Rat	0.974457	0.00209105
6	A6	18	Neu Rat	0.973907	0.000845118
6	A6	19	Neu Rat	0.972698	-0.00106022
6	A6	20	Neu Rat	0.972253	-0.00220166
6	A6	21	Neu Rat	0.97133	-0.00382167
6	A6	22	Neu Rat	0.972097	-0.00375076
6	A6	23	Neu Rat	0.974509	-0.00203499
6	A6	24	Neu Rat	0.979524	0.00228317
6	A6	25	Neu Rat	0.97984	0.0019027
6	A6	26	Neu Rat	0.979924	0.00129079
6	A6	27	Neu Rat	0.982201	0.00287179
6	A6	28	Neu Rat	0.980158	0.000131626
6	A6	29	Neu Rat	0.977856	-0.00286674
6	A6	30	Neu Rat	0.978287	-0.00313122
6	A6	31	Neu Rat	0.984449	0.00233392
6	A6	32	Neu Rat	0.989967	0.00715598
6	A6	33	Neu Rat	0.99819	0.0146825
6	A6	34	Neu Rat	1.01604	0.0318332
6	A6	35	Neu Rat	1.04914	0.0642418
6	A6	36	Neu Rat	1.10455	0.118951
6	A6	37	Neu Rat	1.21078	0.224484
6	A6	38	Neu Rat	1.38361	0.396617
6	A6	39	Neu Rat	1.63335	0.64566
6	A6	40	Neu Rat	1.89246	0.904075
7	A7	1	Neu Rat	1.23521	-0.0435173
7	A7	2	Neu Rat	1.24687	-0.034285
7	A7	3	Neu Rat	1.26469	-0.0189006
7	A7	4	Neu Rat	1.27478	-0.0112487
7	A7	5	Neu Rat	1.28194	-0.00651706
7	A7	6	Neu Rat	1.28688	-0.00401175
7	A7	7	Neu Rat	1.28808	-0.00525008
7	A7	8	Neu Rat	1.29381	-0.00194726
7	A7	9	Neu Rat	1.30241	0.00421671
7	A7	10	Neu Rat	1.30755	0.00692433
7	A7	11	Neu Rat	1.31244	0.00938053
7	A7	12	Neu Rat	1.31508	0.00958653
7	A7	13	Neu Rat	1.31806	0.010133
7	A7	14	Neu Rat	1.32097	0.0106073
7	A7	15	Neu Rat	1.32025	0.00744986
7	A7	16	Neu Rat	1.3227	0.00746824
7	A7	17	Neu Rat	1.32573	0.00806775
7	A7	18	Neu Rat	1.32409	0.0039914
7	A7	19	Neu Rat	1.32677	0.00424116
7	A7	20	Neu Rat	1.32767	0.0027079
7	A7	21	Neu Rat	1.32644	-0.000960393
7	A7	22	Neu Rat	1.32679	-0.00303939
7	A7	23	Neu Rat	1.33135	-0.000918286
7	A7	24	Neu Rat	1.33139	-0.00330472
7	A7	25	Neu Rat	1.33133	-0.00580763
7	A7	26	Neu Rat	1.33476	-0.00480721
7	A7	27	Neu Rat	1.3366	-0.00540491
7	A7	28	Neu Rat	1.33893	-0.00550373
7	A7	29	Neu Rat	1.34307	-0.00379723
7	A7	30	Neu Rat	1.34741	-0.00188868
7	A7	31	Neu Rat	1.35027	-0.00146714
7	A7	32	Neu Rat	1.3561	0.00192759
7	A7	33	Neu Rat	1.3718	0.0151949
7	A7	34	Neu Rat	1.40206	0.0430275
7	A7	35	Neu Rat	1.46279	0.101322
7	A7	36	Neu Rat	1.57038	0.206479
7	A7	37	Neu Rat	1.74374	0.377399
7	A7	38	Neu Rat	1.99718	0.62841
7	A7	39	Neu Rat	2.31433	0.943124
7	A7	40	Neu Rat	2.6062	1.23256
8	A8	1	Neu Rat	0.985483	-0.0115061
8	A8	2	Neu Rat	0.989805	-0.00845013
8	A8	3	Neu Rat	0.996461	-0.00306001
8	A8	4	Neu Rat	0.999224	-0.00156291
8	A8	5	Neu Rat	0.999431	-0.00262112
8	A8	6	Neu Rat	1.0017	-0.00161671
8	A8	7	Neu Rat	1.00632	0.00173165
8	A8	8	Neu Rat	1.00795	0.00210383
8	A8	9	Neu Rat	1.00501	-0.00210532
8	A8	10	Neu Rat	1.0052	-0.00317807
8	A8	11	Neu Rat	1.01113	0.00148088
8	A8	12	Neu Rat	1.01375	0.00284083
8	A8	13	Neu Rat	1.01386	0.00168332
8	A8	14	Neu Rat	1.01792	0.00447831
8	A8	15	Neu Rat	1.01775	0.00303541
8	A8	16	Neu Rat	1.01889	0.00291049
8	A8	17	Neu Rat	1.01823	0.000985151
8	A8	18	Neu Rat	1.01716	-0.00134371
8	A8	19	Neu Rat	1.01681	-0.00296721
8	A8	20	Neu Rat	1.02103	-1.21222e-05
8	A8	21	Neu Rat	1.02553	0.00322394
8	A8	22	Neu Rat	1.02414	0.000567614
8	A8	23	Neu Rat	1.0258	0.000965664
8	A8	24	Neu Rat	1.02614	3.167e-05
8	A8	25	Neu Rat	1.02724	-0.000125795
8	A8	26	Neu Rat	1.02728	-0.00135579
8	A8	27	Neu Rat	1.02811	-0.00178815
8	A8	28	Neu Rat	1.02779	-0.00337946
8	A8	29	Neu Rat	1.02961	-0.00282608
8	A8	30	Neu Rat	1.0356	0.00190368
8	A8	31	Neu Rat	1.04134	0.00637761
8	A8	32	Neu Rat	1.05493	0.0187003
8	A8	33	Neu Rat	1.07005	0.0325506
8	A8	34	Neu Rat	1.1033	0.064537
8	A8	35	Neu Rat	1.17077	0.13074
8	A8	36	Neu Rat	1.27893	0.237633
8	A8	37	Neu Rat	1.46209	0.419532
8	A8	38	Neu Rat	1.731	0.687173
8	A8	39	Neu Rat	2.05826	1.01317
8	A8	40	Neu Rat	2.35392	1.30757
9	A9	1	Neu Rat	1.01789	-0.0129665
9	A9	2	Neu Rat	1.02072	-0.0112876
9	A9	3	Neu Rat	1.02763	-0.00553005
9	A9	4	Neu Rat	1.03151	-0.00281072
9	A9	5	Neu Rat	1.03068	-0.0047936
9	A9	6	Neu Rat	1.03529	-0.00133875
9	A9	7	Neu Rat	1.03844	0.000658533
9	A9	8	Neu Rat	1.03802	-0.00091677
9	A9	9	Neu Rat	1.0377	-0.00239551
9	A9	10	Neu Rat	1.04436	0.00311248
9	A9	11	Neu Rat	1.04928	0.00687943
9	A9	12	Neu Rat	1.04949	0.00592914
9	A9	13	Neu Rat	1.04938	0.00467129
9	A9	14	Neu Rat	1.05034	0.00447357
9	A9	15	Neu Rat	1.04952	0.00249594
9	A9	16	Neu Rat	1.04867	0.000487785
9	A9	17	Neu Rat	1.052	0.00267056
9	A9	18	Neu Rat	1.05166	0.00117596
9	A9	19	Neu Rat	1.05195	0.000303037
9	A9	20	Neu Rat	1.05071	-0.0020898
9	A9	21	Neu Rat	1.05029	-0.0036626
9	A9	22	Neu Rat	1.05292	-0.00219115
9	A9	23	Neu Rat	1.05336	-0.002901
9	A9	24	Neu Rat	1.05522	-0.00219618
9	A9	25	Neu Rat	1.05865	7.53995e-05
9	A9	26	Neu Rat	1.05969	-4.16156e-05
9	A9	27	Neu Rat	1.0602	-0.00068339
9	A9	28	Neu Rat	1.05958	-0.00246111
9	A9	29	Neu Rat	1.06045	-0.00274454
9	A9	30	Neu Rat	1.06514	0.000791136
9	A9	31	Neu Rat	1.06854	0.00303256
9	A9	32	Neu Rat	1.07736	0.0106953
9	A9	33	Neu Rat	1.08502	0.0172075
9	A9	34	Neu Rat	1.1129	0.0439334
9	A9	35	Neu Rat	1.1587	0.0885713
9	A9	36	Neu Rat	1.241	0.169721
9	A9	37	Neu Rat	1.37966	0.307228
9	A9	38	Neu Rat	1.59609	0.522503
9	A9	39	Neu Rat	1.87848	0.803729
9	A9	40	Neu Rat	2.16408	1.08818
10	A10	1	Neu Rat	0.919438	-0.0151464
10	A10	2	Neu Rat	0.923013	-0.0128973
10	A10	3	Neu Rat	0.928461	-0.0087754
10	A10	4	Neu Rat	0.938508	-5.39823e-05
10	A10	5	Neu Rat	0.941933	0.00204446
10	A10	6	Neu Rat	0.94247	0.00125536
10	A10	7	Neu Rat	0.94485	0.00230912
10	A10	8	Neu Rat	0.942649	-0.00121756
10	A10	9	Neu Rat	0.942587	-0.00260581
10	A10	10	Neu Rat	0.943543	-0.00297583
10	A10	11	Neu Rat	0.951162	0.00331694
10	A10	12	Neu Rat	0.953104	0.00393272
10	A10	13	Neu Rat	0.953341	0.00284357
10	A10	14	Neu Rat	0.95485	0.00302697
10	A10	15	Neu Rat	0.954763	0.00161387
10	A10	16	Neu Rat	0.956769	0.00229391
10	A10	17	Neu Rat	0.956521	0.000719873
10	A10	18	Neu Rat	0.956604	-0.000523117
10	A10	19	Neu Rat	0.957635	-0.000818691
10	A10	20	Neu Rat	0.961107	0.0013272
10	A10	21	Neu Rat	0.961545	0.000438978
10	A10	22	Neu Rat	0.960485	-0.00194723
10	A10	23	Neu Rat	0.961277	-0.00248051
10	A10	24	Neu Rat	0.961854	-0.00323039
10	A10	25	Neu Rat	0.967106	0.000695776
10	A10	26	Neu Rat	0.968116	0.000379399
10	A10	27	Neu Rat	0.967659	-0.00140331
10	A10	28	Neu Rat	0.969034	-0.00135479
10	A10	29	Neu Rat	0.972772	0.00105712
10	A10	30	Neu Rat	0.973172	0.000131346
10	A10	31	Neu Rat	0.978222	0.00385581
10	A10	32	Neu Rat	0.988564	0.0128718
10	A10	33	Neu Rat	1.00407	0.0270519
10	A10	34	Neu Rat	1.03837	0.0600282
10	A10	35	Neu Rat	1.0968	0.117132
10	A10	36	Neu Rat	1.20211	0.221115
10	A10	37	Neu Rat	1.37236	0.390035
10	A10	38	Neu Rat	1.62681	0.643163
10	A10	39	Neu Rat	1.94617	0.961196
10	A10	40	Neu Rat	2.2405	1.2542
11	A11	1	Neu Rat	0.897556	-0.00947079
11	A11	2	Neu Rat	0.899028	-0.00912664
11	A11	3	Neu Rat	0.907242	-0.00204102
11	A11	4	Neu Rat	0.908856	-0.00155489
11	A11	5	Neu Rat	0.908762	-0.00277691
11	A11	6	Neu Rat	0.909697	-0.00297003
11	A11	7	Neu Rat	0.911183	-0.00261175
11	A11	8	Neu Rat	0.91757	0.00264692
11	A11	9	Neu Rat	0.917887	0.00183629
11	A11	10	Neu Rat	0.916269	-0.000909697
11	A11	11	Neu Rat	0.921605	0.00329898
11	A11	12	Neu Rat	0.925468	0.00603316
11	A11	13	Neu Rat	0.92436	0.00379727
11	A11	14	Neu Rat	0.92177	7.97826e-05
11	A11	15	Neu Rat	0.922962	0.000143674
11	A11	16	Neu Rat	0.923093	-0.00085292
11	A11	17	Neu Rat	0.924701	-0.000373166
11	A11	18	Neu Rat	0.928338	0.00213553
11	A11	19	Neu Rat	0.928494	0.00116373
11	A11	20	Neu Rat	0.928403	-5.48309e-05
11	A11	21	Neu Rat	0.929188	-0.000397681
11	A11	22	Neu Rat	0.928873	-0.00184113
11	A11	23	Neu Rat	0.932017	0.000174693
11	A11	24	Neu Rat	0.933033	6.31688e-05
11	A11	25	Neu Rat	0.93319	-0.000907914
11	A11	26	Neu Rat	0.932963	-0.00226285
11	A11	27	Neu Rat	0.934313	-0.00204077
11	A11	28	Neu Rat	0.935048	-0.00243393
11	A11	29	Neu Rat	0.93911	0.000500526
11	A11	30	Neu Rat	0.940039	0.000300905
11	A11	31	Neu Rat	0.942721	0.00185485
11	A11	32	Neu Rat	0.950531	0.00853707
11	A11	33	Neu Rat	0.960841	0.0177191
11	A11	34	Neu Rat	0.974765	0.0305153
11	A11	35	Neu Rat	1.00938	0.0639998
11	A11	36	Neu Rat	1.07556	0.129058
11	A11	37	Neu Rat	1.18406	0.236427
11	A11	38	Neu Rat	1.35942	0.410655
11	A11	39	Neu Rat	1.61851	0.668616
11	A11	40	Neu Rat	1.89172	0.9407
12	A12	1	Neu Rat	0.661234	-0.0219292
12	A12	2	Neu Rat	0.667129	-0.0170898
12	A12	3	Neu Rat	0.674054	-0.0112196
12	A12	4	Neu Rat	0.682942	-0.00338632
12	A12	5	Neu Rat	0.686197	-0.00118731
12	A12	6	Neu Rat	0.688965	0.000526101
12	A12	7	Neu Rat	0.691107	0.00161277
12	A12	8	Neu Rat	0.692511	0.00196111
12	A12	9	Neu Rat	0.694758	0.00315292
12	A12	10	Neu Rat	0.696214	0.00355425
12	A12	11	Neu Rat	0.700422	0.00670627
12	A12	12	Neu Rat	0.700804	0.00603371
12	A12	13	Neu Rat	0.7014	0.00557435
12	A12	14	Neu Rat	0.701467	0.00458552
12	A12	15	Neu Rat	0.700432	0.00249538
12	A12	16	Neu Rat	0.70029	0.00129835
12	A12	17	Neu Rat	0.699214	-0.000833097
12	A12	18	Neu Rat	0.695676	-0.00542592
12	A12	19	Neu Rat	0.694825	-0.00733254
12	A12	20	Neu Rat	0.698659	-0.00455292
12	A12	21	Neu Rat	0.698847	-0.00542105
12	A12	22	Neu Rat	0.700547	-0.00477624
12	A12	23	Neu Rat	0.706501	0.000122863
12	A12	24	Neu Rat	0.707874	0.000441046
12	A12	25	Neu Rat	0.71087	0.00238179
12	A12	26	Neu Rat	0.711183	0.00163919
12	A12	27	Neu Rat	0.710699	0.000100087
12	A12	28	Neu Rat	0.713002	0.00134769
12	A12	29	Neu Rat	0.711424	-0.00128563
12	A12	30	Neu Rat	0.713078	-0.000686535
12	A12	31	Neu Rat	0.716142	0.0013221
12	A12	32	Neu Rat	0.717127	0.00125166
12	A12	33	Neu Rat	0.72278	0.00584939
12	A12	34	Neu Rat	0.736454	0.0184689
12	A12	35	Neu Rat	0.755576	0.0365351
12	A12	36	Neu Rat	0.795196	0.0751004
12	A12	37	Neu Rat	0.860649	0.139497
12	A12	38	Neu Rat	0.978413	0.256207
12	A12	39	Neu Rat	1.17	0.446742
12	A12	40	Neu Rat	1.38418	0.659866
13	B1	1	Neu Rat	0.947959	-0.0151545
13	B1	2	Neu Rat	0.951765	-0.0130647
13	B1	3	Neu Rat	0.957803	-0.00874166
13	B1	4	Neu Rat	0.96199	-0.00627056
13	B1	5	Neu Rat	0.967318	-0.00265844
13	B1	6	Neu Rat	0.972221	0.000528691
13	B1	7	Neu Rat	0.975845	0.00243772
13	B1	8	Neu Rat	0.97838	0.00325676
13	B1	9	Neu Rat	0.976995	0.000156084
13	B1	10	Neu Rat	0.978665	0.000110619
13	B1	11	Neu Rat	0.986174	0.00590402
13	B1	12	Neu Rat	0.986432	0.00444665
13	B1	13	Neu Rat	0.98627	0.00256881
13	B1	14	Neu Rat	0.991593	0.0061761
13	B1	15	Neu Rat	0.991437	0.0043053
13	B1	16	Neu Rat	0.989752	0.000903918
13	B1	17	Neu Rat	0.991247	0.000683514
13	B1	18	Neu Rat	0.994663	0.00238399
13	B1	19	Neu Rat	0.993312	-0.000682896
13	B1	20	Neu Rat	0.994383	-0.00132679
13	B1	21	Neu Rat	0.997445	1.8916e-05
13	B1	22	Neu Rat	0.999303	0.000161683
13	B1	23	Neu Rat	1.00019	-0.000664603
13	B1	24	Neu Rat	0.999544	-0.00302863
13	B1	25	Neu Rat	0.996921	-0.00736736
13	B1	26	Neu Rat	1.0025	-0.00350514
13	B1	27	Neu Rat	1.00296	-0.00476106
13	B1	28	Neu Rat	1.00483	-0.00460947
13	B1	29	Neu Rat	1.01176	0.000610182
13	B1	30	Neu Rat	1.01305	0.000183844
13	B1	31	Neu Rat	1.01822	0.00364266
13	B1	32	Neu Rat	1.02143	0.00513714
13	B1	33	Neu Rat	1.03068	0.0126672
13	B1	34	Neu Rat	1.0521	0.032372
13	B1	35	Neu Rat	1.08555	0.0641104
13	B1	36	Neu Rat	1.14942	0.126264
13	B1	37	Neu Rat	1.26071	0.235839
13	B1	38	Neu Rat	1.4367	0.41011
13	B1	39	Neu Rat	1.69712	0.668816
13	B1	40	Neu Rat	1.96884	0.93882
14	B2	1	Neu Rat	0.972491	-0.00496397
14	B2	2	Neu Rat	0.974497	-0.00494252
14	B2	3	Neu Rat	0.97953	-0.00189458
14	B2	4	Neu Rat	0.983153	-0.000255816
14	B2	5	Neu Rat	0.984634	-0.000759778
14	B2	6	Neu Rat	0.986447	-0.00093222
14	B2	7	Neu Rat	0.987224	-0.00213964
14	B2	8	Neu Rat	0.992538	0.00119005
14	B2	9	Neu Rat	0.992228	-0.00110485
14	B2	10	Neu Rat	0.998155	0.00283686
14	B2	11	Neu Rat	1.00271	0.00541005
14	B2	12	Neu Rat	1.00022	0.000931288
14	B2	13	Neu Rat	0.998893	-0.0023797
14	B2	14	Neu Rat	1.00487	0.00161232
14	B2	15	Neu Rat	1.00701	0.0017714
14	B2	16	Neu Rat	1.00717	-5.32818e-05
14	B2	17	Neu Rat	1.01195	0.0027414
14	B2	18	Neu Rat	1.01268	0.00148224
14	B2	19	Neu Rat	1.01384	0.000660111
14	B2	20	Neu Rat	1.01417	-0.000991956
14	B2	21	Neu Rat	1.01405	-0.00310346
14	B2	22	Neu Rat	1.0157	-0.00343051
14	B2	23	Neu Rat	1.01878	-0.00234351
14	B2	24	Neu Rat	1.02184	-0.00126067
14	B2	25	Neu Rat	1.02349	-0.00160061
14	B2	26	Neu Rat	1.02609	-0.000989246
14	B2	27	Neu Rat	1.02762	-0.0014429
14	B2	28	Neu Rat	1.03149	0.000446024
14	B2	29	Neu Rat	1.03495	0.0019201
14	B2	30	Neu Rat	1.03869	0.00368088
14	B2	31	Neu Rat	1.04697	0.0099753
14	B2	32	Neu Rat	1.05612	0.0171349
14	B2	33	Neu Rat	1.07794	0.0369733
14	B2	34	Neu Rat	1.11726	0.0743082
14	B2	35	Neu Rat	1.18533	0.140392
14	B2	36	Neu Rat	1.30446	0.257537
14	B2	37	Neu Rat	1.50432	0.455412
14	B2	38	Neu Rat	1.77984	0.728947
14	B2	39	Neu Rat	2.10975	1.05687
14	B2	40	Neu Rat	2.41067	1.35581
15	B3	1	Neu Rat	1.0323	-0.0132717
15	B3	2	Neu Rat	1.03585	-0.011609
15	B3	3	Neu Rat	1.04147	-0.00786781
15	B3	4	Neu Rat	1.04682	-0.00440161
15	B3	5	Neu Rat	1.05364	0.000530628
15	B3	6	Neu Rat	1.05932	0.00433467
15	B3	7	Neu Rat	1.05998	0.00311308
15	B3	8	Neu Rat	1.05986	0.00110257
15	B3	9	Neu Rat	1.06381	0.00317354
15	B3	10	Neu Rat	1.06451	0.0019882
15	B3	11	Neu Rat	1.06625	0.0018439
15	B3	12	Neu Rat	1.06528	-0.00100286
15	B3	13	Neu Rat	1.06637	-0.00180078
15	B3	14	Neu Rat	1.06996	-9.73275e-05
15	B3	15	Neu Rat	1.0749	0.00296368
15	B3	16	Neu Rat	1.07512	0.00129792
15	B3	17	Neu Rat	1.07491	-0.000793179
15	B3	18	Neu Rat	1.07754	-4.87657e-05
15	B3	19	Neu Rat	1.07749	-0.00198072
15	B3	20	Neu Rat	1.08156	0.00020541
15	B3	21	Neu Rat	1.08491	0.00167307
15	B3	22	Neu Rat	1.08546	0.000336443
15	B3	23	Neu Rat	1.08892	0.00191961
15	B3	24	Neu Rat	1.08599	-0.00289458
15	B3	25	Neu Rat	1.08784	-0.00293206
15	B3	26	Neu Rat	1.09062	-0.00203113
15	B3	27	Neu Rat	1.09286	-0.00167546
15	B3	28	Neu Rat	1.09787	0.00145004
15	B3	29	Neu Rat	1.0999	0.00159352
15	B3	30	Neu Rat	1.10679	0.0066036
15	B3	31	Neu Rat	1.11615	0.0140864
15	B3	32	Neu Rat	1.12488	0.0209284
15	B3	33	Neu Rat	1.14338	0.0375448
15	B3	34	Neu Rat	1.18092	0.0732053
15	B3	35	Neu Rat	1.24596	0.136356
15	B3	36	Neu Rat	1.36666	0.255173
15	B3	37	Neu Rat	1.55939	0.446027
15	B3	38	Neu Rat	1.83029	0.71504
15	B3	39	Neu Rat	2.15693	1.0398
15	B3	40	Neu Rat	2.45962	1.3406
16	B4	1	Neu Rat	1.20676	-0.0233254
16	B4	2	Neu Rat	1.21405	-0.0185736
16	B4	3	Neu Rat	1.22454	-0.0106211
16	B4	4	Neu Rat	1.23568	-0.00201101
16	B4	5	Neu Rat	1.23787	-0.00235722
16	B4	6	Neu Rat	1.24286	9.41692e-05
16	B4	7	Neu Rat	1.24711	0.00181254
16	B4	8	Neu Rat	1.24823	0.000398211
16	B4	9	Neu Rat	1.25274	0.00237431
16	B4	10	Neu Rat	1.2561	0.00320195
16	B4	11	Neu Rat	1.25986	0.00442465
16	B4	12	Neu Rat	1.25827	0.000305105
16	B4	13	Neu Rat	1.26233	0.00182702
16	B4	14	Neu Rat	1.26844	0.00539898
16	B4	15	Neu Rat	1.26845	0.00287624
16	B4	16	Neu Rat	1.26687	-0.00123508
16	B4	17	Neu Rat	1.272	0.00136293
16	B4	18	Neu Rat	1.27627	0.00309215
16	B4	19	Neu Rat	1.28137	0.0056587
16	B4	20	Neu Rat	1.27917	0.000930113
16	B4	21	Neu Rat	1.27851	-0.00226806
16	B4	22	Neu Rat	1.28022	-0.00308873
16	B4	23	Neu Rat	1.28099	-0.0048589
16	B4	24	Neu Rat	1.2856	-0.0027835
16	B4	25	Neu Rat	1.28626	-0.00465595
16	B4	26	Neu Rat	1.29225	-0.00119784
16	B4	27	Neu Rat	1.29545	-0.000537807
16	B4	28	Neu Rat	1.29709	-0.0014325
16	B4	29	Neu Rat	1.30159	0.000536565
16	B4	30	Neu Rat	1.30634	0.00275407
16	B4	31	Neu Rat	1.3137	0.00757355
16	B4	32	Neu Rat	1.33253	0.0238732
16	B4	33	Neu Rat	1.36552	0.0543259
16	B4	34	Neu Rat	1.423	0.109278
16	B4	35	Neu Rat	1.52533	0.209071
16	B4	36	Neu Rat	1.6913	0.372504
16	B4	37	Neu Rat	1.94146	0.620126
16	B4	38	Neu Rat	2.26508	0.941219
16	B4	39	Neu Rat	2.62226	1.29586
16	B4	40	Neu Rat	2.91696	1.58803
17	B5	1	Neu Rat	1.32572	-0.017406
17	B5	2	Neu Rat	1.33163	-0.0133349
17	B5	3	Neu Rat	1.33587	-0.0109316
17	B5	4	Neu Rat	1.34501	-0.00363689
17	B5	5	Neu Rat	1.35019	-0.000292791
17	B5	6	Neu Rat	1.35107	-0.00125894
17	B5	7	Neu Rat	1.35326	-0.000907116
17	B5	8	Neu Rat	1.36308	0.00707351
17	B5	9	Neu Rat	1.36243	0.00458803
17	B5	10	Neu Rat	1.36196	0.00227541
17	B5	11	Neu Rat	1.36473	0.00320803
17	B5	12	Neu Rat	1.36316	-0.000204418
17	B5	13	Neu Rat	1.36396	-0.00124484
17	B5	14	Neu Rat	1.36707	2.90732e-05
17	B5	15	Neu Rat	1.36836	-0.000519369
17	B5	16	Neu Rat	1.37242	0.00170023
17	B5	17	Neu Rat	1.37314	0.000581727
17	B5	18	Neu Rat	1.37465	0.000251199
17	B5	19	Neu Rat	1.37825	0.00201327
17	B5	20	Neu Rat	1.38162	0.00354944
17	B5	21	Neu Rat	1.38265	0.00273242
17	B5	22	Neu Rat	1.38471	0.00295467
17	B5	23	Neu Rat	1.38577	0.00217389
17	B5	24	Neu Rat	1.38609	0.000657583
17	B5	25	Neu Rat	1.38773	0.000462358
17	B5	26	Neu Rat	1.38771	-0.00139703
17	B5	27	Neu Rat	1.38505	-0.00589714
17	B5	28	Neu Rat	1.38627	-0.0065251
17	B5	29	Neu Rat	1.39109	-0.00354399
17	B5	30	Neu Rat	1.39858	0.00210836
17	B5	31	Neu Rat	1.40451	0.00620276
17	B5	32	Neu Rat	1.41714	0.0169916
17	B5	33	Neu Rat	1.43445	0.0324594
17	B5	34	Neu Rat	1.46536	0.0615378
17	B5	35	Neu Rat	1.52008	0.114411
17	B5	36	Neu Rat	1.61927	0.211767
17	B5	37	Neu Rat	1.78592	0.376578
17	B5	38	Neu Rat	2.03262	0.621441
17	B5	39	Neu Rat	2.34902	0.935998
17	B5	40	Neu Rat	2.64195	1.22709
18	B6	1	Neu Rat	1.14674	-0.0132889
18	B6	2	Neu Rat	1.14912	-0.0121149
18	B6	3	Neu Rat	1.15494	-0.00750647
18	B6	4	Neu Rat	1.15834	-0.00531243
18	B6	5	Neu Rat	1.15905	-0.00580894
18	B6	6	Neu Rat	1.1672	0.00112843
18	B6	7	Neu Rat	1.17	0.00271939
18	B6	8	Neu Rat	1.17409	0.0056095
18	B6	9	Neu Rat	1.17401	0.00431476
18	B6	10	Neu Rat	1.17246	0.00156471
18	B6	11	Neu Rat	1.17317	0.00106033
18	B6	12	Neu Rat	1.17543	0.00211807
18	B6	13	Neu Rat	1.17623	0.0017025
18	B6	14	Neu Rat	1.17466	-0.00106817
18	B6	15	Neu Rat	1.1749	-0.00203974
18	B6	16	Neu Rat	1.17926	0.00110702
18	B6	17	Neu Rat	1.17986	0.000505725
18	B6	18	Neu Rat	1.18063	6.4524e-05
18	B6	19	Neu Rat	1.18405	0.00227585
18	B6	20	Neu Rat	1.18651	0.00352468
18	B6	21	Neu Rat	1.18694	0.00275315
18	B6	22	Neu Rat	1.18762	0.00222397
18	B6	23	Neu Rat	1.18554	-0.00107027
18	B6	24	Neu Rat	1.18592	-0.00189413
18	B6	25	Neu Rat	1.18984	0.000821691
18	B6	26	Neu Rat	1.19444	0.00420687
18	B6	27	Neu Rat	1.19036	-0.00108138
18	B6	28	Neu Rat	1.18842	-0.00422422
18	B6	29	Neu Rat	1.18932	-0.00453215
18	B6	30	Neu Rat	1.1919	-0.00316327
18	B6	31	Neu Rat	1.19968	0.00340396
18	B6	32	Neu Rat	1.2096	0.0121186
18	B6	33	Neu Rat	1.21951	0.0208166
18	B6	34	Neu Rat	1.23562	0.0357227
18	B6	35	Neu Rat	1.27212	0.071014
18	B6	36	Neu Rat	1.3382	0.135891
18	B6	37	Neu Rat	1.45538	0.251858
18	B6	38	Neu Rat	1.64679	0.442065
18	B6	39	Neu Rat	1.91519	0.709256
18	B6	40	Neu Rat	2.18978	0.982637
19	B7	1	Neu Rat	1.13977	-0.013251
19	B7	2	Neu Rat	1.14466	-0.00962553
19	B7	3	Neu Rat	1.15192	-0.00363977
19	B7	4	Neu Rat	1.15541	-0.0014153
19	B7	5	Neu Rat	1.15613	-0.00196567
19	B7	6	Neu Rat	1.15941	5.25705e-05
19	B7	7	Neu Rat	1.16313	0.00250461
19	B7	8	Neu Rat	1.16175	-0.000146222
19	B7	9	Neu Rat	1.16112	-0.0020489
19	B7	10	Neu Rat	1.16561	0.00117419
19	B7	11	Neu Rat	1.16529	-0.000408767
19	B7	12	Neu Rat	1.16702	5.11672e-05
19	B7	13	Neu Rat	1.16684	-0.00139613
19	B7	14	Neu Rat	1.1707	0.00119336
19	B7	15	Neu Rat	1.172	0.00123094
19	B7	16	Neu Rat	1.17488	0.00284267
19	B7	17	Neu Rat	1.17512	0.0018107
19	B7	18	Neu Rat	1.17571	0.00113612
19	B7	19	Neu Rat	1.17815	0.0023032
19	B7	20	Neu Rat	1.18173	0.00461994
19	B7	21	Neu Rat	1.1816	0.00321878
19	B7	22	Neu Rat	1.18038	0.000730427
19	B7	23	Neu Rat	1.18075	-0.000169459
19	B7	24	Neu Rat	1.17972	-0.00246552
19	B7	25	Neu Rat	1.1803	-0.00315346
19	B7	26	Neu Rat	1.1841	-0.000617613
19	B7	27	Neu Rat	1.18533	-0.000660027
19	B7	28	Neu Rat	1.18499	-0.00226754
19	B7	29	Neu Rat	1.18707	-0.00145713
19	B7	30	Neu Rat	1.18874	-0.00105716
19	B7	31	Neu Rat	1.19517	0.00411154
19	B7	32	Neu Rat	1.21144	0.0191081
19	B7	33	Neu Rat	1.23118	0.0375772
19	B7	34	Neu Rat	1.265	0.0701353
19	B7	35	Neu Rat	1.33239	0.136255
19	B7	36	Neu Rat	1.44664	0.249239
19	B7	37	Neu Rat	1.63494	0.436269
19	B7	38	Neu Rat	1.89975	0.699808
19	B7	39	Neu Rat	2.22655	1.02535
19	B7	40	Neu Rat	2.51957	1.3171
20	B8	1	Neu Rat	1.28172	-0.0218678
20	B8	2	Neu Rat	1.28696	-0.018224
20	B8	3	Neu Rat	1.29533	-0.0114594
20	B8	4	Neu Rat	1.30063	-0.00775843
20	B8	5	Neu Rat	1.31062	0.000629752
20	B8	6	Neu Rat	1.3138	0.00220142
20	B8	7	Neu Rat	1.31751	0.00430691
20	B8	8	Neu Rat	1.31818	0.00338175
20	B8	9	Neu Rat	1.3191	0.00269142
20	B8	10	Neu Rat	1.32255	0.00453906
20	B8	11	Neu Rat	1.32179	0.0021835
20	B8	12	Neu Rat	1.32288	0.00166901
20	B8	13	Neu Rat	1.32612	0.00330482
20	B8	14	Neu Rat	1.3284	0.00398493
20	B8	15	Neu Rat	1.32736	0.00133861
20	B8	16	Neu Rat	1.32585	-0.00177166
20	B8	17	Neu Rat	1.32924	1.31595e-05
20	B8	18	Neu Rat	1.33021	-0.000617561
20	B8	19	Neu Rat	1.33089	-0.00154165
20	B8	20	Neu Rat	1.3332	-0.000837827
20	B8	21	Neu Rat	1.33588	0.000245802
20	B8	22	Neu Rat	1.33453	-0.0027058
20	B8	23	Neu Rat	1.33784	-0.00100181
20	B8	24	Neu Rat	1.34411	0.00366644
20	B8	25	Neu Rat	1.34135	-0.000699462
20	B8	26	Neu Rat	1.33924	-0.00441401
20	B8	27	Neu Rat	1.34289	-0.00236347
20	B8	28	Neu Rat	1.34662	-0.000232232
20	B8	29	Neu Rat	1.34923	0.000773553
20	B8	30	Neu Rat	1.35053	0.000473162
20	B8	31	Neu Rat	1.35755	0.00589064
20	B8	32	Neu Rat	1.37243	0.0191699
20	B8	33	Neu Rat	1.39799	0.0431242
20	B8	34	Neu Rat	1.44974	0.0932691
20	B8	35	Neu Rat	1.53364	0.17557
20	B8	36	Neu Rat	1.67423	0.314552
20	B8	37	Neu Rat	1.89753	0.536251
20	B8	38	Neu Rat	2.20019	0.83731
20	B8	39	Neu Rat	2.54377	1.17929
20	B8	40	Neu Rat	2.83594	1.46986
21	B9	1	Neu Rat	1.26596	-0.0259392
21	B9	2	Neu Rat	1.27048	-0.0236867
21	B9	3	Neu Rat	1.28382	-0.0126224
21	B9	4	Neu Rat	1.29347	-0.00523917
21	B9	5	Neu Rat	1.29653	-0.00444571
21	B9	6	Neu Rat	1.30291	-0.000337394
21	B9	7	Neu Rat	1.30594	0.000420306
21	B9	8	Neu Rat	1.3114	0.00360368
21	B9	9	Neu Rat	1.31301	0.00294326
21	B9	10	Neu Rat	1.31516	0.00282334
21	B9	11	Neu Rat	1.3193	0.00469708
21	B9	12	Neu Rat	1.32189	0.00501263
21	B9	13	Neu Rat	1.32154	0.00239528
21	B9	14	Neu Rat	1.32351	0.00208785
21	B9	15	Neu Rat	1.32593	0.00224604
21	B9	16	Neu Rat	1.33025	0.00428858
21	B9	17	Neu Rat	1.3291	0.000867638
21	B9	18	Neu Rat	1.32856	-0.00194272
21	B9	19	Neu Rat	1.33187	-0.000902609
21	B9	20	Neu Rat	1.33503	-1.29441e-05
21	B9	21	Neu Rat	1.33955	0.00223559
21	B9	22	Neu Rat	1.34239	0.00280219
21	B9	23	Neu Rat	1.34443	0.00257272
21	B9	24	Neu Rat	1.34533	0.00119836
21	B9	25	Neu Rat	1.34474	-0.00165872
21	B9	26	Neu Rat	1.34888	0.000215734
21	B9	27	Neu Rat	1.35019	-0.000745683
21	B9	28	Neu Rat	1.35101	-0.00219717
21	B9	29	Neu Rat	1.35228	-0.00320377
21	B9	30	Neu Rat	1.35557	-0.00217892
21	B9	31	Neu Rat	1.35875	-0.00127018
21	B9	32	Neu Rat	1.36208	-0.000219107
21	B9	33	Neu Rat	1.36245	-0.00211131
21	B9	34	Neu Rat	1.36551	-0.0013225
21	B9	35	Neu Rat	1.37121	0.00210048
21	B9	36	Neu Rat	1.38687	0.0154929
21	B9	37	Neu Rat	1.40863	0.0349828
21	B9	38	Neu Rat	1.44013	0.0642112
21	B9	39	Neu Rat	1.51181	0.133621
21	B9	40	Neu Rat	1.60728	0.22682
22	B10	1	Neu Rat	1.07916	-0.0185792
22	B10	2	Neu Rat	1.08656	-0.0134325
22	B10	3	Neu Rat	1.09333	-0.00890701
22	B10	4	Neu Rat	1.09436	-0.0101209
22	B10	5	Neu Rat	1.09944	-0.00728586
22	B10	6	Neu Rat	1.10522	-0.00374175
22	B10	7	Neu Rat	1.10914	-0.00207448
22	B10	8	Neu Rat	1.11245	-0.00100718
22	B10	9	Neu Rat	1.12019	0.00449386
22	B10	10	Neu Rat	1.12391	0.00597005
22	B10	11	Neu Rat	1.12661	0.00642103
22	B10	12	Neu Rat	1.128	0.00556548
22	B10	13	Neu Rat	1.12779	0.00310847
22	B10	14	Neu Rat	1.13052	0.00359271
22	B10	15	Neu Rat	1.13221	0.00304102
22	B10	16	Neu Rat	1.1362	0.00478483
22	B10	17	Neu Rat	1.13751	0.00385799
22	B10	18	Neu Rat	1.13619	0.000286616
22	B10	19	Neu Rat	1.14011	0.00196462
22	B10	20	Neu Rat	1.14069	0.00030083
22	B10	21	Neu Rat	1.1429	0.000268776
22	B10	22	Neu Rat	1.14591	0.00103399
22	B10	23	Neu Rat	1.1514	0.00427579
22	B10	24	Neu Rat	1.1526	0.00322664
22	B10	25	Neu Rat	1.15305	0.00143231
22	B10	26	Neu Rat	1.15631	0.00245371
22	B10	27	Neu Rat	1.15582	-0.000280695
22	B10	28	Neu Rat	1.15609	-0.00226063
22	B10	29	Neu Rat	1.15737	-0.00322371
22	B10	30	Neu Rat	1.15804	-0.00479559
22	B10	31	Neu Rat	1.16295	-0.00212874
22	B10	32	Neu Rat	1.16591	-0.00141741
22	B10	33	Neu Rat	1.16668	-0.00288796
22	B10	34	Neu Rat	1.16844	-0.00337265
22	B10	35	Neu Rat	1.17148	-0.00257417
22	B10	36	Neu Rat	1.17735	0.00104909
22	B10	37	Neu Rat	1.19524	0.0166935
22	B10	38	Neu Rat	1.22283	0.0420393
22	B10	39	Neu Rat	1.26584	0.0828074
22	B10	40	Neu Rat	1.3296	0.14432
23	B11	1	Neu Rat	0.947056	-0.00700807
23	B11	2	Neu Rat	0.952244	-0.00374917
23	B11	3	Neu Rat	0.956959	-0.000963959
23	B11	4	Neu Rat	0.955936	-0.00391522
23	B11	5	Neu Rat	0.956649	-0.00513126
23	B11	6	Neu Rat	0.963303	-0.000406214
23	B11	7	Neu Rat	0.970538	0.00489992
23	B11	8	Neu Rat	0.972553	0.00498582
23	B11	9	Neu Rat	0.972908	0.00341125
23	B11	10	Neu Rat	0.972046	0.000620866
23	B11	11	Neu Rat	0.970738	-0.00261608
23	B11	12	Neu Rat	0.974963	-0.000320037
23	B11	13	Neu Rat	0.980043	0.00283026
23	B11	14	Neu Rat	0.98357	0.0044285
23	B11	15	Neu Rat	0.982185	0.00111461
23	B11	16	Neu Rat	0.981597	-0.00140183
23	B11	17	Neu Rat	0.981121	-0.00380705
23	B11	18	Neu Rat	0.98348	-0.00337747
23	B11	19	Neu Rat	0.987191	-0.00159504
23	B11	20	Neu Rat	0.992323	0.00160788
23	B11	21	Neu Rat	0.993243	0.00059914
23	B11	22	Neu Rat	0.994785	0.000212076
23	B11	23	Neu Rat	0.996333	-0.00016879
23	B11	24	Neu Rat	0.99674	-0.00169102
23	B11	25	Neu Rat	0.999099	-0.00126067
23	B11	26	Neu Rat	1.00055	-0.00174334
23	B11	27	Neu Rat	1.00466	0.00044374
23	B11	28	Neu Rat	1.00939	0.00324392
23	B11	29	Neu Rat	1.01791	0.00983161
23	B11	30	Neu Rat	1.02614	0.0161349
23	B11	31	Neu Rat	1.04923	0.0372983
23	B11	32	Neu Rat	1.0901	0.0762409
23	B11	33	Neu Rat	1.16027	0.144476
23	B11	34	Neu Rat	1.28017	0.262454
23	B11	35	Neu Rat	1.46968	0.450029
23	B11	36	Neu Rat	1.733	0.711417
23	B11	37	Neu Rat	2.04371	1.0202
23	B11	38	Neu Rat	2.35896	1.33352
23	B11	39	Neu Rat	2.63785	1.61049
23	B11	40	Neu Rat	2.83941	1.81012
24	B12	1	Neu Rat	0.843726	-0.0122847
24	B12	2	Neu Rat	0.850605	-0.0071432
24	B12	3	Neu Rat	0.855495	-0.00399039
24	B12	4	Neu Rat	0.862036	0.000812927
24	B12	5	Neu Rat	0.861422	-0.00153917
24	B12	6	Neu Rat	0.861751	-0.00294714
24	B12	7	Neu Rat	0.867752	0.00131617
24	B12	8	Neu Rat	0.870402	0.00222867
24	B12	9	Neu Rat	0.871094	0.00118287
24	B12	10	Neu Rat	0.873239	0.00159052
24	B12	11	Neu Rat	0.874158	0.000771453
24	B12	12	Neu Rat	0.875806	0.000681766
24	B12	13	Neu Rat	0.876984	0.000122932
24	B12	14	Neu Rat	0.877043	-0.00155617
24	B12	15	Neu Rat	0.882674	0.0023374
24	B12	16	Neu Rat	0.883888	0.00181421
24	B12	17	Neu Rat	0.885667	0.00185512
24	B12	18	Neu Rat	0.88932	0.00377047
24	B12	19	Neu Rat	0.888801	0.0015138
24	B12	20	Neu Rat	0.888094	-0.000930272
24	B12	21	Neu Rat	0.889432	-0.00132972
24	B12	22	Neu Rat	0.889272	-0.00322746
24	B12	23	Neu Rat	0.892167	-0.00206998
24	B12	24	Neu Rat	0.892274	-0.0037008
24	B12	25	Neu Rat	0.894029	-0.00368296
24	B12	26	Neu Rat	0.899227	-0.000222355
24	B12	27	Neu Rat	0.903147	0.00195997
24	B12	28	Neu Rat	0.906163	0.00323815
24	B12	29	Neu Rat	0.912464	0.0078012
24	B12	30	Neu Rat	0.92496	0.0185599
24	B12	31	Neu Rat	0.951522	0.0433842
24	B12	32	Neu Rat	0.997872	0.0879965
24	B12	33	Neu Rat	1.07847	0.166858
24	B12	34	Neu Rat	1.2164	0.303054
24	B12	35	Neu Rat	1.42747	0.512386
24	B12	36	Neu Rat	1.70754	0.790718
24	B12	37	Neu Rat	2.02894	1.11037
24	B12	38	Neu Rat	2.3457	1.4254
24	B12	39	Neu Rat	2.6256	1.70356
24	B12	40	Neu Rat	2.82195	1.89817
25	C1	1	Neu Rat	1.09522	-0.0199137
25	C1	2	Neu Rat	1.10251	-0.0151231
25	C1	3	Neu Rat	1.10776	-0.0123602
25	C1	4	Neu Rat	1.11654	-0.00607135
25	C1	5	Neu Rat	1.12284	-0.00226555
25	C1	6	Neu Rat	1.13015	0.0025552
25	C1	7	Neu Rat	1.13433	0.00423753
25	C1	8	Neu Rat	1.13728	0.00469964
25	C1	9	Neu Rat	1.13501	-6.45145e-05
25	C1	10	Neu Rat	1.13493	-0.00263557
25	C1	11	Neu Rat	1.14446	0.00440104
25	C1	12	Neu Rat	1.14949	0.0069412
25	C1	13	Neu Rat	1.15336	0.00831192
25	C1	14	Neu Rat	1.15331	0.00577829
25	C1	15	Neu Rat	1.15264	0.0026088
25	C1	16	Neu Rat	1.15443	0.00191458
25	C1	17	Neu Rat	1.15316	-0.00185191
25	C1	18	Neu Rat	1.15207	-0.0054384
25	C1	19	Neu Rat	1.15697	-0.00302758
25	C1	20	Neu Rat	1.15977	-0.00271413
25	C1	21	Neu Rat	1.16352	-0.0014575
25	C1	22	Neu Rat	1.16919	0.00171876
25	C1	23	Neu Rat	1.17241	0.00244217
25	C1	24	Neu Rat	1.17213	-0.000331897
25	C1	25	Neu Rat	1.17154	-0.00340959
25	C1	26	Neu Rat	1.1731	-0.00434343
25	C1	27	Neu Rat	1.18042	0.000481254
25	C1	28	Neu Rat	1.18142	-0.00100786
25	C1	29	Neu Rat	1.18581	0.000889046
25	C1	30	Neu Rat	1.19562	0.00821307
25	C1	31	Neu Rat	1.2063	0.0163984
25	C1	32	Neu Rat	1.2257	0.0333026
25	C1	33	Neu Rat	1.26199	0.0671008
25	C1	34	Neu Rat	1.33401	0.136628
25	C1	35	Neu Rat	1.45711	0.257236
25	C1	36	Neu Rat	1.64722	0.444854
25	C1	37	Neu Rat	1.9218	0.716945
25	C1	38	Neu Rat	2.25104	1.04369
25	C1	39	Neu Rat	2.5905	1.38066
25	C1	40	Neu Rat	2.86454	1.65221
26	C2	1	Neu Rat	1.05864	-0.0148227
26	C2	2	Neu Rat	1.06271	-0.013519
26	C2	3	Neu Rat	1.06856	-0.0104351
26	C2	4	Neu Rat	1.07702	-0.0047433
26	C2	5	Neu Rat	1.0845	-1.94603e-05
26	C2	6	Neu Rat	1.08717	-0.00011513
26	C2	7	Neu Rat	1.09352	0.0034593
26	C2	8	Neu Rat	1.0935	0.000682492
26	C2	9	Neu Rat	1.09519	-0.000395819
26	C2	10	Neu Rat	1.10409	0.00573338
26	C2	11	Neu Rat	1.10867	0.00754983
26	C2	12	Neu Rat	1.11075	0.00686217
26	C2	13	Neu Rat	1.10992	0.00326675
26	C2	14	Neu Rat	1.11034	0.000919458
26	C2	15	Neu Rat	1.11125	-0.000930734
26	C2	16	Neu Rat	1.11238	-0.00257183
26	C2	17	Neu Rat	1.11805	0.000338838
26	C2	18	Neu Rat	1.12229	0.00181304
26	C2	19	Neu Rat	1.12425	0.00100116
26	C2	20	Neu Rat	1.12785	0.00183472
26	C2	21	Neu Rat	1.12794	-0.000838131
26	C2	22	Neu Rat	1.12864	-0.00289896
26	C2	23	Neu Rat	1.13244	-0.00186751
26	C2	24	Neu Rat	1.13191	-0.00516395
26	C2	25	Neu Rat	1.13392	-0.00591634
26	C2	26	Neu Rat	1.13757	-0.00504153
26	C2	27	Neu Rat	1.14121	-0.0041666
26	C2	28	Neu Rat	1.14673	-0.00140565
26	C2	29	Neu Rat	1.15538	0.00447333
26	C2	30	Neu Rat	1.16225	0.00857561
26	C2	31	Neu Rat	1.16806	0.0116246
26	C2	32	Neu Rat	1.18773	0.0285303
26	C2	33	Neu Rat	1.22666	0.0646918
26	C2	34	Neu Rat	1.30352	0.138784
26	C2	35	Neu Rat	1.4323	0.264797
26	C2	36	Neu Rat	1.62625	0.455985
26	C2	37	Neu Rat	1.89823	0.725203
26	C2	38	Neu Rat	2.23227	1.05648
26	C2	39	Neu Rat	2.56924	1.39068
26	C2	40	Neu Rat	2.82441	1.64308
27	C3	1	Neu Rat	1.16216	-0.0143965
27	C3	2	Neu Rat	1.16768	-0.0117386
27	C3	3	Neu Rat	1.17843	-0.00384538
27	C3	4	Neu Rat	1.18481	-0.000329909
27	C3	5	Neu Rat	1.18842	0.000426345
27	C3	6	Neu Rat	1.19151	0.000654859
27	C3	7	Neu Rat	1.19491	0.0011982
27	C3	8	Neu Rat	1.20002	0.0034491
27	C3	9	Neu Rat	1.20035	0.000917089
27	C3	10	Neu Rat	1.20014	-0.00214934
27	C3	11	Neu Rat	1.20505	-9.48988e-05
27	C3	12	Neu Rat	1.21049	0.00248299
27	C3	13	Neu Rat	1.21181	0.000944705
27	C3	14	Neu Rat	1.21167	-0.00205449
27	C3	15	Neu Rat	1.21679	0.00020678
27	C3	16	Neu Rat	1.21895	-0.000491678
27	C3	17	Neu Rat	1.22057	-0.00173802
27	C3	18	Neu Rat	1.22537	0.000204484
27	C3	19	Neu Rat	1.22999	0.00196841
27	C3	20	Neu Rat	1.22913	-0.00174926
27	C3	21	Neu Rat	1.23527	0.0015278
27	C3	22	Neu Rat	1.24811	0.0115089
27	C3	23	Neu Rat	1.27213	0.0326681
27	C3	24	Neu Rat	1.31231	0.0699938
27	C3	25	Neu Rat	1.38682	0.141636
27	C3	26	Neu Rat	1.51311	0.265068
27	C3	27	Neu Rat	1.7113	0.460403
27	C3	28	Neu Rat	1.98805	0.734295
27	C3	29	Neu Rat	2.30972	1.0531
27	C3	30	Neu Rat	2.64021	1.38073
27	C3	31	Neu Rat	2.92773	1.6654
27	C3	32	Neu Rat	3.16245	1.89725
27	C3	33	Neu Rat	3.3342	2.06615
27	C3	34	Neu Rat	3.45163	2.18072
27	C3	35	Neu Rat	3.53035	2.25658
27	C3	36	Neu Rat	3.57668	2.30005
27	C3	37	Neu Rat	3.60885	2.32936
27	C3	38	Neu Rat	3.63571	2.35336
27	C3	39	Neu Rat	3.64695	2.36174
27	C3	40	Neu Rat	3.65629	2.36822
28	C4	1	Neu Rat	1.40067	-0.0156528
28	C4	2	Neu Rat	1.40544	-0.0145847
28	C4	3	Neu Rat	1.4142	-0.00952093
28	C4	4	Neu Rat	1.42389	-0.00353104
28	C4	5	Neu Rat	1.43211	0.000990186
28	C4	6	Neu Rat	1.43667	0.001853
28	C4	7	Neu Rat	1.44149	0.00297915
28	C4	8	Neu Rat	1.4496	0.00738403
28	C4	9	Neu Rat	1.44758	0.00166661
28	C4	10	Neu Rat	1.44953	-8.10219e-05
28	C4	11	Neu Rat	1.45534	0.00203123
28	C4	12	Neu Rat	1.45533	-0.00167633
28	C4	13	Neu Rat	1.46345	0.00274441
28	C4	14	Neu Rat	1.46919	0.00478608
28	C4	15	Neu Rat	1.46978	0.00167804
28	C4	16	Neu Rat	1.46894	-0.00285599
28	C4	17	Neu Rat	1.47371	-0.00178885
28	C4	18	Neu Rat	1.47386	-0.00533774
28	C4	19	Neu Rat	1.48187	-0.00102405
28	C4	20	Neu Rat	1.4863	-0.000296777
28	C4	21	Neu Rat	1.4959	0.00560418
28	C4	22	Neu Rat	1.51029	0.016296
28	C4	23	Neu Rat	1.53309	0.0354014
28	C4	24	Neu Rat	1.57473	0.073343
28	C4	25	Neu Rat	1.649	0.143915
28	C4	26	Neu Rat	1.7751	0.266314
28	C4	27	Neu Rat	1.9751	0.462617
28	C4	28	Neu Rat	2.24813	0.731946
28	C4	29	Neu Rat	2.56453	1.04465
28	C4	30	Neu Rat	2.89146	1.36788
28	C4	31	Neu Rat	3.18456	1.65729
28	C4	32	Neu Rat	3.41782	1.88684
28	C4	33	Neu Rat	3.58123	2.04656
28	C4	34	Neu Rat	3.69536	2.15699
28	C4	35	Neu Rat	3.77121	2.22914
28	C4	36	Neu Rat	3.81524	2.26947
28	C4	37	Neu Rat	3.84081	2.29134
28	C4	38	Neu Rat	3.86957	2.3164
28	C4	39	Neu Rat	3.88691	2.33005
28	C4	40	Neu Rat	3.89226	2.3317
29	C5	1	Neu Rat	1.42637	-0.0236624
29	C5	2	Neu Rat	1.43241	-0.0209179
29	C5	3	Neu Rat	1.44517	-0.011444
29	C5	4	Neu Rat	1.45229	-0.00761564
29	C5	5	Neu Rat	1.46288	-0.000320624
29	C5	6	Neu Rat	1.46964	0.00314372
29	C5	7	Neu Rat	1.47346	0.00367337
29	C5	8	Neu Rat	1.47627	0.00319797
29	C5	9	Neu Rat	1.4823	0.00593287
29	C5	10	Neu Rat	1.48254	0.00288576
29	C5	11	Neu Rat	1.48492	0.0019731
29	C5	12	Neu Rat	1.48744	0.00120122
29	C5	13	Neu Rat	1.49228	0.00274689
29	C5	14	Neu Rat	1.49327	0.000446155
29	C5	15	Neu Rat	1.49714	0.00102146
29	C5	16	Neu Rat	1.49982	0.000416954
29	C5	17	Neu Rat	1.50662	0.00392099
29	C5	18	Neu Rat	1.50893	0.0029436
29	C5	19	Neu Rat	1.5095	0.000216929
29	C5	20	Neu Rat	1.50762	-0.00494805
29	C5	21	Neu Rat	1.51083	-0.00503495
29	C5	22	Neu Rat	1.51673	-0.00242808
29	C5	23	Neu Rat	1.52375	0.00131033
29	C5	24	Neu Rat	1.52557	-0.000165123
29	C5	25	Neu Rat	1.52703	-0.00199546
29	C5	26	Neu Rat	1.5312	-0.00112058
29	C5	27	Neu Rat	1.53565	4.12365e-05
29	C5	28	Neu Rat	1.54306	0.00415682
29	C5	29	Neu Rat	1.55846	0.016265
29	C5	30	Neu Rat	1.58295	0.0374618
29	C5	31	Neu Rat	1.62761	0.0788299
29	C5	32	Neu Rat	1.709	0.156934
29	C5	33	Neu Rat	1.83886	0.283506
29	C5	34	Neu Rat	2.05311	0.494464
29	C5	35	Neu Rat	2.34064	0.778702
29	C5	36	Neu Rat	2.67285	1.10762
29	C5	37	Neu Rat	3.01757	1.44905
29	C5	38	Neu Rat	3.32051	1.74869
29	C5	39	Neu Rat	3.54465	1.96955
29	C5	40	Neu Rat	3.69383	2.11543
30	C6	1	Neu Rat	1.27518	-0.014084
30	C6	2	Neu Rat	1.28146	-0.0097698
30	C6	3	Neu Rat	1.29151	-0.00169059
30	C6	4	Neu Rat	1.2954	0.000234443
30	C6	5	Neu Rat	1.29736	0.000225421
30	C6	6	Neu Rat	1.2989	-0.000200714
30	C6	7	Neu Rat	1.29984	-0.00121932
30	C6	8	Neu Rat	1.30401	0.000981441
30	C6	9	Neu Rat	1.30583	0.000833898
30	C6	10	Neu Rat	1.31079	0.00382859
30	C6	11	Neu Rat	1.31275	0.00382911
30	C6	12	Neu Rat	1.31352	0.00262787
30	C6	13	Neu Rat	1.31386	0.0010075
30	C6	14	Neu Rat	1.31349	-0.00132789
30	C6	15	Neu Rat	1.31582	-0.000970225
30	C6	16	Neu Rat	1.31502	-0.00372941
30	C6	17	Neu Rat	1.31888	-0.00184085
30	C6	18	Neu Rat	1.31978	-0.00290595
30	C6	19	Neu Rat	1.32183	-0.00281341
30	C6	20	Neu Rat	1.32556	-0.00104883
30	C6	21	Neu Rat	1.32983	0.00124801
30	C6	22	Neu Rat	1.32863	-0.00191255
30	C6	23	Neu Rat	1.32946	-0.00304941
30	C6	24	Neu Rat	1.33256	-0.00191569
30	C6	25	Neu Rat	1.33942	0.0029823
30	C6	26	Neu Rat	1.34209	0.00368627
30	C6	27	Neu Rat	1.34351	0.00313997
30	C6	28	Neu Rat	1.35011	0.00777248
30	C6	29	Neu Rat	1.36263	0.0183233
30	C6	30	Neu Rat	1.38489	0.0386226
30	C6	31	Neu Rat	1.42712	0.0788827
30	C6	32	Neu Rat	1.50579	0.155589
30	C6	33	Neu Rat	1.63855	0.286385
30	C6	34	Neu Rat	1.84825	0.494116
30	C6	35	Neu Rat	2.13189	0.775795
30	C6	36	Neu Rat	2.46623	1.10817
30	C6	37	Neu Rat	2.79823	1.43821
30	C6	38	Neu Rat	3.08936	1.72737
30	C6	39	Neu Rat	3.31874	1.95478
30	C6	40	Neu Rat	3.46877	2.10285
31	C7	1	Neu Rat	1.29125	-0.0205069
31	C7	2	Neu Rat	1.30147	-0.0129518
31	C7	3	Neu Rat	1.31255	-0.00453533
31	C7	4	Neu Rat	1.31613	-0.00361348
31	C7	5	Neu Rat	1.32153	-0.00088465
31	C7	6	Neu Rat	1.32525	0.000176799
31	C7	7	Neu Rat	1.32793	0.000189803
31	C7	8	Neu Rat	1.33196	0.00155643
31	C7	9	Neu Rat	1.33608	0.00301258
31	C7	10	Neu Rat	1.33897	0.0032404
31	C7	11	Neu Rat	1.34245	0.0040558
31	C7	12	Neu Rat	1.34303	0.00197465
31	C7	13	Neu Rat	1.34516	0.00143703
31	C7	14	Neu Rat	1.34772	0.00133118
31	C7	15	Neu Rat	1.35049	0.00144218
31	C7	16	Neu Rat	1.34936	-0.0023501
31	C7	17	Neu Rat	1.35427	-0.000105499
31	C7	18	Neu Rat	1.35469	-0.00234937
31	C7	19	Neu Rat	1.35559	-0.00411699
31	C7	20	Neu Rat	1.36191	-0.000461428
31	C7	21	Neu Rat	1.37031	0.00528173
31	C7	22	Neu Rat	1.38009	0.012394
31	C7	23	Neu Rat	1.40657	0.0362146
31	C7	24	Neu Rat	1.44899	0.075965
31	C7	25	Neu Rat	1.51782	0.142136
31	C7	26	Neu Rat	1.64432	0.265974
31	C7	27	Neu Rat	1.84398	0.462964
31	C7	28	Neu Rat	2.11621	0.732534
31	C7	29	Neu Rat	2.44252	1.05618
31	C7	30	Neu Rat	2.77415	1.38514
31	C7	31	Neu Rat	3.07074	1.67907
31	C7	32	Neu Rat	3.31094	1.9166
31	C7	33	Neu Rat	3.48348	2.08648
31	C7	34	Neu Rat	3.60747	2.20781
31	C7	35	Neu Rat	3.68079	2.27847
31	C7	36	Neu Rat	3.72935	2.32436
31	C7	37	Neu Rat	3.76638	2.35872
31	C7	38	Neu Rat	3.79024	2.37993
31	C7	39	Neu Rat	3.80249	2.38951
31	C7	40	Neu Rat	3.81278	2.39713
32	C8	1	Neu Rat	1.49342	-0.0246992
32	C8	2	Neu Rat	1.50109	-0.0196008
32	C8	3	Neu Rat	1.51436	-0.00889774
32	C8	4	Neu Rat	1.52353	-0.00229824
32	C8	5	Neu Rat	1.53012	0.0017199
32	C8	6	Neu Rat	1.53123	0.000250121
32	C8	7	Neu Rat	1.53562	0.00207374
32	C8	8	Neu Rat	1.54103	0.00491385
32	C8	9	Neu Rat	1.54292	0.00422895
32	C8	10	Neu Rat	1.54415	0.00289125
32	C8	11	Neu Rat	1.54752	0.00368621
32	C8	12	Neu Rat	1.5465	9.72513e-05
32	C8	13	Neu Rat	1.54763	-0.00134332
32	C8	14	Neu Rat	1.55119	-0.000360964
32	C8	15	Neu Rat	1.55301	-0.0011081
32	C8	16	Neu Rat	1.55429	-0.00240228
32	C8	17	Neu Rat	1.55639	-0.00287046
32	C8	18	Neu Rat	1.562	0.000169806
32	C8	19	Neu Rat	1.56282	-0.00158607
32	C8	20	Neu Rat	1.56781	0.000836092
32	C8	21	Neu Rat	1.57216	0.00261775
32	C8	22	Neu Rat	1.58537	0.0132503
32	C8	23	Neu Rat	1.60946	0.0347661
32	C8	24	Neu Rat	1.65597	0.078709
32	C8	25	Neu Rat	1.73024	0.150403
32	C8	26	Neu Rat	1.85542	0.273013
32	C8	27	Neu Rat	2.05159	0.466615
32	C8	28	Neu Rat	2.32502	0.737473
32	C8	29	Neu Rat	2.65223	1.06211
32	C8	30	Neu Rat	2.98165	1.38896
32	C8	31	Neu Rat	3.27487	1.67961
32	C8	32	Neu Rat	3.51395	1.91612
32	C8	33	Neu Rat	3.69163	2.09123
32	C8	34	Neu Rat	3.81709	2.21411
32	C8	35	Neu Rat	3.89565	2.29011
32	C8	36	Neu Rat	3.93831	2.3302
32	C8	37	Neu Rat	3.97279	2.3621
32	C8	38	Neu Rat	3.99802	2.38476
32	C8	39	Neu Rat	4.01282	2.39699
32	C8	40	Neu Rat	4.01926	2.40085
33	C9	1	Neu Rat	1.34632	-0.0231546
33	C9	2	Neu Rat	1.35375	-0.0195377
33	C9	3	Neu Rat	1.36686	-0.0102377
33	C9	4	Neu Rat	1.3769	-0.00400765
33	C9	5	Neu Rat	1.38465	-7.48556e-05
33	C9	6	Neu Rat	1.38992	0.00138399
33	C9	7	Neu Rat	1.39265	0.000300099
33	C9	8	Neu Rat	1.39846	0.00229109
33	C9	9	Neu Rat	1.40109	0.00111029
33	C9	10	Neu Rat	1.40809	0.00429886
33	C9	11	Neu Rat	1.40942	0.00181414
33	C9	12	Neu Rat	1.41617	0.00474546
33	C9	13	Neu Rat	1.41827	0.00304025
33	C9	14	Neu Rat	1.4195	0.000451101
33	C9	15	Neu Rat	1.4235	0.000639412
33	C9	16	Neu Rat	1.42799	0.00131493
33	C9	17	Neu Rat	1.43353	0.003047
33	C9	18	Neu Rat	1.43547	0.00117037
33	C9	19	Neu Rat	1.44169	0.0035755
33	C9	20	Neu Rat	1.44199	6.64159e-05
33	C9	21	Neu Rat	1.44161	-0.00413611
33	C9	22	Neu Rat	1.44322	-0.00633699
33	C9	23	Neu Rat	1.45026	-0.00311099
33	C9	24	Neu Rat	1.45584	-0.00134458
33	C9	25	Neu Rat	1.46279	0.00179368
33	C9	26	Neu Rat	1.47488	0.0100693
33	C9	27	Neu Rat	1.48861	0.019983
33	C9	28	Neu Rat	1.51911	0.046678
33	C9	29	Neu Rat	1.57461	0.0983629
33	C9	30	Neu Rat	1.66706	0.186994
33	C9	31	Neu Rat	1.81443	0.330549
33	C9	32	Neu Rat	2.03939	0.551699
33	C9	33	Neu Rat	2.33952	0.848018
33	C9	34	Neu Rat	2.67514	1.17983
33	C9	35	Neu Rat	2.99214	1.49301
33	C9	36	Neu Rat	3.25841	1.75547
33	C9	37	Neu Rat	3.46668	1.95992
33	C9	38	Neu Rat	3.61574	2.10517
33	C9	39	Neu Rat	3.70996	2.19557
33	C9	40	Neu Rat	3.7637	2.2455
34	C10	1	Neu Rat	1.28323	-0.0305197
34	C10	2	Neu Rat	1.29486	-0.0227833
34	C10	3	Neu Rat	1.31242	-0.00911248
34	C10	4	Neu Rat	1.31785	-0.00757779
34	C10	5	Neu Rat	1.32996	0.000634769
34	C10	6	Neu Rat	1.33656	0.00334868
34	C10	7	Neu Rat	1.3398	0.002696
34	C10	8	Neu Rat	1.345	0.00399991
34	C10	9	Neu Rat	1.34779	0.00289471
34	C10	10	Neu Rat	1.34843	-0.000358515
34	C10	11	Neu Rat	1.35575	0.00306946
34	C10	12	Neu Rat	1.35818	0.00160402
34	C10	13	Neu Rat	1.36366	0.00319188
34	C10	14	Neu Rat	1.36706	0.00269727
34	C10	15	Neu Rat	1.36991	0.00166098
34	C10	16	Neu Rat	1.37438	0.00223127
34	C10	17	Neu Rat	1.37764	0.0016022
34	C10	18	Neu Rat	1.37978	-0.000146015
34	C10	19	Neu Rat	1.38366	-0.00016736
34	C10	20	Neu Rat	1.38423	-0.00348425
34	C10	21	Neu Rat	1.38681	-0.00480163
34	C10	22	Neu Rat	1.38956	-0.00594355
34	C10	23	Neu Rat	1.39992	0.00052224
34	C10	24	Neu Rat	1.40325	-4.19838e-05
34	C10	25	Neu Rat	1.40866	0.00148019
34	C10	26	Neu Rat	1.41813	0.00705131
34	C10	27	Neu Rat	1.43055	0.015578
34	C10	28	Neu Rat	1.45794	0.0390771
34	C10	29	Neu Rat	1.50609	0.0833402
34	C10	30	Neu Rat	1.59069	0.164047
34	C10	31	Neu Rat	1.72731	0.296766
34	C10	32	Neu Rat	1.94222	0.507785
34	C10	33	Neu Rat	2.23508	0.796756
34	C10	34	Neu Rat	2.57263	1.13041
34	C10	35	Neu Rat	2.90127	1.45516
34	C10	36	Neu Rat	3.18176	1.73176
34	C10	37	Neu Rat	3.41073	1.95683
34	C10	38	Neu Rat	3.5747	2.1169
34	C10	39	Neu Rat	3.68229	2.2206
34	C10	40	Neu Rat	3.74999	2.28441
35	C11	1
35	C11	2
35	C11	3
35	C11	4
35	C11	5
35	C11	6
35	C11	7
35	C11	8
35	C11	9
35	C11	10
35	C11	11
35	C11	12
35	C11	13
35	C11	14
35	C11	15
35	C11	16
35	C11	17
35	C11	18
35	C11	19
35	C11	20
35	C11	21
35	C11	22
35	C11	23
35	C11	24
35	C11	25
35	C11	26
35	C11	27
35	C11	28
35	C11	29
35	C11	30
35	C11	31
35	C11	32
35	C11	33
35	C11	34
35	C11	35
35	C11	36
35	C11	37
35	C11	38
35	C11	39
35	C11	40
36	C12	1
36	C12	2
36	C12	3
36	C12	4
36	C12	5
36	C12	6
36	C12	7
36	C12	8
36	C12	9
36	C12	10
36	C12	11
36	C12	12
36	C12	13
36	C12	14
36	C12	15
36	C12	16
36	C12	17
36	C12	18
36	C12	19
36	C12	20
36	C12	21
36	C12	22
36	C12	23
36	C12	24
36	C12	25
36	C12	26
36	C12	27
36	C12	28
36	C12	29
36	C12	30
36	C12	31
36	C12	32
36	C12	33
36	C12	34
36	C12	35
36	C12	36
36	C12	37
36	C12	38
36	C12	39
36	C12	40
37	D1	1	GAPDH	0.918104	-0.00530479
37	D1	2	GAPDH	0.922994	-0.00371548
37	D1	3	GAPDH	0.928649	-0.00136096
37	D1	4	GAPDH	0.931359	-0.00195132
37	D1	5	GAPDH	0.932079	-0.00453105
37	D1	6	GAPDH	0.940651	0.000740577
37	D1	7	GAPDH	0.947199	0.00398803
37	D1	8	GAPDH	0.949969	0.00345787
37	D1	9	GAPDH	0.953357	0.0035461
37	D1	10	GAPDH	0.954168	0.00105619
37	D1	11	GAPDH	0.95723	0.00081839
37	D1	12	GAPDH	0.959341	-0.000371004
37	D1	13	GAPDH	0.9602	-0.00281269
37	D1	14	GAPDH	0.964902	-0.00141053
37	D1	15	GAPDH	0.967093	-0.00251982
37	D1	16	GAPDH	0.974264	0.00135021
37	D1	17	GAPDH	0.981079	0.00486511
37	D1	18	GAPDH	0.993724	0.0142101
37	D1	19	GAPDH	1.02111	0.0382961
37	D1	20	GAPDH	1.06873	0.0826107
37	D1	21	GAPDH	1.14815	0.158736
37	D1	22	GAPDH	1.28209	0.289371
37	D1	23	GAPDH	1.48366	0.487648
37	D1	24	GAPDH	1.7613	0.761982
37	D1	25	GAPDH	2.08552	1.0829
37	D1	26	GAPDH	2.4299	1.42398
37	D1	27	GAPDH	2.74629	1.73707
37	D1	28	GAPDH	3.0132	2.00068
37	D1	29	GAPDH	3.23811	2.22229
37	D1	30	GAPDH	3.41675	2.39763
37	D1	31	GAPDH	3.56412	2.54171
37	D1	32	GAPDH	3.68518	2.65946
37	D1	33	GAPDH	3.76109	2.73207
37	D1	34	GAPDH	3.82145	2.78913
37	D1	35	GAPDH	3.87441	2.83879
37	D1	36	GAPDH	3.90984	2.87092
37	D1	37	GAPDH	3.94666	2.90445
37	D1	38	GAPDH	3.97514	2.92962
37	D1	39	GAPDH	3.99945	2.95063
37	D1	40	GAPDH	4.01925	2.96713
38	D2	1	GAPDH	0.998135	-0.00538774
38	D2	2	GAPDH	1.00591	-0.000967947
38	D2	3	GAPDH	1.01384	0.00361761
38	D2	4	GAPDH	1.0125	-0.0010774
38	D2	5	GAPDH	1.01612	-0.000812709
38	D2	6	GAPDH	1.0175	-0.00278176
38	D2	7	GAPDH	1.02367	3.72326e-05
38	D2	8	GAPDH	1.02486	-0.00212398
38	D2	9	GAPDH	1.02986	-0.000481826
38	D2	10	GAPDH	1.03536	0.00166816
38	D2	11	GAPDH	1.03963	0.00258767
38	D2	12	GAPDH	1.04107	0.000673817
38	D2	13	GAPDH	1.04247	-0.00128105
38	D2	14	GAPDH	1.04802	0.000913169
38	D2	15	GAPDH	1.04952	-0.000938937
38	D2	16	GAPDH	1.05706	0.00325156
38	D2	17	GAPDH	1.06811	0.0109538
38	D2	18	GAPDH	1.08099	0.02048
38	D2	19	GAPDH	1.10296	0.0390966
38	D2	20	GAPDH	1.1468	0.0795838
38	D2	21	GAPDH	1.22058	0.150011
38	D2	22	GAPDH	1.3523	0.278375
38	D2	23	GAPDH	1.55318	0.475906
38	D2	24	GAPDH	1.81643	0.7358
38	D2	25	GAPDH	2.13241	1.04843
38	D2	26	GAPDH	2.47206	1.38473
38	D2	27	GAPDH	2.78883	1.69815
38	D2	28	GAPDH	3.063	1.96897
38	D2	29	GAPDH	3.29017	2.19278
38	D2	30	GAPDH	3.47346	2.37272
38	D2	31	GAPDH	3.62202	2.51792
38	D2	32	GAPDH	3.73985	2.63241
38	D2	33	GAPDH	3.82489	2.71409
38	D2	34	GAPDH	3.88943	2.77528
38	D2	35	GAPDH	3.94202	2.82452
38	D2	36	GAPDH	3.98147	2.86062
38	D2	37	GAPDH	4.01615	2.89194
38	D2	38	GAPDH	4.04291	2.91535
38	D2	39	GAPDH	4.07701	2.9461
38	D2	40	GAPDH	4.10137	2.96711
39	D3	1	GAPDH	1.12735	-0.0150197
39	D3	2	GAPDH	1.13316	-0.0131749
39	D3	3	GAPDH	1.1446	-0.00569664
39	D3	4	GAPDH	1.15576	0.00150027
39	D3	5	GAPDH	1.16191	0.00368467
39	D3	6	GAPDH	1.16328	0.00108723
39	D3	7	GAPDH	1.16656	0.000401429
39	D3	8	GAPDH	1.17155	0.00141972
39	D3	9	GAPDH	1.17345	-0.000641274
39	D3	10	GAPDH	1.1794	0.00134369
39	D3	11	GAPDH	1.18278	0.000756952
39	D3	12	GAPDH	1.18421	-0.00177504
39	D3	13	GAPDH	1.18568	-0.00427438
39	D3	14	GAPDH	1.19506	0.00114
39	D3	15	GAPDH	1.19785	-3.58684e-05
39	D3	16	GAPDH	1.20294	0.00108924
39	D3	17	GAPDH	1.21482	0.00900653
39	D3	18	GAPDH	1.23322	0.0234375
39	D3	19	GAPDH	1.26274	0.0489978
39	D3	20	GAPDH	1.31285	0.0951422
39	D3	21	GAPDH	1.40421	0.182529
39	D3	22	GAPDH	1.55339	0.327742
39	D3	23	GAPDH	1.77884	0.549232
39	D3	24	GAPDH	2.07248	0.838902
39	D3	25	GAPDH	2.40848	1.17094
39	D3	26	GAPDH	2.74573	1.50422
39	D3	27	GAPDH	3.06414	1.81867
39	D3	28	GAPDH	3.33741	2.08798
39	D3	29	GAPDH	3.56512	2.31172
39	D3	30	GAPDH	3.74294	2.48557
39	D3	31	GAPDH	3.88025	2.61892
39	D3	32	GAPDH	3.98905	2.72375
39	D3	33	GAPDH	4.06497	2.7957
39	D3	34	GAPDH	4.13065	2.85742
39	D3	35	GAPDH	4.1772	2.9
39	D3	36	GAPDH	4.2155	2.93434
39	D3	37	GAPDH	4.24847	2.96334
39	D3	38	GAPDH	4.27494	2.98584
39	D3	39	GAPDH	4.29339	3.00034
39	D3	40	GAPDH	4.31668	3.01966
40	D4	1	GAPDH	1.32616	-0.0200795
40	D4	2	GAPDH	1.33358	-0.0174303
40	D4	3	GAPDH	1.34936	-0.00641166
40	D4	4	GAPDH	1.35669	-0.00384459
40	D4	5	GAPDH	1.36435	-0.000950171
40	D4	6	GAPDH	1.37338	0.00331325
40	D4	7	GAPDH	1.38184	0.00700625
40	D4	8	GAPDH	1.38427	0.00467406
40	D4	9	GAPDH	1.38726	0.00289798
40	D4	10	GAPDH	1.38871	-0.000414473
40	D4	11	GAPDH	1.39458	0.000681555
40	D4	12	GAPDH	1.39833	-0.000330871
40	D4	13	GAPDH	1.40277	-0.000657129
40	D4	14	GAPDH	1.40315	-0.00503626
40	D4	15	GAPDH	1.41147	-0.00148202
40	D4	16	GAPDH	1.41827	0.000554092
40	D4	17	GAPDH	1.42956	0.00707784
40	D4	18	GAPDH	1.4435	0.0162459
40	D4	19	GAPDH	1.47426	0.0422451
40	D4	20	GAPDH	1.53115	0.0943679
40	D4	21	GAPDH	1.62115	0.179604
40	D4	22	GAPDH	1.76657	0.320258
40	D4	23	GAPDH	1.98255	0.531468
40	D4	24	GAPDH	2.27691	0.82107
40	D4	25	GAPDH	2.61117	1.15057
40	D4	26	GAPDH	2.94871	1.48334
40	D4	27	GAPDH	3.26614	1.796
40	D4	28	GAPDH	3.54975	2.07485
40	D4	29	GAPDH	3.7764	2.29674
40	D4	30	GAPDH	3.95576	2.47133
40	D4	31	GAPDH	4.09615	2.60695
40	D4	32	GAPDH	4.2072	2.71323
40	D4	33	GAPDH	4.29147	2.79274
40	D4	34	GAPDH	4.35273	2.84924
40	D4	35	GAPDH	4.39328	2.88502
40	D4	36	GAPDH	4.43012	2.91709
40	D4	37	GAPDH	4.46162	2.94383
40	D4	38	GAPDH	4.49137	2.96882
40	D4	39	GAPDH	4.52264	2.99532
40	D4	40	GAPDH	4.54503	3.01295
41	D5	1	GAPDH	1.3061	-0.0141442
41	D5	2	GAPDH	1.31377	-0.0103687
41	D5	3	GAPDH	1.32115	-0.00687331
41	D5	4	GAPDH	1.33125	-0.00066844
41	D5	5	GAPDH	1.33564	-0.000163559
41	D5	6	GAPDH	1.34222	0.00252369
41	D5	7	GAPDH	1.34632	0.00273209
41	D5	8	GAPDH	1.35137	0.00388774
41	D5	9	GAPDH	1.35278	0.00141048
41	D5	10	GAPDH	1.35604	0.000783348
41	D5	11	GAPDH	1.36102	0.00186461
41	D5	12	GAPDH	1.36231	-0.000734604
41	D5	13	GAPDH	1.36548	-0.00145186
41	D5	14	GAPDH	1.37159	0.00076916
41	D5	15	GAPDH	1.37325	-0.00146503
41	D5	16	GAPDH	1.37756	-0.00104419
41	D5	17	GAPDH	1.38093	-0.00157011
41	D5	18	GAPDH	1.39551	0.00912406
41	D5	19	GAPDH	1.4173	0.027016
41	D5	20	GAPDH	1.45125	0.0570769
41	D5	21	GAPDH	1.52111	0.123047
41	D5	22	GAPDH	1.62302	0.221065
41	D5	23	GAPDH	1.78839	0.382549
41	D5	24	GAPDH	2.03318	0.623443
41	D5	25	GAPDH	2.34174	0.928115
41	D5	26	GAPDH	2.67635	1.25884
41	D5	27	GAPDH	3.00282	1.58142
41	D5	28	GAPDH	3.30096	1.87566
41	D5	29	GAPDH	3.55002	2.12083
41	D5	30	GAPDH	3.75082	2.31774
41	D5	31	GAPDH	3.91293	2.47596
41	D5	32	GAPDH	4.03505	2.59419
41	D5	33	GAPDH	4.1266	2.68185
41	D5	34	GAPDH	4.20313	2.75449
41	D5	35	GAPDH	4.26229	2.80975
41	D5	36	GAPDH	4.30588	2.84946
41	D5	37	GAPDH	4.34416	2.88384
41	D5	38	GAPDH	4.37667	2.91246
41	D5	39	GAPDH	4.40679	2.93869
41	D5	40	GAPDH	4.42277	2.95078
42	D6	1	GAPDH	1.18116	-0.0222903
42	D6	2	GAPDH	1.19147	-0.0149829
42	D6	3	GAPDH	1.20547	-0.00398399
42	D6	4	GAPDH	1.21363	0.00118244
42	D6	5	GAPDH	1.21667	0.00122574
42	D6	6	GAPDH	1.21809	-0.000349587
42	D6	7	GAPDH	1.22091	-0.000531596
42	D6	8	GAPDH	1.22534	0.000896436
42	D6	9	GAPDH	1.23022	0.0027839
42	D6	10	GAPDH	1.2311	0.00066474
42	D6	11	GAPDH	1.23501	0.00157171
42	D6	12	GAPDH	1.23743	0.000999288
42	D6	13	GAPDH	1.23757	-0.00185897
42	D6	14	GAPDH	1.24144	-0.000985142
42	D6	15	GAPDH	1.24287	-0.00255606
42	D6	16	GAPDH	1.24936	0.000941089
42	D6	17	GAPDH	1.25991	0.00848956
42	D6	18	GAPDH	1.27003	0.0156094
42	D6	19	GAPDH	1.28962	0.0322055
42	D6	20	GAPDH	1.32682	0.0664048
42	D6	21	GAPDH	1.39499	0.131577
42	D6	22	GAPDH	1.51093	0.244518
42	D6	23	GAPDH	1.68797	0.418559
42	D6	24	GAPDH	1.93763	0.665223
42	D6	25	GAPDH	2.25015	0.974742
42	D6	26	GAPDH	2.58579	1.30738
42	D6	27	GAPDH	2.91434	1.63294
42	D6	28	GAPDH	3.20719	1.92279
42	D6	29	GAPDH	3.45166	2.16426
42	D6	30	GAPDH	3.64867	2.35827
42	D6	31	GAPDH	3.80069	2.5073
42	D6	32	GAPDH	3.92602	2.62963
42	D6	33	GAPDH	4.01227	2.71288
42	D6	34	GAPDH	4.07813	2.77574
42	D6	35	GAPDH	4.13528	2.8299
42	D6	36	GAPDH	4.18379	2.8754
42	D6	37	GAPDH	4.22163	2.91025
42	D6	38	GAPDH	4.25294	2.93856
42	D6	39	GAPDH	4.2793	2.96192
42	D6	40	GAPDH	4.30091	2.98053
43	D7	1	GAPDH	1.20303	-0.014323
43	D7	2	GAPDH	1.21087	-0.0101988
43	D7	3	GAPDH	1.22177	-0.00302208
43	D7	4	GAPDH	1.22652	-0.00198866
43	D7	5	GAPDH	1.23287	0.000638231
43	D7	6	GAPDH	1.23615	0.000197985
43	D7	7	GAPDH	1.23951	-0.00016394
43	D7	8	GAPDH	1.24485	0.00146064
43	D7	9	GAPDH	1.25177	0.00466343
43	D7	10	GAPDH	1.25424	0.00340481
43	D7	11	GAPDH	1.25492	0.000370332
43	D7	12	GAPDH	1.25808	-0.000190196
43	D7	13	GAPDH	1.26151	-0.000484053
43	D7	14	GAPDH	1.26275	-0.00296159
43	D7	15	GAPDH	1.26658	-0.00284751
43	D7	16	GAPDH	1.27408	0.000922598
43	D7	17	GAPDH	1.28488	0.00800899
43	D7	18	GAPDH	1.30055	0.0199619
43	D7	19	GAPDH	1.33632	0.0520081
43	D7	20	GAPDH	1.39222	0.104186
43	D7	21	GAPDH	1.49261	0.200853
43	D7	22	GAPDH	1.65279	0.357313
43	D7	23	GAPDH	1.88365	0.584459
43	D7	24	GAPDH	2.17464	0.871728
43	D7	25	GAPDH	2.49417	1.18753
43	D7	26	GAPDH	2.80298	1.49263
43	D7	27	GAPDH	3.08673	1.77266
43	D7	28	GAPDH	3.32693	2.00913
43	D7	29	GAPDH	3.52113	2.19961
43	D7	30	GAPDH	3.67167	2.34643
43	D7	31	GAPDH	3.7905	2.46154
43	D7	32	GAPDH	3.88583	2.55316
43	D7	33	GAPDH	3.95439	2.61799
43	D7	34	GAPDH	4.00658	2.66646
43	D7	35	GAPDH	4.05939	2.71555
43	D7	36	GAPDH	4.09419	2.74664
43	D7	37	GAPDH	4.12266	2.77139
43	D7	38	GAPDH	4.14779	2.7928
43	D7	39	GAPDH	4.17463	2.81591
43	D7	40	GAPDH	4.19358	2.83114
44	D8	1	GAPDH	1.49979	-0.0183649
44	D8	2	GAPDH	1.50928	-0.014247
44	D8	3	GAPDH	1.52374	-0.00515266
44	D8	4	GAPDH	1.53378	-0.000484153
44	D8	5	GAPDH	1.54102	0.00138138
44	D8	6	GAPDH	1.54572	0.000714798
44	D8	7	GAPDH	1.55538	0.00500386
44	D8	8	GAPDH	1.5592	0.00345906
44	D8	9	GAPDH	1.56262	0.00151049
44	D8	10	GAPDH	1.5672	0.000720525
44	D8	11	GAPDH	1.56933	-0.00252217
44	D8	12	GAPDH	1.57348	-0.00373879
44	D8	13	GAPDH	1.57997	-0.0026176
44	D8	14	GAPDH	1.58746	-0.000494927
44	D8	15	GAPDH	1.59258	-0.000743924
44	D8	16	GAPDH	1.60166	0.00296411
44	D8	17	GAPDH	1.61585	0.0117787
44	D8	18	GAPDH	1.63731	0.0278733
44	D8	19	GAPDH	1.67603	0.0612263
44	D8	20	GAPDH	1.74674	0.126562
44	D8	21	GAPDH	1.86539	0.239843
44	D8	22	GAPDH	2.04656	0.415645
44	D8	23	GAPDH	2.30343	0.667151
44	D8	24	GAPDH	2.6182	0.976552
44	D8	25	GAPDH	2.95909	1.31207
44	D8	26	GAPDH	3.28871	1.63632
44	D8	27	GAPDH	3.58202	1.92426
44	D8	28	GAPDH	3.82753	2.1644
44	D8	29	GAPDH	4.02324	2.35474
44	D8	30	GAPDH	4.17928	2.50541
44	D8	31	GAPDH	4.29892	2.61969
44	D8	32	GAPDH	4.39282	2.70821
44	D8	33	GAPDH	4.45671	2.76673
44	D8	34	GAPDH	4.50991	2.81456
44	D8	35	GAPDH	4.55547	2.85476
44	D8	36	GAPDH	4.59564	2.88956
44	D8	37	GAPDH	4.63219	2.92073
44	D8	38	GAPDH	4.66077	2.94394
44	D8	39	GAPDH	4.68421	2.96202
44	D8	40	GAPDH	4.70453	2.97696
45	D9	1	GAPDH	1.21182	-0.0251456
45	D9	2	GAPDH	1.22005	-0.0226332
45	D9	3	GAPDH	1.24091	-0.00749707
45	D9	4	GAPDH	1.25341	-0.00071859
45	D9	5	GAPDH	1.26133	0.00147963
45	D9	6	GAPDH	1.26905	0.00348544
45	D9	7	GAPDH	1.27524	0.00395381
45	D9	8	GAPDH	1.27899	0.00198208
45	D9	9	GAPDH	1.28539	0.00265847
45	D9	10	GAPDH	1.28814	-0.000307813
45	D9	11	GAPDH	1.29419	1.3215e-05
45	D9	12	GAPDH	1.30005	0.000160436
45	D9	13	GAPDH	1.30208	-0.00353732
45	D9	14	GAPDH	1.30966	-0.00167229
45	D9	15	GAPDH	1.31998	0.00292358
45	D9	16	GAPDH	1.33323	0.0104482
45	D9	17	GAPDH	1.35775	0.0292513
45	D9	18	GAPDH	1.40628	0.0720615
45	D9	19	GAPDH	1.48604	0.146096
45	D9	20	GAPDH	1.6126	0.266938
45	D9	21	GAPDH	1.80673	0.455344
45	D9	22	GAPDH	2.07669	0.719592
45	D9	23	GAPDH	2.39879	1.03597
45	D9	24	GAPDH	2.7368	1.36825
45	D9	25	GAPDH	3.05615	1.68189
45	D9	26	GAPDH	3.33473	1.95474
45	D9	27	GAPDH	3.5671	2.1814
45	D9	28	GAPDH	3.75886	2.36743
45	D9	29	GAPDH	3.90932	2.51217
45	D9	30	GAPDH	4.0237	2.62083
45	D9	31	GAPDH	4.11779	2.7092
45	D9	32	GAPDH	4.1844	2.77009
45	D9	33	GAPDH	4.23218	2.81215
45	D9	34	GAPDH	4.27656	2.85081
45	D9	35	GAPDH	4.31636	2.88489
45	D9	36	GAPDH	4.35083	2.91364
45	D9	37	GAPDH	4.37999	2.93707
45	D9	38	GAPDH	4.41167	2.96304
45	D9	39	GAPDH	4.43646	2.9821
45	D9	40	GAPDH	4.45001	2.98994
46	D10	1	GAPDH	1.11165	-0.011536
46	D10	2	GAPDH	1.121	-0.00824533
46	D10	3	GAPDH	1.13324	-0.00205724
46	D10	4	GAPDH	1.14239	0.00103558
46	D10	5	GAPDH	1.14629	-0.00111943
46	D10	6	GAPDH	1.15155	-0.00190687
46	D10	7	GAPDH	1.16168	0.00217038
46	D10	8	GAPDH	1.16674	0.0011692
46	D10	9	GAPDH	1.17165	2.79428e-05
46	D10	10	GAPDH	1.17974	0.00206123
46	D10	11	GAPDH	1.18645	0.00272183
46	D10	12	GAPDH	1.19097	0.00118516
46	D10	13	GAPDH	1.19231	-0.00352451
46	D10	14	GAPDH	1.20013	-0.00176326
46	D10	15	GAPDH	1.21348	0.00553491
46	D10	16	GAPDH	1.22815	0.0141474
46	D10	17	GAPDH	1.25507	0.0350194
46	D10	18	GAPDH	1.30383	0.0777179
46	D10	19	GAPDH	1.38742	0.15526
46	D10	20	GAPDH	1.52459	0.286372
46	D10	21	GAPDH	1.72915	0.484879
46	D10	22	GAPDH	2.00937	0.759044
46	D10	23	GAPDH	2.33954	1.08317
46	D10	24	GAPDH	2.67787	1.41544
46	D10	25	GAPDH	2.98728	1.7188
46	D10	26	GAPDH	3.26027	1.98573
46	D10	27	GAPDH	3.49078	2.21018
46	D10	28	GAPDH	3.67746	2.39081
46	D10	29	GAPDH	3.82297	2.53027
46	D10	30	GAPDH	3.9316	2.63284
46	D10	31	GAPDH	4.01367	2.70886
46	D10	32	GAPDH	4.07781	2.76694
46	D10	33	GAPDH	4.1269	2.80998
46	D10	34	GAPDH	4.16291	2.83994
46	D10	35	GAPDH	4.20495	2.87592
46	D10	36	GAPDH	4.25074	2.91566
46	D10	37	GAPDH	4.28022	2.93909
46	D10	38	GAPDH	4.30092	2.95374
46	D10	39	GAPDH	4.32333	2.97009
46	D10	40	GAPDH	4.33197	2.97267
47	D11	1	GAPDH	0.997812	-0.00734076
47	D11	2	GAPDH	1.00458	-0.00561102
47	D11	3	GAPDH	1.01589	0.000663638
47	D11	4	GAPDH	1.01938	-0.000890181
47	D11	5	GAPDH	1.0264	0.00108769
47	D11	6	GAPDH	1.03001	-0.000333803
47	D11	7	GAPDH	1.03531	-7.55223e-05
47	D11	8	GAPDH	1.03913	-0.00129031
47	D11	9	GAPDH	1.04445	-0.00101713
47	D11	10	GAPDH	1.05105	0.00055174
47	D11	11	GAPDH	1.05817	0.00262617
47	D11	12	GAPDH	1.05965	-0.000924043
47	D11	13	GAPDH	1.06522	-0.000398257
47	D11	14	GAPDH	1.08003	0.00937126
47	D11	15	GAPDH	1.09693	0.0212344
47	D11	16	GAPDH	1.13286	0.0521262
47	D11	17	GAPDH	1.19207	0.106296
47	D11	18	GAPDH	1.287	0.196187
47	D11	19	GAPDH	1.44288	0.347032
47	D11	20	GAPDH	1.67349	0.572607
47	D11	21	GAPDH	1.98072	0.874799
47	D11	22	GAPDH	2.33886	1.22789
47	D11	23	GAPDH	2.70034	1.58434
47	D11	24	GAPDH	3.02985	1.90881
47	D11	25	GAPDH	3.33367	2.20759
47	D11	26	GAPDH	3.5854	2.45428
47	D11	27	GAPDH	3.78604	2.64988
47	D11	28	GAPDH	3.95254	2.81134
47	D11	29	GAPDH	4.0752	2.92896
47	D11	30	GAPDH	4.15554	3.00427
47	D11	31	GAPDH	4.21211	3.05579
47	D11	32	GAPDH	4.25767	3.09632
47	D11	33	GAPDH	4.28689	3.1205
47	D11	34	GAPDH	4.32092	3.14949
47	D11	35	GAPDH	4.34073	3.16426
47	D11	36	GAPDH	4.35498	3.17347
47	D11	37	GAPDH	4.366	3.17946
47	D11	38	GAPDH	4.37126	3.17968
47	D11	39	GAPDH	4.37668	3.18006
47	D11	40	GAPDH	4.38814	3.18648
48	D12	1	GAPDH	0.894576	-0.012065
48	D12	2	GAPDH	0.900972	-0.00904762
48	D12	3	GAPDH	0.915374	0.0019753
48	D12	4	GAPDH	0.920072	0.0032953
48	D12	5	GAPDH	0.918749	-0.00140698
48	D12	6	GAPDH	0.91856	-0.00497486
48	D12	7	GAPDH	0.923389	-0.00352474
48	D12	8	GAPDH	0.931844	0.00155232
48	D12	9	GAPDH	0.935677	0.00200632
48	D12	10	GAPDH	0.937951	0.000901484
48	D12	11	GAPDH	0.939579	-0.000849527
48	D12	12	GAPDH	0.944833	0.00102539
48	D12	13	GAPDH	0.951928	0.00474186
48	D12	14	GAPDH	0.96826	0.017695
48	D12	15	GAPDH	0.984111	0.0301679
48	D12	16	GAPDH	1.01527	0.0579497
48	D12	17	GAPDH	1.07329	0.112589
48	D12	18	GAPDH	1.1726	0.208522
48	D12	19	GAPDH	1.32545	0.357993
48	D12	20	GAPDH	1.55226	0.581425
48	D12	21	GAPDH	1.85136	0.877146
48	D12	22	GAPDH	2.19784	1.22024
48	D12	23	GAPDH	2.55287	1.5719
48	D12	24	GAPDH	2.88989	1.90554
48	D12	25	GAPDH	3.17903	2.1913
48	D12	26	GAPDH	3.42787	2.43676
48	D12	27	GAPDH	3.61583	2.62134
48	D12	28	GAPDH	3.77514	2.77727
48	D12	29	GAPDH	3.89202	2.89078
48	D12	30	GAPDH	3.97327	2.96865
48	D12	31	GAPDH	4.03604	3.02804
48	D12	32	GAPDH	4.07935	3.06796
48	D12	33	GAPDH	4.10308	3.08832
48	D12	34	GAPDH	4.13161	3.11347
48	D12	35	GAPDH	4.15225	3.13073
48	D12	36	GAPDH	4.15945	3.13455
48	D12	37	GAPDH	4.16314	3.13486
48	D12	38	GAPDH	4.17773	3.14607
48	D12	39	GAPDH	4.19389	3.15886
48	D12	40	GAPDH	4.19734	3.15893
49	E1	1	GAPDH	0.838596	-0.00730421
49	E1	2	GAPDH	0.843752	-0.00516688
49	E1	3	GAPDH	0.849733	-0.00220384
49	E1	4	GAPDH	0.854204	-0.000751843
49	E1	5	GAPDH	0.858594	0.000619093
49	E1	6	GAPDH	0.861344	0.000350544
49	E1	7	GAPDH	0.862645	-0.00136699
49	E1	8	GAPDH	0.869183	0.00215287
49	E1	9	GAPDH	0.873773	0.00372425
49	E1	10	GAPDH	0.875623	0.00255526
49	E1	11	GAPDH	0.87708	0.000993287
49	E1	12	GAPDH	0.876612	-0.00249344
49	E1	13	GAPDH	0.878451	-0.00367233
49	E1	14	GAPDH	0.882109	-0.00303357
49	E1	15	GAPDH	0.891288	0.00312671
49	E1	16	GAPDH	0.898371	0.00719172
49	E1	17	GAPDH	0.909537	0.015339
49	E1	18	GAPDH	0.937429	0.0402117
49	E1	19	GAPDH	0.985835	0.0855989
49	E1	20	GAPDH	1.07133	0.168078
49	E1	21	GAPDH	1.21213	0.305859
49	E1	22	GAPDH	1.42201	0.512718
49	E1	23	GAPDH	1.70731	0.795
49	E1	24	GAPDH	2.04201	1.12668
49	E1	25	GAPDH	2.39269	1.47434
49	E1	26	GAPDH	2.72577	1.8044
49	E1	27	GAPDH	3.01543	2.09104
49	E1	28	GAPDH	3.24985	2.32245
49	E1	29	GAPDH	3.4384	2.50798
49	E1	30	GAPDH	3.59011	2.65666
49	E1	31	GAPDH	3.70068	2.76422
49	E1	32	GAPDH	3.78622	2.84675
49	E1	33	GAPDH	3.85492	2.91242
49	E1	34	GAPDH	3.89981	2.9543
49	E1	35	GAPDH	3.93485	2.98632
49	E1	36	GAPDH	3.96486	3.01331
49	E1	37	GAPDH	3.99462	3.04005
49	E1	38	GAPDH	4.00931	3.05172
[truncated: 1,882 more rows]

## Sheet: Results
Block Type	96-Well 0.2-mL Block
Calibration Background is expired	Yes
Calibration Background performed on	12-12-2017
Calibration Pure Dye ABY is expired	Yes
Calibration Pure Dye ABY performed on	12-12-2017
Calibration Pure Dye FAM is expired	Yes
Calibration Pure Dye FAM performed on	12-12-2017
Calibration Pure Dye JUN is expired	Yes
Calibration Pure Dye JUN performed on	12-12-2017
Calibration Pure Dye NED is expired	Yes
Calibration Pure Dye NED performed on	12-12-2017
Calibration Pure Dye ROX is expired	Yes
Calibration Pure Dye ROX performed on	12-12-2017
Calibration Pure Dye SYBR is expired	Yes
Calibration Pure Dye SYBR performed on	12-12-2017
Calibration Pure Dye TAMRA is expired	Yes
Calibration Pure Dye TAMRA performed on	12-12-2017
Calibration Pure Dye VIC is expired	Yes
Calibration Pure Dye VIC performed on	12-12-2017
Calibration ROI is expired	Yes
Calibration ROI performed on	12-12-2017
Calibration Uniformity is expired	Yes
Calibration Uniformity performed on	12-12-2017
Chemistry	TAQMAN
Date Created	2020-03-10 14:05:49 PM CET
Experiment Barcode
Experiment Comment
Experiment File Name	E:\AMD expe souris restantes ADN non dilue 100320 Alev.eds
Experiment Name	AMD expe souris restantes ADN non dilue 100320 Alev
Experiment Run End Time	2020-03-10 13:51:03 PM CET
Experiment Type	Comparative Cт (ΔΔCт)
Instrument Name	272322169
Instrument Serial Number	272322169
Instrument Type	QuantStudio™ 3 System
Passive Reference	ROX
Post-read Stage/Step
Pre-read Stage/Step
Quantification Cycle Method	Ct
Signal Smoothing On	true
Stage/ Cycle where Ct Analysis is performed	Stage2, Step2
User Name
Well	Well Position	Omit	Sample Name	Target Name	Task	Reporter	Quencher	Quantity	Quantity Mean	Quantity SD	RQ	RQ Min	RQ Max	CT	Ct Mean	Ct SD	Delta Ct	Delta Ct Mean	Delta Ct SD	Delta Ct SE	Delta Delta Ct	Automatic Ct Threshold	Ct Threshold	Automatic Baseline	Baseline Start	Baseline End	Amp Status	Comments	Cq Conf	CQCONF	HIGHSD
1	A1	FALSE	1	Neu Rat	UNKNOWN	FAM	NFQ-MGB							34.6128	34.7822	0.239564						TRUE	0.0526751	TRUE	3	31	Amp		0.922449	N	N
2	A2	FALSE	1	Neu Rat	UNKNOWN	FAM	NFQ-MGB							34.9516	34.7822	0.239564						TRUE	0.0526751	TRUE	3	32	Amp		0.831425	N	N
3	A3	FALSE	3	Neu Rat	UNKNOWN	FAM	NFQ-MGB							34.5225	33.8437	0.960047						TRUE	0.0526751	TRUE	3	31	Inconclusive		0.938481	N	Y
4	A4	FALSE	3	Neu Rat	UNKNOWN	FAM	NFQ-MGB							33.1648	33.8437	0.960047						TRUE	0.0526751	TRUE	3	30	Amp		0.940592	N	Y
5	A5	FALSE	4	Neu Rat	UNKNOWN	FAM	NFQ-MGB							33.7952	34.2847	0.692131						TRUE	0.0526751	TRUE	3	30	Amp		0.91054	N	Y
6	A6	FALSE	4	Neu Rat	UNKNOWN	FAM	NFQ-MGB							34.7741	34.2847	0.692131						TRUE	0.0526751	TRUE	3	31	Inconclusive		0.933744	N	Y
7	A7	FALSE	5	Neu Rat	UNKNOWN	FAM	NFQ-MGB							34.2448	33.9692	0.389747						TRUE	0.0526751	TRUE	3	31	Amp		0.859784	N	N
8	A8	FALSE	5	Neu Rat	UNKNOWN	FAM	NFQ-MGB							33.6936	33.9692	0.389747						TRUE	0.0526751	TRUE	3	30	Amp		0.942518	N	N
9	A9	FALSE	6	Neu Rat	UNKNOWN	FAM	NFQ-MGB							34.3185	34.0897	0.323491						TRUE	0.0526751	TRUE	3	31	Amp		0.931166	N	N
10	A10	FALSE	6	Neu Rat	UNKNOWN	FAM	NFQ-MGB							33.861	34.0897	0.323491						TRUE	0.0526751	TRUE	3	30	Amp		0.932754	N	N
11	A11	FALSE	7	Neu Rat	UNKNOWN	FAM	NFQ-MGB							34.7303	35.1357	0.573281						TRUE	0.0526751	TRUE	3	31	Inconclusive		0.931	N	Y
12	A12	FALSE	7	Neu Rat	UNKNOWN	FAM	NFQ-MGB							35.5411	35.1357	0.573281						TRUE	0.0526751	TRUE	3	32	Amp		0.870352	N	Y
13	B1	FALSE	8	Neu Rat	UNKNOWN	FAM	NFQ-MGB							34.7463	34.1483	0.845683						TRUE	0.0526751	TRUE	3	32	Amp		0.897726	N	Y
14	B2	FALSE	8	Neu Rat	UNKNOWN	FAM	NFQ-MGB							33.5503	34.1483	0.845683						TRUE	0.0526751	TRUE	3	30	Amp		0.936502	N	Y
15	B3	FALSE	9	Neu Rat	UNKNOWN	FAM	NFQ-MGB							33.5677	33.2775	0.410366						TRUE	0.0526751	TRUE	3	29	Amp		0.924871	N	N
16	B4	FALSE	9	Neu Rat	UNKNOWN	FAM	NFQ-MGB							32.9873	33.2775	0.410366						TRUE	0.0526751	TRUE	3	30	Amp		0.909442	N	N
17	B5	FALSE	16	Neu Rat	UNKNOWN	FAM	NFQ-MGB							33.7948	34.1962	0.56763						TRUE	0.0526751	TRUE	3	30	Amp		0.911838	N	Y
18	B6	FALSE	16	Neu Rat	UNKNOWN	FAM	NFQ-MGB							34.5976	34.1962	0.56763						TRUE	0.0526751	TRUE	3	30	Amp		0.92134	N	Y
19	B7	FALSE	26	Neu Rat	UNKNOWN	FAM	NFQ-MGB							33.5816	33.4247	0.221848						TRUE	0.0526751	TRUE	3	30	Amp		0.942391	N	N
20	B8	FALSE	26	Neu Rat	UNKNOWN	FAM	NFQ-MGB							33.2678	33.4247	0.221848						TRUE	0.0526751	TRUE	3	30	Amp		0.925541	N	N
21	B9	FALSE	30	Neu Rat	UNKNOWN	FAM	NFQ-MGB							37.6278	37.9443	0.447666						TRUE	0.0526751	TRUE	3	34	Inconclusive		0.595722	Y	N
22	B10	FALSE	30	Neu Rat	UNKNOWN	FAM	NFQ-MGB							38.2609	37.9443	0.447666						TRUE	0.0526751	TRUE	3	35	Inconclusive		0.413041	Y	N
23	B11	FALSE	31	Neu Rat	UNKNOWN	FAM	NFQ-MGB							31.5178	31.4236	0.133141						TRUE	0.0526751	TRUE	3	28	Amp		0.949357	N	N
24	B12	FALSE	31	Neu Rat	UNKNOWN	FAM	NFQ-MGB							31.3295	31.4236	0.133141						TRUE	0.0526751	TRUE	3	28	Amp		0.950121	N	N
25	C1	FALSE	33	Neu Rat	UNKNOWN	FAM	NFQ-MGB							32.6802	32.7179	0.0532601						TRUE	0.0526751	TRUE	3	29	Amp		0.915643	N	N
26	C2	FALSE	33	Neu Rat	UNKNOWN	FAM	NFQ-MGB							32.7555	32.7179	0.0532601						TRUE	0.0526751	TRUE	3	30	Amp		0.917689	N	N
27	C3	FALSE	34	Neu Rat	UNKNOWN	FAM	NFQ-MGB							23.6511	23.6122	0.0549595						TRUE	0.0526751	TRUE	3	20	Amp		0.935606	N	N
28	C4	FALSE	34	Neu Rat	UNKNOWN	FAM	NFQ-MGB							23.5733	23.6122	0.0549595						TRUE	0.0526751	TRUE	3	20	Amp		0.92055	N	N
29	C5	FALSE	35	Neu Rat	UNKNOWN	FAM	NFQ-MGB							30.47	30.4702	0.000231976						TRUE	0.0526751	TRUE	3	27	Amp		0.916181	N	N
30	C6	FALSE	35	Neu Rat	UNKNOWN	FAM	NFQ-MGB							30.4703	30.4702	0.000231976						TRUE	0.0526751	TRUE	3	27	Amp		0.947225	N	N
31	C7	FALSE	36	Neu Rat	UNKNOWN	FAM	NFQ-MGB							23.567	23.5415	0.0361546						TRUE	0.0526751	TRUE	3	20	Amp		0.931841	N	N
32	C8	FALSE	36	Neu Rat	UNKNOWN	FAM	NFQ-MGB							23.5159	23.5415	0.0361546						TRUE	0.0526751	TRUE	3	20	Amp		0.928552	N	N
33	C9	FALSE	38	Neu Rat	UNKNOWN	FAM	NFQ-MGB							28.1754	28.295	0.169144						TRUE	0.0526751	TRUE	3	24	Amp		0.912846	N	N
34	C10	FALSE	38	Neu Rat	UNKNOWN	FAM	NFQ-MGB							28.4146	28.295	0.169144						TRUE	0.0526751	TRUE	3	25	Amp		0.905512	N	N
37	D1	FALSE	1	GAPDH	UNKNOWN	FAM	NFQ-MGB				1	0.598622	1.6705	21.8887	21.9188	0.0425811		-12.8634	0.243319	0.172052	0	TRUE	0.272671	TRUE	3	16	Amp		0.949187	N	N
38	D2	FALSE	1	GAPDH	UNKNOWN	FAM	NFQ-MGB				1	0.598622	1.6705	21.9489	21.9188	0.0425811		-12.8634	0.243319	0.172052	0	TRUE	0.272671	TRUE	3	15	Amp		0.945952	N	N
39	D3	FALSE	3	GAPDH	UNKNOWN	FAM	NFQ-MGB				0.617187	0.081397	4.67978	21.6528	21.6765	0.0335246		-12.1672	0.960632	0.67927	0.696219	TRUE	0.272671	TRUE	3	16	Amp		0.929502	N	N
40	D4	FALSE	3	GAPDH	UNKNOWN	FAM	NFQ-MGB				0.617187	0.081397	4.67978	21.7002	21.6765	0.0335246		-12.1672	0.960632	0.67927	0.696219	TRUE	0.272671	TRUE	3	16	Amp		0.914848	N	N
41	D5	FALSE	4	GAPDH	UNKNOWN	FAM	NFQ-MGB				0.560583	0.127436	2.46597	22.3411	22.2563	0.119951		-12.0284	0.702448	0.496706	0.834999	TRUE	0.272671	TRUE	3	17	Amp		0.929874	N	N
42	D6	FALSE	4	GAPDH	UNKNOWN	FAM	NFQ-MGB				0.560583	0.127436	2.46597	22.1715	22.2563	0.119951		-12.0284	0.702448	0.496706	0.834999	TRUE	0.272671	TRUE	3	16	Amp		0.930845	N	N
43	D7	FALSE	5	GAPDH	UNKNOWN	FAM	NFQ-MGB				0.849196	0.334886	2.15337	21.4879	21.3416	0.206845		-12.6275	0.441234	0.312	0.23583	TRUE	0.272671	TRUE	3	16	Amp		0.929035	N	N
44	D8	FALSE	5	GAPDH	UNKNOWN	FAM	NFQ-MGB				0.849196	0.334886	2.15337	21.1954	21.3416	0.206845		-12.6275	0.441234	0.312	0.23583	TRUE	0.272671	TRUE	3	16	Amp		0.909506	N	N
45	D9	FALSE	6	GAPDH	UNKNOWN	FAM	NFQ-MGB				2.41352	1.20342	4.84042	20.0013	19.9552	0.0652042		-14.1345	0.329997	0.233343	-1.27114	TRUE	0.272671	TRUE	3	14	Amp		0.893702	N	N
46	D10	FALSE	6	GAPDH	UNKNOWN	FAM	NFQ-MGB				2.41352	1.20342	4.84042	19.9091	19.9552	0.0652042		-14.1345	0.329997	0.233343	-1.27114	TRUE	0.272671	TRUE	3	14	Amp		0.906087	N	N
47	D11	FALSE	7	GAPDH	UNKNOWN	FAM	NFQ-MGB				13.5778	4.0328	45.7145	18.5461	18.5091	0.0522486		-16.6266	0.575657	0.407051	-3.76318	TRUE	0.272671	TRUE	3	13	Amp		0.926766	N	N
48	D12	FALSE	7	GAPDH	UNKNOWN	FAM	NFQ-MGB				13.5778	4.0328	45.7145	18.4722	18.5091	0.0522486		-16.6266	0.575657	0.407051	-3.76318	TRUE	0.272671	TRUE	3	12	Amp		0.935639	N	N
49	E1	FALSE	8	GAPDH	UNKNOWN	FAM	NFQ-MGB				1.41249	0.237381	8.40471	20.7893	20.7867	0.00366037		-13.3616	0.845691	0.597994	-0.498238	TRUE	0.272671	TRUE	3	15	Amp		0.948997	N	N
50	E2	FALSE	8	GAPDH	UNKNOWN	FAM	NFQ-MGB				1.41249	0.237381	8.40471	20.7841	20.7867	0.00366037		-13.3616	0.845691	0.597994	-0.498238	TRUE	0.272671	TRUE	3	15	Amp		0.947554	N	N
51	E3	FALSE	9	GAPDH	UNKNOWN	FAM	NFQ-MGB				0.728481	0.300742	1.76459	20.8095	20.8712	0.0871664		-12.4063	0.419521	0.296646	0.457037	TRUE	0.272671	TRUE	3	15	Amp		0.928885	N	N
52	E4	FALSE	9	GAPDH	UNKNOWN	FAM	NFQ-MGB				0.728481	0.300742	1.76459	20.9328	20.8712	0.0871664		-12.4063	0.419521	0.296646	0.457037	TRUE	0.272671	TRUE	3	15	Amp		0.936409	N	N
53	E5	FALSE	16	GAPDH	UNKNOWN	FAM	NFQ-MGB				0.71899	0.181425	2.84936	21.5806	21.8088	0.322732		-12.3874	0.652962	0.461714	0.475957	TRUE	0.272671	TRUE	3	15	Amp		0.91688	N	N
54	E6	FALSE	16	GAPDH	UNKNOWN	FAM	NFQ-MGB				0.71899	0.181425	2.84936	22.037	21.8088	0.322732		-12.3874	0.652962	0.461714	0.475957	TRUE	0.272671	TRUE	3	16	Amp		0.848647	N	N
55	E7	FALSE	26	GAPDH	UNKNOWN	FAM	NFQ-MGB				0.392719	0.241253	0.639278	21.8641	21.9098	0.0645501		-11.5149	0.231048	0.163375	1.34843	TRUE	0.272671	TRUE	3	16	Amp		0.894547	N	N
56	E8	FALSE	26	GAPDH	UNKNOWN	FAM	NFQ-MGB				0.392719	0.241253	0.639278	21.9554	21.9098	0.0645501		-11.5149	0.231048	0.163375	1.34843	TRUE	0.272671	TRUE	3	16	Amp		0.889843	N	N
57	E9	FALSE	30	GAPDH	UNKNOWN	FAM	NFQ-MGB				5.20378	2.02176	13.3939	22.7184	22.7014	0.0239826		-15.2429	0.448308	0.317001	-2.37956	TRUE	0.272671	TRUE	3	17	Amp		0.888927	N	N
58	E10	FALSE	30	GAPDH	UNKNOWN	FAM	NFQ-MGB				5.20378	2.02176	13.3939	22.6844	22.7014	0.0239826		-15.2429	0.448308	0.317001	-2.37956	TRUE	0.272671	TRUE	3	17	Amp		0.907949	N	N
59	E11	FALSE	31	GAPDH	UNKNOWN	FAM	NFQ-MGB				0.154825	0.110543	0.216846	21.314	21.2516	0.0882845		-10.1721	0.159752	0.112962	2.69129	TRUE	0.272671	TRUE	3	16	Amp		0.938812	N	N
60	E12	FALSE	31	GAPDH	UNKNOWN	FAM	NFQ-MGB				0.154825	0.110543	0.216846	21.1891	21.2516	0.0882845		-10.1721	0.159752	0.112962	2.69129	TRUE	0.272671	TRUE	3	16	Amp		0.945653	N	N
61	F1	FALSE	33	GAPDH	UNKNOWN	FAM	NFQ-MGB				0.619879	0.459392	0.836431	20.6376	20.5444	0.131717		-12.1734	0.142077	0.100464	0.689941	TRUE	0.272671	TRUE	3	15	Amp		0.96664	N	N
62	F2	FALSE	33	GAPDH	UNKNOWN	FAM	NFQ-MGB				0.619879	0.459392	0.836431	20.4513	20.5444	0.131717		-12.1734	0.142077	0.100464	0.689941	TRUE	0.272671	TRUE	3	13	Amp		0.945713	N	N
63	F3	FALSE	34	GAPDH	UNKNOWN	FAM	NFQ-MGB				0.002866	0.00251914	0.00326062	19.2146	19.1956	0.026858		-4.41663	0.0611711	0.0432545	8.44675	TRUE	0.272671	TRUE	3	13	Amp		0.938365	N	N
64	F4	FALSE	34	GAPDH	UNKNOWN	FAM	NFQ-MGB				0.002866	0.00251914	0.00326062	19.1766	19.1956	0.026858		-4.41663	0.0611711	0.0432545	8.44675	TRUE	0.272671	TRUE	3	13	Amp		0.909339	N	N
65	F5	FALSE	35	GAPDH	UNKNOWN	FAM	NFQ-MGB				0.102915	0.0917256	0.115469	20.9259	20.8873	0.0545792		-9.5829	0.0545796	0.0385936	3.28048	TRUE	0.272671	TRUE	3	15	Amp		0.929329	N	N
66	F6	FALSE	35	GAPDH	UNKNOWN	FAM	NFQ-MGB				0.102915	0.0917256	0.115469	20.8487	20.8873	0.0545792		-9.5829	0.0545796	0.0385936	3.28048	TRUE	0.272671	TRUE	3	15	Amp		0.939791	N	N
67	F7	FALSE	36	GAPDH	UNKNOWN	FAM	NFQ-MGB				0.000618944	0.000456108	0.000839913	21.2369	21.336	0.140176		-2.20547	0.144763	0.102363	10.6579	TRUE	0.272671	TRUE	3	16	Amp		0.948424	N	N
68	F8	FALSE	36	GAPDH	UNKNOWN	FAM	NFQ-MGB				0.000618944	0.000456108	0.000839913	21.4351	21.336	0.140176		-2.20547	0.144763	0.102363	10.6579	TRUE	0.272671	TRUE	3	16	Amp		0.857286	N	N
69	F9	FALSE	38	GAPDH	UNKNOWN	FAM	NFQ-MGB				0.0132984	0.00929566	0.0190247	21.6537	21.6642	0.0149665		-6.63077	0.169805	0.12007	6.2326	TRUE	0.272671	TRUE	3	16	Amp		0.946603	N	N
70	F10	FALSE	38	GAPDH	UNKNOWN	FAM	NFQ-MGB				0.0132984	0.00929566	0.0190247	21.6748	21.6642	0.0149665		-6.63077	0.169805	0.12007	6.2326	TRUE	0.272671	TRUE	3	15	Amp		0.901256	N	N
73	G1	FALSE	1	Neu Souris	UNKNOWN	FAM	NFQ-MGB				1			28.5727	28.5727			-6.20954			0	TRUE	0.112375	TRUE	3	24	Amp		0.879667	N	N
74	G2	FALSE	3	Neu Souris	UNKNOWN	FAM	NFQ-MGB				0.598457			28.3748	28.3748			-5.46886			0.740681	TRUE	0.112375	TRUE	3	23	Amp		0.857035	N	N
75	G3	FALSE	4	Neu Souris	UNKNOWN	FAM	NFQ-MGB				0.580267			28.8603	28.8603			-5.42433			0.785212	TRUE	0.112375	TRUE	3	24	Amp		0.833785	N	N
76	G4	FALSE	5	Neu Souris	UNKNOWN	FAM	NFQ-MGB				0.716716			28.2402	28.2402			-5.72901			0.480526	TRUE	0.112375	TRUE	3	23	Amp		0.841326	N	N
77	G5	FALSE	6	Neu Souris	UNKNOWN	FAM	NFQ-MGB				1.53217			27.2646	27.2646			-6.82512			-0.615576	TRUE	0.112375	TRUE	3	22	Amp		0.852205	N	N
78	G6	FALSE	7	Neu Souris	UNKNOWN	FAM	NFQ-MGB				2.39435			27.6665	27.6665			-7.46917			-1.25963	TRUE	0.112375	TRUE	3	23	Amp		0.899295	N	N
79	G7	FALSE	8	Neu Souris	UNKNOWN	FAM	NFQ-MGB				1.39619			27.4573	27.4573			-6.69103			-0.481495	TRUE	0.112375	TRUE	3	22	Amp		0.870578	N	N
80	G8	FALSE	9	Neu Souris	UNKNOWN	FAM	NFQ-MGB				1.03146			27.0233	27.0233			-6.25423			-0.0446892	TRUE	0.112375	TRUE	3	22	Amp		0.877518	N	N
81	G9	FALSE	16	Neu Souris	UNKNOWN	FAM	NFQ-MGB				0.579417			28.774	28.774			-5.42221			0.787327	TRUE	0.112375	TRUE	3	24	Amp		0.892559	N	N
82	G10	FALSE	26	Neu Souris	UNKNOWN	FAM	NFQ-MGB				0.602147			27.947	27.947			-5.47773			0.731813	TRUE	0.112375	TRUE	3	22	Amp		0.909286	N	N
83	G11	FALSE	30	Neu Souris	UNKNOWN	FAM	NFQ-MGB				0.715167			32.2184	32.2184			-5.72589			0.483648	TRUE	0.112375	TRUE	3	27	Amp		0.896106	N	N
84	G12	FALSE	31	Neu Souris	UNKNOWN	FAM	NFQ-MGB				0.184178			27.6549	27.6549			-3.76871			2.44083	TRUE	0.112375	TRUE	3	23	Amp		0.926745	N	N
85	H1	FALSE	33	Neu Souris	UNKNOWN	FAM	NFQ-MGB				0.61266			27.2152	27.2152			-5.5027			0.706841	TRUE	0.112375	TRUE	3	23	Amp		0.944827	N	N
86	H2	FALSE	34	Neu Souris	UNKNOWN	FAM	NFQ-MGB				0.00123714			27.0614	27.0614			3.44923			9.65877	TRUE	0.112375	TRUE	3	21	Amp		0.930897	N	N
87	H3	FALSE	35	Neu Souris	UNKNOWN	FAM	NFQ-MGB				0.116131			27.3668	27.3668			-3.10336			3.10617	TRUE	0.112375	TRUE	3	23	Amp		0.903221	N	N
88	H4	FALSE	36	Neu Souris	UNKNOWN	FAM	NFQ-MGB				0.000990001			27.3122	27.3122			3.77074			9.98028	TRUE	0.112375	TRUE	3	22	Amp		0.926519	N	N
89	H5	FALSE	38	Neu Souris	UNKNOWN	FAM	NFQ-MGB				0.0145473			28.1886	28.1886			-0.106431			6.10311	TRUE	0.112375	TRUE	3	23	Amp		0.918548	N	N
Analysis Type	Singleplex
Endogenous Control	Neu Rat
RQ Min/Max Confidence Level	95.0
Reference Sample	1

## Sheet: Feuil1
échantillon	génotype	Weight	CT 1	CT 2	CT GAPDH	CT GAPDH	mean CT	mean CT GAPDH	ΔCT	Mean	ddCT	2exp-ddCT	Mean	Fold	1
16	PBS	0	33.7948	34.5976	21.5806	22.037	34.1962	21.8088	12.3874		4.16332	0.0558106		0.00472856
31	PBS	1	31.5178	31.3295	21.314	21.1891	31.4236	21.2516	10.1721		1.94798	0.259178		0.0219589
33	PBS	1.1	32.6802	32.7555	20.6376	20.4513	32.7179	20.5444	12.1734		3.94933	0.064734		0.0054846
34	PBS	1.2	23.6511	23.5733	19.2146	19.1766	23.6122	19.1956	4.41663		-3.80747	14.0011		1.18625
35	PBS	1.4	30.47	30.4703	20.9259	20.8487	30.4702	20.8873	9.5829		1.3588	0.389907		0.033035
36	PBS	1.6	23.567	23.5159	21.2369	21.4351	23.5415	21.336	2.20547		-6.01863	64.8318		5.49289
38	PBS	0.6	28.1754	28.4146	21.6537	21.6748	28.295	21.6642	6.63077		-1.59333	3.01745		0.255654
							29.1795	20.9554	8.2241	8.2241			11.8029
échantillon	génotype		CT 1	CT 2	CT GAPDH	CT GAPDH	mean CT	mean CT GAPDH	ΔCT	Mean	ddCT	2exp-ddCT	Mean	Fold
1	AMD	0	34.6128	34.9516	21.8887	21.9489	34.7822	21.9188	12.8634		4.63927	0.0401272		0.00339979
3	AMD	0	34.5225	33.1648	21.6528	21.7002	33.8437	21.6765	12.1672		3.94306	0.0650163		0.00550852
4	AMD	0.4	33.7952	34.7741	22.3411	22.1715	34.2847	22.2563	12.0284		3.80428	0.0715812		0.00606473
5	AMD	0	34.2448	33.6936	21.4879	21.1954	33.9692	21.3416	12.6275		4.40344	0.0472532		0.00400354
6	AMD	0	34.3185	33.861	20.0013	19.9091	34.0897	19.9552	14.1345		5.91041	0.016626		0.00140864
7	AMD	0	34.7303	35.5411	18.5461	18.4722	35.1357	18.5091	16.6266		8.40246	0.00295535		0.000250392
8	AMD	0	34.7463	33.5503	20.7893	20.7841	34.1483	20.7867	13.3616		5.13751	0.0284089		0.00240695
9	AMD	0	33.5677	32.9873	20.8095	20.9328	33.2775	20.8712	12.4063		4.18224	0.0550834		0.00466696
26	AMD	0	33.5816	33.2678	21.8641	21.9554	33.4247	21.9098	11.5149		3.29084	0.102178		0.00865706
30	AMD	0	37.6278	38.2609	22.7184	22.6844	37.9443	22.7014	15.2429		7.01884	0.00771117		0.00065333
							34.49	21.1927	13.2973	13.2973			0.0436941
