# Supplementary material for: Tenascin‐C immobilizes infiltrating T lymphocytes through CXCL12 promoting breast cancer progression
Source: EMBO Mol Med. 2021 May 14;13(6):e13270. doi: 10.15252/emmm.202013270 (PMC8185552; doi:10.15252/emmm.202013270)
Supplement: Supplementary file 9 — Source Data for Figure 6 [file EMMM-13-e13270-s004.zip › Fig6/Fig6I/Raw data 2.xls]

## Sheet: Sample Setup
Block Type	96-Well 0.2-mL Block
Calibration Background is expired	Yes
Calibration Background performed on	12-12-2017
Calibration Pure Dye ABY is expired	Yes
Calibration Pure Dye ABY performed on	12-12-2017
Calibration Pure Dye FAM is expired	Yes
Calibration Pure Dye FAM performed on	12-12-2017
Calibration Pure Dye JUN is expired	Yes
Calibration Pure Dye JUN performed on	12-12-2017
Calibration Pure Dye NED is expired	Yes
Calibration Pure Dye NED performed on	12-12-2017
Calibration Pure Dye ROX is expired	Yes
Calibration Pure Dye ROX performed on	12-12-2017
Calibration Pure Dye SYBR is expired	Yes
Calibration Pure Dye SYBR performed on	12-12-2017
Calibration Pure Dye TAMRA is expired	Yes
Calibration Pure Dye TAMRA performed on	12-12-2017
Calibration Pure Dye VIC is expired	Yes
Calibration Pure Dye VIC performed on	12-12-2017
Calibration ROI is expired	Yes
Calibration ROI performed on	12-12-2017
Calibration Uniformity is expired	Yes
Calibration Uniformity performed on	12-12-2017
Chemistry	TAQMAN
Date Created	2020-01-10 17:43:42 PM CET
Experiment Barcode
Experiment Comment
Experiment File Name	E:\QPCR AMD EXPERIMENT Erbb2 GAPDH 10012020.eds
Experiment Name	QPCR AMD EXPERIMENT Erbb2 GAPDH 10012020
Experiment Run End Time	2020-01-10 18:01:12 PM CET
Experiment Type	Comparative Cт (ΔΔCт)
Instrument Name	272322169
Instrument Serial Number	272322169
Instrument Type	QuantStudio™ 3 System
Passive Reference	ROX
Post-read Stage/Step
Pre-read Stage/Step
Quantification Cycle Method	Ct
Signal Smoothing On	true
Stage/ Cycle where Ct Analysis is performed	Stage2, Step2
User Name
Well	Well Position	Sample Name	Sample Color	Biogroup Name	Biogroup Color	Target Name	Target Color	Task	Reporter	Quencher	Quantity	Comments
1	A1	11	RGB(176,23,31)			Erbb2	RGB(176,23,31)	UNKNOWN	FAM	NFQ-MGB
2	A2	11	RGB(176,23,31)			Erbb2	RGB(176,23,31)	UNKNOWN	FAM	NFQ-MGB
3	A3	12	RGB(0,0,255)			Erbb2	RGB(176,23,31)	UNKNOWN	FAM	NFQ-MGB
4	A4	12	RGB(0,0,255)			Erbb2	RGB(176,23,31)	UNKNOWN	FAM	NFQ-MGB
5	A5	13	RGB(0,139,69)			Erbb2	RGB(176,23,31)	UNKNOWN	FAM	NFQ-MGB
6	A6	13	RGB(0,139,69)			Erbb2	RGB(176,23,31)	UNKNOWN	FAM	NFQ-MGB
7	A7	14	RGB(255,127,0)			Erbb2	RGB(176,23,31)	UNKNOWN	FAM	NFQ-MGB
8	A8	14	RGB(255,127,0)			Erbb2	RGB(176,23,31)	UNKNOWN	FAM	NFQ-MGB
9	A9	15	RGB(139,137,112)			Erbb2	RGB(176,23,31)	UNKNOWN	FAM	NFQ-MGB
10	A10	15	RGB(139,137,112)			Erbb2	RGB(176,23,31)	UNKNOWN	FAM	NFQ-MGB
11	A11	18	RGB(238,121,66)			Erbb2	RGB(176,23,31)	UNKNOWN	FAM	NFQ-MGB
12	A12	18	RGB(238,121,66)			Erbb2	RGB(176,23,31)	UNKNOWN	FAM	NFQ-MGB
13	B1	19	RGB(142,56,142)			Erbb2	RGB(176,23,31)	UNKNOWN	FAM	NFQ-MGB
14	B2	19	RGB(142,56,142)			Erbb2	RGB(176,23,31)	UNKNOWN	FAM	NFQ-MGB
15	B3	20	RGB(198,113,113)			Erbb2	RGB(176,23,31)	UNKNOWN	FAM	NFQ-MGB
16	B4	20	RGB(198,113,113)			Erbb2	RGB(176,23,31)	UNKNOWN	FAM	NFQ-MGB
17	B5	22	RGB(0,245,255)			Erbb2	RGB(176,23,31)	UNKNOWN	FAM	NFQ-MGB
18	B6	22	RGB(0,245,255)			Erbb2	RGB(176,23,31)	UNKNOWN	FAM	NFQ-MGB
19	B7	23	RGB(238,220,130)			Erbb2	RGB(176,23,31)	UNKNOWN	FAM	NFQ-MGB
20	B8	23	RGB(238,220,130)			Erbb2	RGB(176,23,31)	UNKNOWN	FAM	NFQ-MGB
21	B9	24	RGB(238,238,0)			Erbb2	RGB(176,23,31)	UNKNOWN	FAM	NFQ-MGB
22	B10	24	RGB(238,238,0)			Erbb2	RGB(176,23,31)	UNKNOWN	FAM	NFQ-MGB
23	B11	25	RGB(142,142,56)			Erbb2	RGB(176,23,31)	UNKNOWN	FAM	NFQ-MGB
24	B12	25	RGB(142,142,56)			Erbb2	RGB(176,23,31)	UNKNOWN	FAM	NFQ-MGB
25	C1	27	RGB(238,44,44)			Erbb2	RGB(176,23,31)	UNKNOWN	FAM	NFQ-MGB
26	C2	27	RGB(238,44,44)			Erbb2	RGB(176,23,31)	UNKNOWN	FAM	NFQ-MGB
27	C3	28	RGB(51,161,201)			Erbb2	RGB(176,23,31)	UNKNOWN	FAM	NFQ-MGB
28	C4	28	RGB(51,161,201)			Erbb2	RGB(176,23,31)	UNKNOWN	FAM	NFQ-MGB
29	C5	29	RGB(238,18,137)			Erbb2	RGB(176,23,31)	UNKNOWN	FAM	NFQ-MGB
30	C6	29	RGB(238,18,137)			Erbb2	RGB(176,23,31)	UNKNOWN	FAM	NFQ-MGB
31	C7
32	C8
33	C9
34	C10
35	C11
36	C12
37	D1	11	RGB(176,23,31)			GAPDH	RGB(0,0,255)	UNKNOWN	FAM	NFQ-MGB
38	D2	11	RGB(176,23,31)			GAPDH	RGB(0,0,255)	UNKNOWN	FAM	NFQ-MGB
39	D3	12	RGB(0,0,255)			GAPDH	RGB(0,0,255)	UNKNOWN	FAM	NFQ-MGB
40	D4	12	RGB(0,0,255)			GAPDH	RGB(0,0,255)	UNKNOWN	FAM	NFQ-MGB
41	D5	13	RGB(0,139,69)			GAPDH	RGB(0,0,255)	UNKNOWN	FAM	NFQ-MGB
42	D6	13	RGB(0,139,69)			GAPDH	RGB(0,0,255)	UNKNOWN	FAM	NFQ-MGB
43	D7	14	RGB(255,127,0)			GAPDH	RGB(0,0,255)	UNKNOWN	FAM	NFQ-MGB
44	D8	14	RGB(255,127,0)			GAPDH	RGB(0,0,255)	UNKNOWN	FAM	NFQ-MGB
45	D9	15	RGB(139,137,112)			GAPDH	RGB(0,0,255)	UNKNOWN	FAM	NFQ-MGB
46	D10	15	RGB(139,137,112)			GAPDH	RGB(0,0,255)	UNKNOWN	FAM	NFQ-MGB
47	D11	18	RGB(238,121,66)			GAPDH	RGB(0,0,255)	UNKNOWN	FAM	NFQ-MGB
48	D12	18	RGB(238,121,66)			GAPDH	RGB(0,0,255)	UNKNOWN	FAM	NFQ-MGB
49	E1	19	RGB(142,56,142)			GAPDH	RGB(0,0,255)	UNKNOWN	FAM	NFQ-MGB
50	E2	19	RGB(142,56,142)			GAPDH	RGB(0,0,255)	UNKNOWN	FAM	NFQ-MGB
51	E3	20	RGB(198,113,113)			GAPDH	RGB(0,0,255)	UNKNOWN	FAM	NFQ-MGB
52	E4	20	RGB(198,113,113)			GAPDH	RGB(0,0,255)	UNKNOWN	FAM	NFQ-MGB
53	E5	22	RGB(0,245,255)			GAPDH	RGB(0,0,255)	UNKNOWN	FAM	NFQ-MGB
54	E6	22	RGB(0,245,255)			GAPDH	RGB(0,0,255)	UNKNOWN	FAM	NFQ-MGB
55	E7	23	RGB(238,220,130)			GAPDH	RGB(0,0,255)	UNKNOWN	FAM	NFQ-MGB
56	E8	23	RGB(238,220,130)			GAPDH	RGB(0,0,255)	UNKNOWN	FAM	NFQ-MGB
57	E9	24	RGB(238,238,0)			GAPDH	RGB(0,0,255)	UNKNOWN	FAM	NFQ-MGB
58	E10	24	RGB(238,238,0)			GAPDH	RGB(0,0,255)	UNKNOWN	FAM	NFQ-MGB
59	E11	25	RGB(142,142,56)			GAPDH	RGB(0,0,255)	UNKNOWN	FAM	NFQ-MGB
60	E12	25	RGB(142,142,56)			GAPDH	RGB(0,0,255)	UNKNOWN	FAM	NFQ-MGB
61	F1	27	RGB(238,44,44)			GAPDH	RGB(0,0,255)	UNKNOWN	FAM	NFQ-MGB
62	F2	27	RGB(238,44,44)			GAPDH	RGB(0,0,255)	UNKNOWN	FAM	NFQ-MGB
63	F3	28	RGB(51,161,201)			GAPDH	RGB(0,0,255)	UNKNOWN	FAM	NFQ-MGB
64	F4	28	RGB(51,161,201)			GAPDH	RGB(0,0,255)	UNKNOWN	FAM	NFQ-MGB
65	F5	29	RGB(238,18,137)			GAPDH	RGB(0,0,255)	UNKNOWN	FAM	NFQ-MGB
66	F6	29	RGB(238,18,137)			GAPDH	RGB(0,0,255)	UNKNOWN	FAM	NFQ-MGB
67	F7
68	F8
69	F9
70	F10
71	F11
72	F12
73	G1
74	G2
75	G3
76	G4
77	G5
78	G6
79	G7
80	G8
81	G9
82	G10
83	G11
84	G12
85	H1
86	H2
87	H3
88	H4
89	H5
90	H6
91	H7
92	H8
93	H9
94	H10
95	H11
96	H12

## Sheet: Amplification Data
Block Type	96-Well 0.2-mL Block
Calibration Background is expired	Yes
Calibration Background performed on	12-12-2017
Calibration Pure Dye ABY is expired	Yes
Calibration Pure Dye ABY performed on	12-12-2017
Calibration Pure Dye FAM is expired	Yes
Calibration Pure Dye FAM performed on	12-12-2017
Calibration Pure Dye JUN is expired	Yes
Calibration Pure Dye JUN performed on	12-12-2017
Calibration Pure Dye NED is expired	Yes
Calibration Pure Dye NED performed on	12-12-2017
Calibration Pure Dye ROX is expired	Yes
Calibration Pure Dye ROX performed on	12-12-2017
Calibration Pure Dye SYBR is expired	Yes
Calibration Pure Dye SYBR performed on	12-12-2017
Calibration Pure Dye TAMRA is expired	Yes
Calibration Pure Dye TAMRA performed on	12-12-2017
Calibration Pure Dye VIC is expired	Yes
Calibration Pure Dye VIC performed on	12-12-2017
Calibration ROI is expired	Yes
Calibration ROI performed on	12-12-2017
Calibration Uniformity is expired	Yes
Calibration Uniformity performed on	12-12-2017
Chemistry	TAQMAN
Date Created	2020-01-10 17:43:42 PM CET
Experiment Barcode
Experiment Comment
Experiment File Name	E:\QPCR AMD EXPERIMENT Erbb2 GAPDH 10012020.eds
Experiment Name	QPCR AMD EXPERIMENT Erbb2 GAPDH 10012020
Experiment Run End Time	2020-01-10 18:01:12 PM CET
Experiment Type	Comparative Cт (ΔΔCт)
Instrument Name	272322169
Instrument Serial Number	272322169
Instrument Type	QuantStudio™ 3 System
Passive Reference	ROX
Post-read Stage/Step
Pre-read Stage/Step
Quantification Cycle Method	Ct
Signal Smoothing On	true
Stage/ Cycle where Ct Analysis is performed	Stage2, Step2
User Name
Well	Well Position	Cycle	Target Name	Rn	Delta Rn
1	A1	1	Erbb2	0.656325	0.00244829
1	A1	2	Erbb2	0.658363	0.0038228
1	A1	3	Erbb2	0.659384	0.00418087
1	A1	4	Erbb2	0.660947	0.00508183
1	A1	5	Erbb2	0.658408	0.00187948
1	A1	6	Erbb2	0.65709	-0.000101689
1	A1	7	Erbb2	0.655917	-0.0019373
1	A1	8	Erbb2	0.656703	-0.00181449
1	A1	9	Erbb2	0.657946	-0.00123456
1	A1	10	Erbb2	0.66069	0.000847039
1	A1	11	Erbb2	0.658421	-0.0020856
1	A1	12	Erbb2	0.657402	-0.00376678
1	A1	13	Erbb2	0.660348	-0.00148401
1	A1	14	Erbb2	0.662022	-0.000473202
1	A1	15	Erbb2	0.664346	0.00118771
1	A1	16	Erbb2	0.664088	0.00026691
1	A1	17	Erbb2	0.663777	-0.000707179
1	A1	18	Erbb2	0.662601	-0.00254631
1	A1	19	Erbb2	0.6627	-0.00310954
1	A1	20	Erbb2	0.66559	-0.000883161
1	A1	21	Erbb2	0.66501	-0.00212613
1	A1	22	Erbb2	0.665038	-0.00276118
1	A1	23	Erbb2	0.669303	0.000841471
1	A1	24	Erbb2	0.672992	0.00386745
1	A1	25	Erbb2	0.670808	0.00102076
1	A1	26	Erbb2	0.669887	-0.000563439
1	A1	27	Erbb2	0.673512	0.00239876
1	A1	28	Erbb2	0.675203	0.00342608
1	A1	29	Erbb2	0.673036	0.0005962
1	A1	30	Erbb2	0.674003	0.000900274
1	A1	31	Erbb2	0.68521	0.011445
1	A1	32	Erbb2	0.690003	0.0155745
1	A1	33	Erbb2	0.703837	0.0287455
1	A1	34	Erbb2	0.730646	0.0548918
1	A1	35	Erbb2	0.773214	0.096797
1	A1	36	Erbb2	0.863734	0.186654
1	A1	37	Erbb2	1.01702	0.339274
1	A1	38	Erbb2	1.24945	0.571045
1	A1	39	Erbb2	1.56535	0.886285
1	A1	40	Erbb2	1.876	1.19626
2	A2	1	Erbb2	1.20278	-0.022789
2	A2	2	Erbb2	1.20515	-0.0223591
2	A2	3	Erbb2	1.21628	-0.0131703
2	A2	4	Erbb2	1.22648	-0.00491391
2	A2	5	Erbb2	1.2327	-0.000637048
2	A2	6	Erbb2	1.23302	-0.00225985
2	A2	7	Erbb2	1.2337	-0.00351668
2	A2	8	Erbb2	1.24276	0.00359606
2	A2	9	Erbb2	1.24589	0.00478516
2	A2	10	Erbb2	1.24383	0.000790216
2	A2	11	Erbb2	1.24325	-0.00173512
2	A2	12	Erbb2	1.24828	0.00134596
2	A2	13	Erbb2	1.25288	0.00401016
2	A2	14	Erbb2	1.25785	0.00703926
2	A2	15	Erbb2	1.25968	0.00692374
2	A2	16	Erbb2	1.26099	0.0062899
2	A2	17	Erbb2	1.26139	0.00474983
2	A2	18	Erbb2	1.26409	0.00550442
2	A2	19	Erbb2	1.26329	0.00276642
2	A2	20	Erbb2	1.26155	-0.000917396
2	A2	21	Erbb2	1.26323	-0.00117632
2	A2	22	Erbb2	1.26551	-0.000838372
2	A2	23	Erbb2	1.26871	0.000415227
2	A2	24	Erbb2	1.2664	-0.00383614
2	A2	25	Erbb2	1.27073	-0.00144683
2	A2	26	Erbb2	1.27279	-0.00132691
2	A2	27	Erbb2	1.27323	-0.00283826
2	A2	28	Erbb2	1.27204	-0.00596798
2	A2	29	Erbb2	1.27631	-0.00363518
2	A2	30	Erbb2	1.2805	-0.00138905
2	A2	31	Erbb2	1.29399	0.0101524
2	A2	32	Erbb2	1.30392	0.0181462
2	A2	33	Erbb2	1.32689	0.0391715
2	A2	34	Erbb2	1.3722	0.0825445
2	A2	35	Erbb2	1.45271	0.161104
2	A2	36	Erbb2	1.5866	0.293053
2	A2	37	Erbb2	1.80293	0.507442
2	A2	38	Erbb2	2.10166	0.804228
2	A2	39	Erbb2	2.46345	1.16408
2	A2	40	Erbb2	2.78426	1.48295
3	A3	1	Erbb2	0.948566	-0.0090542
3	A3	2	Erbb2	0.949909	-0.00904965
3	A3	3	Erbb2	0.951121	-0.00917707
3	A3	4	Erbb2	0.961747	0.000110958
3	A3	5	Erbb2	0.96616	0.00318526
3	A3	6	Erbb2	0.966343	0.00202913
3	A3	7	Erbb2	0.965627	-2.53067e-05
3	A3	8	Erbb2	0.971117	0.00412653
3	A3	9	Erbb2	0.973019	0.00468987
3	A3	10	Erbb2	0.972044	0.00237616
3	A3	11	Erbb2	0.971628	0.000620697
3	A3	12	Erbb2	0.971933	-0.00041283
3	A3	13	Erbb2	0.969527	-0.00415742
3	A3	14	Erbb2	0.968953	-0.00606975
3	A3	15	Erbb2	0.972272	-0.00408973
3	A3	16	Erbb2	0.977871	0.00017041
3	A3	17	Erbb2	0.982334	0.00329478
3	A3	18	Erbb2	0.982405	0.00202784
3	A3	19	Erbb2	0.983973	0.00225686
3	A3	20	Erbb2	0.984382	0.0013274
3	A3	21	Erbb2	0.985964	0.00157103
3	A3	22	Erbb2	0.986791	0.00105934
3	A3	23	Erbb2	0.988381	0.00131047
3	A3	24	Erbb2	0.986222	-0.00218718
3	A3	25	Erbb2	0.985803	-0.00394502
3	A3	26	Erbb2	0.989476	-0.00161017
3	A3	27	Erbb2	0.992419	-6.01121e-06
3	A3	28	Erbb2	0.996386	0.00262251
3	A3	29	Erbb2	0.994855	-0.000247853
3	A3	30	Erbb2	0.99559	-0.000850915
3	A3	31	Erbb2	1.00513	0.0073473
3	A3	32	Erbb2	1.01103	0.011913
3	A3	33	Erbb2	1.02605	0.0255978
3	A3	34	Erbb2	1.05675	0.0549579
3	A3	35	Erbb2	1.10473	0.101594
3	A3	36	Erbb2	1.19135	0.186876
3	A3	37	Erbb2	1.34335	0.337537
3	A3	38	Erbb2	1.58675	0.579597
3	A3	39	Erbb2	1.91423	0.905737
3	A3	40	Erbb2	2.23862	1.2288
4	A4	1	Erbb2	1.06479	-0.0165674
4	A4	2	Erbb2	1.06828	-0.0144518
4	A4	3	Erbb2	1.07673	-0.00738481
4	A4	4	Erbb2	1.08239	-0.00310088
4	A4	5	Erbb2	1.08766	0.000783101
4	A4	6	Erbb2	1.08767	-0.000584203
4	A4	7	Erbb2	1.09229	0.00266118
4	A4	8	Erbb2	1.09445	0.00343642
4	A4	9	Erbb2	1.09452	0.0021261
4	A4	10	Erbb2	1.0975	0.00372508
4	A4	11	Erbb2	1.09968	0.004525
4	A4	12	Erbb2	1.09868	0.00215228
4	A4	13	Erbb2	1.09814	0.00023328
4	A4	14	Erbb2	1.09787	-0.00141691
4	A4	15	Erbb2	1.10032	-0.000346382
4	A4	16	Erbb2	1.1049	0.00285644
4	A4	17	Erbb2	1.10185	-0.00158122
4	A4	18	Erbb2	1.09889	-0.00592065
4	A4	19	Erbb2	1.10494	-0.00124321
4	A4	20	Erbb2	1.10955	0.00198012
4	A4	21	Erbb2	1.10859	-0.000354569
4	A4	22	Erbb2	1.10816	-0.00216593
4	A4	23	Erbb2	1.11214	0.000440013
4	A4	24	Erbb2	1.1123	-0.000777564
4	A4	25	Erbb2	1.11312	-0.00134521
4	A4	26	Erbb2	1.11345	-0.00239006
4	A4	27	Erbb2	1.11558	-0.00164509
4	A4	28	Erbb2	1.11976	0.0011579
4	A4	29	Erbb2	1.12416	0.00417977
4	A4	30	Erbb2	1.12874	0.00737746
4	A4	31	Erbb2	1.13924	0.0165049
4	A4	32	Erbb2	1.15401	0.0298879
4	A4	33	Erbb2	1.18051	0.0550155
4	A4	34	Erbb2	1.23705	0.11017
4	A4	35	Erbb2	1.3335	0.205246
4	A4	36	Erbb2	1.50007	0.370438
4	A4	37	Erbb2	1.74716	0.616144
4	A4	38	Erbb2	2.07834	0.945945
4	A4	39	Erbb2	2.45001	1.31624
4	A4	40	Erbb2	2.76842	1.63327
5	A5	1	Erbb2	1.04501	-0.0148269
5	A5	2	Erbb2	1.04902	-0.0124968
5	A5	3	Erbb2	1.05489	-0.008309
5	A5	4	Erbb2	1.05873	-0.00616191
5	A5	5	Erbb2	1.05952	-0.00704966
5	A5	6	Erbb2	1.06775	-0.000509348
5	A5	7	Erbb2	1.07337	0.0034291
5	A5	8	Erbb2	1.07875	0.00711827
5	A5	9	Erbb2	1.07849	0.00517243
5	A5	10	Erbb2	1.07691	0.00191337
5	A5	11	Erbb2	1.0798	0.00311716
5	A5	12	Erbb2	1.08093	0.00256463
5	A5	13	Erbb2	1.08269	0.00263569
5	A5	14	Erbb2	1.0832	0.00145743
5	A5	15	Erbb2	1.08527	0.00184952
5	A5	16	Erbb2	1.08498	-0.000128035
5	A5	17	Erbb2	1.08801	0.00121952
5	A5	18	Erbb2	1.09048	0.00200595
5	A5	19	Erbb2	1.09182	0.00165882
5	A5	20	Erbb2	1.0942	0.00235537
5	A5	21	Erbb2	1.09493	0.00140134
5	A5	22	Erbb2	1.09555	0.000336215
5	A5	23	Erbb2	1.09513	-0.00176937
5	A5	24	Erbb2	1.09475	-0.00383502
5	A5	25	Erbb2	1.09298	-0.00729017
5	A5	26	Erbb2	1.09767	-0.00428561
5	A5	27	Erbb2	1.10122	-0.00242582
5	A5	28	Erbb2	1.10373	-0.00159898
5	A5	29	Erbb2	1.1056	-0.001413
5	A5	30	Erbb2	1.11028	0.0015844
5	A5	31	Erbb2	1.11534	0.00495672
5	A5	32	Erbb2	1.11783	0.00576497
5	A5	33	Erbb2	1.13109	0.0173391
5	A5	34	Erbb2	1.1589	0.0434586
5	A5	35	Erbb2	1.1987	0.0815716
5	A5	36	Erbb2	1.26824	0.14943
5	A5	37	Erbb2	1.39805	0.277552
5	A5	38	Erbb2	1.60926	0.48708
5	A5	39	Erbb2	1.90824	0.784378
5	A5	40	Erbb2	2.21355	1.088
6	A6	1	Erbb2	0.963999	-0.0130349
6	A6	2	Erbb2	0.966915	-0.011393
6	A6	3	Erbb2	0.973747	-0.00583582
6	A6	4	Erbb2	0.977831	-0.00302658
6	A6	5	Erbb2	0.982578	0.000445524
6	A6	6	Erbb2	0.98318	-0.000227221
6	A6	7	Erbb2	0.981793	-0.00288903
6	A6	8	Erbb2	0.984827	-0.00113015
6	A6	9	Erbb2	0.991204	0.00397208
6	A6	10	Erbb2	0.992779	0.00427197
6	A6	11	Erbb2	0.992819	0.00303751
6	A6	12	Erbb2	0.995035	0.00397826
6	A6	13	Erbb2	0.996267	0.00393572
6	A6	14	Erbb2	0.994319	0.000713028
6	A6	15	Erbb2	0.99373	-0.00115044
6	A6	16	Erbb2	0.996638	0.000482802
6	A6	17	Erbb2	0.997461	3.0058e-05
6	A6	18	Erbb2	0.997653	-0.00105265
6	A6	19	Erbb2	0.99876	-0.00121988
6	A6	20	Erbb2	1.00185	0.000592348
6	A6	21	Erbb2	1.00422	0.00169421
6	A6	22	Erbb2	1.00289	-0.00091765
6	A6	23	Erbb2	1.00492	-0.000155293
6	A6	24	Erbb2	1.00644	8.8622e-05
6	A6	25	Erbb2	1.0047	-0.00293165
6	A6	26	Erbb2	1.0074	-0.0014991
6	A6	27	Erbb2	1.00906	-0.00111654
6	A6	28	Erbb2	1.00805	-0.00340177
6	A6	29	Erbb2	1.01181	-0.000915889
6	A6	30	Erbb2	1.01823	0.00422753
6	A6	31	Erbb2	1.02335	0.00806823
6	A6	32	Erbb2	1.0337	0.0171483
6	A6	33	Erbb2	1.05073	0.032903
6	A6	34	Erbb2	1.08524	0.0661424
6	A6	35	Erbb2	1.15078	0.130405
6	A6	36	Erbb2	1.26411	0.242462
6	A6	37	Erbb2	1.45241	0.429486
6	A6	38	Erbb2	1.72281	0.698606
6	A6	39	Erbb2	2.07254	1.04706
6	A6	40	Erbb2	2.39991	1.37316
7	A7	1	Erbb2	0.996628	-0.0135897
7	A7	2	Erbb2	1.00036	-0.0111702
7	A7	3	Erbb2	1.00729	-0.00554558
7	A7	4	Erbb2	1.01405	-9.405e-05
7	A7	5	Erbb2	1.01369	-0.00176992
7	A7	6	Erbb2	1.01493	-0.00183277
7	A7	7	Erbb2	1.0181	1.96007e-05
7	A7	8	Erbb2	1.02462	0.00523462
7	A7	9	Erbb2	1.02692	0.00622284
7	A7	10	Erbb2	1.02458	0.00257168
7	A7	11	Erbb2	1.02155	-0.00176149
7	A7	12	Erbb2	1.02229	-0.00233252
7	A7	13	Erbb2	1.02481	-0.00112532
7	A7	14	Erbb2	1.02848	0.00123536
7	A7	15	Erbb2	1.02942	0.000863999
7	A7	16	Erbb2	1.0319	0.00203437
7	A7	17	Erbb2	1.03208	0.000908533
7	A7	18	Erbb2	1.03243	-5.57758e-05
7	A7	19	Erbb2	1.0331	-0.000694524
7	A7	20	Erbb2	1.03578	0.000674093
7	A7	21	Erbb2	1.03629	-0.00011927
7	A7	22	Erbb2	1.03581	-0.00191685
7	A7	23	Erbb2	1.03637	-0.00266194
7	A7	24	Erbb2	1.04048	0.00013624
7	A7	25	Erbb2	1.04166	8.66081e-06
7	A7	26	Erbb2	1.04803	0.00507122
7	A7	27	Erbb2	1.05869	0.0144202
7	A7	28	Erbb2	1.07723	0.0316439
7	A7	29	Erbb2	1.10624	0.0593486
7	A7	30	Erbb2	1.16052	0.112316
7	A7	31	Erbb2	1.26085	0.211338
7	A7	32	Erbb2	1.42839	0.377566
7	A7	33	Erbb2	1.67621	0.624076
7	A7	34	Erbb2	1.99857	0.94513
7	A7	35	Erbb2	2.35509	1.30034
7	A7	36	Erbb2	2.70712	1.65106
7	A7	37	Erbb2	3.00772	1.95035
7	A7	38	Erbb2	3.24072	2.18204
7	A7	39	Erbb2	3.41218	2.35219
7	A7	40	Erbb2	3.51181	2.45051
8	A8	1	Erbb2	1.03535	-0.0111523
8	A8	2	Erbb2	1.04212	-0.0064089
8	A8	3	Erbb2	1.0484	-0.00216058
8	A8	4	Erbb2	1.04976	-0.00282571
8	A8	5	Erbb2	1.05226	-0.00235359
8	A8	6	Erbb2	1.05202	-0.00462602
8	A8	7	Erbb2	1.0571	-0.00158231
8	A8	8	Erbb2	1.06345	0.00273825
8	A8	9	Erbb2	1.06777	0.00503118
8	A8	10	Erbb2	1.06996	0.00518847
8	A8	11	Erbb2	1.07229	0.00549788
8	A8	12	Erbb2	1.07149	0.00266099
8	A8	13	Erbb2	1.07076	-9.12571e-05
8	A8	14	Erbb2	1.07042	-0.00246561
8	A8	15	Erbb2	1.07453	-0.000386186
8	A8	16	Erbb2	1.07942	0.00247716
8	A8	17	Erbb2	1.07912	0.000144766
8	A8	18	Erbb2	1.08099	-1.14606e-05
8	A8	19	Erbb2	1.08082	-0.00221022
8	A8	20	Erbb2	1.08312	-0.00194719
8	A8	21	Erbb2	1.08346	-0.0036368
8	A8	22	Erbb2	1.08891	-0.000213532
8	A8	23	Erbb2	1.09135	0.000193386
8	A8	24	Erbb2	1.09357	0.000385847
8	A8	25	Erbb2	1.09541	0.000192546
8	A8	26	Erbb2	1.10184	0.00460108
8	A8	27	Erbb2	1.11599	0.0167166
8	A8	28	Erbb2	1.13521	0.0339067
8	A8	29	Erbb2	1.1712	0.0678637
8	A8	30	Erbb2	1.2396	0.134242
8	A8	31	Erbb2	1.36121	0.25382
8	A8	32	Erbb2	1.55349	0.444072
8	A8	33	Erbb2	1.82241	0.71096
8	A8	34	Erbb2	2.16496	1.05148
8	A8	35	Erbb2	2.52851	1.413
8	A8	36	Erbb2	2.86437	1.74683
8	A8	37	Erbb2	3.1419	2.02233
8	A8	38	Erbb2	3.35794	2.23635
8	A8	39	Erbb2	3.50734	2.38371
8	A8	40	Erbb2	3.59213	2.46647
9	A9	1	Erbb2	1.01931	-0.0100008
9	A9	2	Erbb2	1.02055	-0.0101346
9	A9	3	Erbb2	1.02531	-0.0067559
9	A9	4	Erbb2	1.03404	0.000603411
9	A9	5	Erbb2	1.03532	0.000507257
9	A9	6	Erbb2	1.0329	-0.00329499
9	A9	7	Erbb2	1.0319	-0.00567293
9	A9	8	Erbb2	1.03742	-0.00152273
9	A9	9	Erbb2	1.04111	0.000786995
9	A9	10	Erbb2	1.04573	0.0040343
9	A9	11	Erbb2	1.04853	0.00544948
9	A9	12	Erbb2	1.04673	0.00227368
9	A9	13	Erbb2	1.04588	5.46448e-05
9	A9	14	Erbb2	1.04883	0.00162587
9	A9	15	Erbb2	1.05033	0.0017518
9	A9	16	Erbb2	1.0541	0.00413735
9	A9	17	Erbb2	1.05442	0.00308216
9	A9	18	Erbb2	1.05402	0.00130968
9	A9	19	Erbb2	1.05364	-0.000452184
9	A9	20	Erbb2	1.05515	-0.000311112
9	A9	21	Erbb2	1.05691	7.37434e-05
9	A9	22	Erbb2	1.06086	0.00264275
9	A9	23	Erbb2	1.06088	0.00128572
9	A9	24	Erbb2	1.06013	-0.000842236
9	A9	25	Erbb2	1.06093	-0.00141857
9	A9	26	Erbb2	1.06092	-0.00280266
9	A9	27	Erbb2	1.06506	-4.0172e-05
9	A9	28	Erbb2	1.06565	-0.000824044
9	A9	29	Erbb2	1.06438	-0.00347342
9	A9	30	Erbb2	1.06421	-0.00502238
9	A9	31	Erbb2	1.0706	-2.42972e-06
9	A9	32	Erbb2	1.0748	0.00281692
9	A9	33	Erbb2	1.08021	0.00685625
9	A9	34	Erbb2	1.09241	0.0176729
9	A9	35	Erbb2	1.1112	0.035089
9	A9	36	Erbb2	1.14505	0.0675646
9	A9	37	Erbb2	1.20224	0.123371
9	A9	38	Erbb2	1.30496	0.224721
9	A9	39	Erbb2	1.48352	0.401906
9	A9	40	Erbb2	1.69	0.607002
10	A10	1	Erbb2	0.970764	-0.00836963
10	A10	2	Erbb2	0.971834	-0.00894981
10	A10	3	Erbb2	0.979338	-0.00309591
10	A10	4	Erbb2	0.98442	0.000335242
10	A10	5	Erbb2	0.986336	0.000601209
10	A10	6	Erbb2	0.987543	0.000157702
10	A10	7	Erbb2	0.985697	-0.00333959
10	A10	8	Erbb2	0.989542	-0.00114452
10	A10	9	Erbb2	0.994827	0.00248959
10	A10	10	Erbb2	0.996349	0.00236181
10	A10	11	Erbb2	0.996686	0.00104807
10	A10	12	Erbb2	0.995482	-0.00180632
10	A10	13	Erbb2	1.00057	0.00162864
10	A10	14	Erbb2	0.998195	-0.0023949
10	A10	15	Erbb2	0.998208	-0.00403234
10	A10	16	Erbb2	1.00459	0.000703197
10	A10	17	Erbb2	1.00683	0.00128978
10	A10	18	Erbb2	1.00837	0.0011828
10	A10	19	Erbb2	1.00876	-7.94376e-05
10	A10	20	Erbb2	1.01401	0.00351837
10	A10	21	Erbb2	1.01632	0.00417493
10	A10	22	Erbb2	1.01664	0.00284689
10	A10	23	Erbb2	1.0162	0.000757576
10	A10	24	Erbb2	1.01648	-0.000613499
10	A10	25	Erbb2	1.02099	0.00224974
10	A10	26	Erbb2	1.02151	0.00111136
10	A10	27	Erbb2	1.02183	-0.000215008
10	A10	28	Erbb2	1.02043	-0.00326789
10	A10	29	Erbb2	1.02199	-0.00335257
10	A10	30	Erbb2	1.02388	-0.00311492
10	A10	31	Erbb2	1.03094	0.00229058
10	A10	32	Erbb2	1.04916	0.0188618
10	A10	33	Erbb2	1.07586	0.04391
10	A10	34	Erbb2	1.12829	0.0946857
10	A10	35	Erbb2	1.21778	0.182535
10	A10	36	Erbb2	1.36645	0.329546
10	A10	37	Erbb2	1.59932	0.560766
10	A10	38	Erbb2	1.91479	0.874587
10	A10	39	Erbb2	2.28435	1.2425
10	A10	40	Erbb2	2.60169	1.55819
11	A11	1	Erbb2	0.942713	-0.00769629
11	A11	2	Erbb2	0.944662	-0.00705018
11	A11	3	Erbb2	0.946433	-0.00658324
11	A11	4	Erbb2	0.946841	-0.00747863
11	A11	5	Erbb2	0.95296	-0.00266234
11	A11	6	Erbb2	0.955078	-0.00184797
11	A11	7	Erbb2	0.959356	0.00112683
11	A11	8	Erbb2	0.964416	0.00488424
11	A11	9	Erbb2	0.965745	0.00490951
11	A11	10	Erbb2	0.965821	0.00368207
11	A11	11	Erbb2	0.967415	0.00397329
11	A11	12	Erbb2	0.967469	0.00272409
11	A11	13	Erbb2	0.970168	0.0041199
11	A11	14	Erbb2	0.969065	0.00171348
11	A11	15	Erbb2	0.968904	0.000249107
11	A11	16	Erbb2	0.969499	-0.000458883
11	A11	17	Erbb2	0.97079	-0.000471465
11	A11	18	Erbb2	0.969179	-0.00338596
11	A11	19	Erbb2	0.969972	-0.00389612
11	A11	20	Erbb2	0.977749	0.00257729
11	A11	21	Erbb2	0.981185	0.00471036
11	A11	22	Erbb2	0.980633	0.00285534
11	A11	23	Erbb2	0.979517	0.000435861
11	A11	24	Erbb2	0.978589	-0.00179515
11	A11	25	Erbb2	0.97808	-0.00360767
11	A11	26	Erbb2	0.97867	-0.00432061
11	A11	27	Erbb2	0.982809	-0.00148498
11	A11	28	Erbb2	0.985265	-0.000332771
11	A11	29	Erbb2	0.987368	0.000467773
11	A11	30	Erbb2	0.988101	-0.000103365
11	A11	31	Erbb2	0.99454	0.00503288
11	A11	32	Erbb2	1.0077	0.0168895
11	A11	33	Erbb2	1.02304	0.0309301
11	A11	34	Erbb2	1.04701	0.0535962
11	A11	35	Erbb2	1.10185	0.107129
11	A11	36	Erbb2	1.19965	0.203628
11	A11	37	Erbb2	1.3616	0.364269
11	A11	38	Erbb2	1.60859	0.609962
11	A11	39	Erbb2	1.9357	0.935767
11	A11	40	Erbb2	2.25561	1.25437
12	A12	1	Erbb2	0.723136	-0.0125617
12	A12	2	Erbb2	0.730213	-0.00691414
12	A12	3	Erbb2	0.735267	-0.00328809
12	A12	4	Erbb2	0.742043	0.00205839
12	A12	5	Erbb2	0.746336	0.00492305
12	A12	6	Erbb2	0.743951	0.00110973
12	A12	7	Erbb2	0.743229	-0.00104105
12	A12	8	Erbb2	0.746638	0.000939023
12	A12	9	Erbb2	0.751283	0.00415517
12	A12	10	Erbb2	0.750464	0.00190742
12	A12	11	Erbb2	0.749441	-0.000544589
12	A12	12	Erbb2	0.749512	-0.00190214
12	A12	13	Erbb2	0.749977	-0.00286583
12	A12	14	Erbb2	0.753391	-0.000880513
12	A12	15	Erbb2	0.755379	-0.000320703
12	A12	16	Erbb2	0.756449	-0.000679342
12	A12	17	Erbb2	0.755842	-0.00271543
12	A12	18	Erbb2	0.757103	-0.00288304
12	A12	19	Erbb2	0.759228	-0.00218703
12	A12	20	Erbb2	0.763497	0.000653548
12	A12	21	Erbb2	0.765018	0.000745937
12	A12	22	Erbb2	0.76559	-0.000111056
12	A12	23	Erbb2	0.767687	0.000556817
12	A12	24	Erbb2	0.769825	0.00126617
12	A12	25	Erbb2	0.769367	-0.000620131
12	A12	26	Erbb2	0.767578	-0.0038383
12	A12	27	Erbb2	0.768686	-0.00415891
12	A12	28	Erbb2	0.773975	-0.000298437
12	A12	29	Erbb2	0.775585	-0.000116879
12	A12	30	Erbb2	0.779367	0.00223608
12	A12	31	Erbb2	0.781247	0.00268741
12	A12	32	Erbb2	0.785201	0.00521274
12	A12	33	Erbb2	0.792355	0.0109384
12	A12	34	Erbb2	0.813038	0.0301925
12	A12	35	Erbb2	0.847306	0.063031
12	A12	36	Erbb2	0.913357	0.127654
12	A12	37	Erbb2	1.02185	0.23472
12	A12	38	Erbb2	1.20906	0.420502
12	A12	39	Erbb2	1.48381	0.693824
12	A12	40	Erbb2	1.76996	0.978538
13	B1	1	Erbb2	0.922239	-0.00776471
13	B1	2	Erbb2	0.925726	-0.00557288
13	B1	3	Erbb2	0.93348	0.000885393
13	B1	4	Erbb2	0.933753	-0.000137315
13	B1	5	Erbb2	0.935185	-5.32801e-07
13	B1	6	Erbb2	0.936863	0.00038182
13	B1	7	Erbb2	0.93658	-0.00119682
13	B1	8	Erbb2	0.939322	0.000249297
13	B1	9	Erbb2	0.940867	0.000498791
13	B1	10	Erbb2	0.940464	-0.0011993
13	B1	11	Erbb2	0.941252	-0.00170762
13	B1	12	Erbb2	0.94763	0.00337498
13	B1	13	Erbb2	0.948772	0.00322161
13	B1	14	Erbb2	0.946743	-0.000103091
13	B1	15	Erbb2	0.947887	-0.000254856
13	B1	16	Erbb2	0.950474	0.00103677
13	B1	17	Erbb2	0.948886	-0.00184698
13	B1	18	Erbb2	0.950536	-0.00149186
13	B1	19	Erbb2	0.95334	1.64208e-05
13	B1	20	Erbb2	0.954968	0.000348885
13	B1	21	Erbb2	0.955146	-0.00076919
13	B1	22	Erbb2	0.95451	-0.00270063
13	B1	23	Erbb2	0.955419	-0.0030873
13	B1	24	Erbb2	0.959634	-0.000167276
13	B1	25	Erbb2	0.959821	-0.00127641
13	B1	26	Erbb2	0.959697	-0.00269555
13	B1	27	Erbb2	0.963786	9.79322e-05
13	B1	28	Erbb2	0.970431	0.00544738
13	B1	29	Erbb2	0.972408	0.00612829
13	B1	30	Erbb2	0.967709	0.000133781
13	B1	31	Erbb2	0.965684	-0.00318663
13	B1	32	Erbb2	0.975166	0.005
13	B1	33	Erbb2	0.987549	0.0160875
13	B1	34	Erbb2	1.00335	0.0305886
13	B1	35	Erbb2	1.03181	0.0577605
13	B1	36	Erbb2	1.09045	0.115104
13	B1	37	Erbb2	1.19153	0.214884
13	B1	38	Erbb2	1.36536	0.387416
13	B1	39	Erbb2	1.62526	0.646026
13	B1	40	Erbb2	1.89755	0.917015
14	B2	1	Erbb2	1.0475	-0.0167269
14	B2	2	Erbb2	1.05507	-0.0106877
14	B2	3	Erbb2	1.06534	-0.00193787
14	B2	4	Erbb2	1.06568	-0.00313299
14	B2	5	Erbb2	1.0693	-0.00103638
14	B2	6	Erbb2	1.07439	0.00252126
14	B2	7	Erbb2	1.08038	0.00698633
14	B2	8	Erbb2	1.07944	0.00452235
14	B2	9	Erbb2	1.08158	0.00512932
14	B2	10	Erbb2	1.08081	0.00283665
14	B2	11	Erbb2	1.07696	-0.00254784
14	B2	12	Erbb2	1.07646	-0.00457683
14	B2	13	Erbb2	1.08273	0.000164564
14	B2	14	Erbb2	1.08575	0.00165667
14	B2	15	Erbb2	1.08494	-0.000676898
14	B2	16	Erbb2	1.08761	0.000459721
14	B2	17	Erbb2	1.08823	-0.000448337
14	B2	18	Erbb2	1.08596	-0.00424186
14	B2	19	Erbb2	1.08713	-0.00460549
14	B2	20	Erbb2	1.0908	-0.00245952
14	B2	21	Erbb2	1.09191	-0.00287477
14	B2	22	Erbb2	1.09178	-0.00453468
14	B2	23	Erbb2	1.09415	-0.00369
14	B2	24	Erbb2	1.09748	-0.00189022
14	B2	25	Erbb2	1.10079	-0.000109756
14	B2	26	Erbb2	1.10222	-0.000203257
14	B2	27	Erbb2	1.10316	-0.000796603
14	B2	28	Erbb2	1.1098	0.00431803
14	B2	29	Erbb2	1.11319	0.00618218
14	B2	30	Erbb2	1.11353	0.00498623
14	B2	31	Erbb2	1.1186	0.00853207
14	B2	32	Erbb2	1.12876	0.0171678
14	B2	33	Erbb2	1.15014	0.0370207
14	B2	34	Erbb2	1.18758	0.0729298
14	B2	35	Erbb2	1.26155	0.145367
14	B2	36	Erbb2	1.38841	0.270698
14	B2	37	Erbb2	1.58797	0.468736
14	B2	38	Erbb2	1.87607	0.755306
14	B2	39	Erbb2	2.24212	1.11983
14	B2	40	Erbb2	2.5763	1.45248
15	B3	1	Erbb2	1.07525	-0.0117001
15	B3	2	Erbb2	1.08141	-0.00741895
15	B3	3	Erbb2	1.08674	-0.0039609
15	B3	4	Erbb2	1.09131	-0.00126256
15	B3	5	Erbb2	1.0896	-0.00485288
15	B3	6	Erbb2	1.09423	-0.00209053
15	B3	7	Erbb2	1.1001	0.00190456
15	B3	8	Erbb2	1.10163	0.00155829
15	B3	9	Erbb2	1.10487	0.00292434
15	B3	10	Erbb2	1.10956	0.00573687
15	B3	11	Erbb2	1.1082	0.00250335
15	B3	12	Erbb2	1.10877	0.00120448
15	B3	13	Erbb2	1.11191	0.00246932
15	B3	14	Erbb2	1.11193	0.000616834
15	B3	15	Erbb2	1.11205	-0.00113682
15	B3	16	Erbb2	1.11583	0.000769125
15	B3	17	Erbb2	1.11805	0.00111653
15	B3	18	Erbb2	1.12055	0.00173871
15	B3	19	Erbb2	1.12125	0.00056644
15	B3	20	Erbb2	1.12265	9.66669e-05
15	B3	21	Erbb2	1.12224	-0.00218592
15	B3	22	Erbb2	1.12264	-0.00366015
15	B3	23	Erbb2	1.12579	-0.00238244
15	B3	24	Erbb2	1.12944	-0.000606309
15	B3	25	Erbb2	1.1335	0.00157728
15	B3	26	Erbb2	1.13132	-0.00247783
15	B3	27	Erbb2	1.13209	-0.00358097
15	B3	28	Erbb2	1.13481	-0.00273062
15	B3	29	Erbb2	1.13986	0.000444196
15	B3	30	Erbb2	1.13976	-0.0015331
15	B3	31	Erbb2	1.14433	0.00116809
15	B3	32	Erbb2	1.15111	0.00606596
15	B3	33	Erbb2	1.15503	0.00811222
15	B3	34	Erbb2	1.16825	0.0194614
15	B3	35	Erbb2	1.19667	0.0460127
15	B3	36	Erbb2	1.25121	0.0986762
15	B3	37	Erbb2	1.3488	0.194392
15	B3	38	Erbb2	1.49998	0.3437
15	B3	39	Erbb2	1.73711	0.578953
15	B3	40	Erbb2	2.00509	0.845059
16	B4	1	Erbb2	1.24932	-0.0200219
16	B4	2	Erbb2	1.25573	-0.0162449
16	B4	3	Erbb2	1.26788	-0.00672027
16	B4	4	Erbb2	1.27404	-0.00319189
16	B4	5	Erbb2	1.27775	-0.00211696
16	B4	6	Erbb2	1.28356	0.00105486
16	B4	7	Erbb2	1.28513	-5.95988e-06
16	B4	8	Erbb2	1.29207	0.00430097
16	B4	9	Erbb2	1.29414	0.0037456
16	B4	10	Erbb2	1.2946	0.00156933
16	B4	11	Erbb2	1.29634	0.000683033
16	B4	12	Erbb2	1.29561	-0.00268628
16	B4	13	Erbb2	1.29979	-0.00113403
16	B4	14	Erbb2	1.30407	0.00051036
16	B4	15	Erbb2	1.30626	6.47764e-05
16	B4	16	Erbb2	1.31222	0.00339324
16	B4	17	Erbb2	1.31467	0.0032179
16	B4	18	Erbb2	1.31698	0.00289487
16	B4	19	Erbb2	1.3179	0.00117958
16	B4	20	Erbb2	1.31977	0.000417143
16	B4	21	Erbb2	1.32252	0.000533631
16	B4	22	Erbb2	1.32371	-0.000902701
16	B4	23	Erbb2	1.32741	0.000161262
16	B4	24	Erbb2	1.33006	0.000174396
16	B4	25	Erbb2	1.33251	-1.0629e-07
16	B4	26	Erbb2	1.33476	-0.000385728
16	B4	27	Erbb2	1.33715	-0.000632113
16	B4	28	Erbb2	1.3404	-1.2204e-05
16	B4	29	Erbb2	1.33856	-0.00448384
16	B4	30	Erbb2	1.34405	-0.00162888
16	B4	31	Erbb2	1.35082	0.00251307
16	B4	32	Erbb2	1.35951	0.00857536
16	B4	33	Erbb2	1.37566	0.0220918
16	B4	34	Erbb2	1.3995	0.0432926
16	B4	35	Erbb2	1.44911	0.0902755
16	B4	36	Erbb2	1.5354	0.17393
16	B4	37	Erbb2	1.68259	0.318487
16	B4	38	Erbb2	1.90814	0.541405
16	B4	39	Erbb2	2.22392	0.854552
16	B4	40	Erbb2	2.53964	1.16764
17	B5	1	Erbb2	1.39573	-0.0184317
17	B5	2	Erbb2	1.40296	-0.013104
17	B5	3	Erbb2	1.41084	-0.0071304
17	B5	4	Erbb2	1.41761	-0.002261
17	B5	5	Erbb2	1.41752	-0.00425019
17	B5	6	Erbb2	1.42292	-0.0007598
17	B5	7	Erbb2	1.42886	0.00328395
17	B5	8	Erbb2	1.43292	0.0054349
17	B5	9	Erbb2	1.43213	0.0027388
17	B5	10	Erbb2	1.43433	0.00303831
17	B5	11	Erbb2	1.43322	2.48796e-05
17	B5	12	Erbb2	1.43349	-0.0016105
17	B5	13	Erbb2	1.43905	0.00204821
17	B5	14	Erbb2	1.44041	0.00150265
17	B5	15	Erbb2	1.44073	-7.30034e-05
17	B5	16	Erbb2	1.44125	-0.00145744
17	B5	17	Erbb2	1.4428	-0.00181311
17	B5	18	Erbb2	1.44829	0.00177682
17	B5	19	Erbb2	1.45043	0.00201005
17	B5	20	Erbb2	1.45268	0.00235343
17	B5	21	Erbb2	1.45363	0.00140589
17	B5	22	Erbb2	1.45386	-0.000274906
17	B5	23	Erbb2	1.45706	0.00102811
17	B5	24	Erbb2	1.45829	0.000354871
17	B5	25	Erbb2	1.45901	-0.000833828
17	B5	26	Erbb2	1.46323	0.00148986
17	B5	27	Erbb2	1.46317	-0.00047704
17	B5	28	Erbb2	1.46198	-0.00357011
17	B5	29	Erbb2	1.4644	-0.00305256
17	B5	30	Erbb2	1.46866	-0.000699315
17	B5	31	Erbb2	1.47103	-0.000227548
17	B5	32	Erbb2	1.48206	0.008895
17	B5	33	Erbb2	1.49538	0.0203149
17	B5	34	Erbb2	1.51805	0.0410807
17	B5	35	Erbb2	1.56075	0.0818782
17	B5	36	Erbb2	1.63421	0.153432
17	B5	37	Erbb2	1.76569	0.283005
17	B5	38	Erbb2	1.97351	0.488929
17	B5	39	Erbb2	2.26826	0.781769
17	B5	40	Erbb2	2.56701	1.07862
18	B6	1	Erbb2	1.24505	-0.0157251
18	B6	2	Erbb2	1.25185	-0.00997023
18	B6	3	Erbb2	1.25949	-0.00337889
18	B6	4	Erbb2	1.26181	-0.00211763
18	B6	5	Erbb2	1.26169	-0.00328706
18	B6	6	Erbb2	1.26871	0.00269203
18	B6	7	Erbb2	1.26874	0.00166422
18	B6	8	Erbb2	1.26625	-0.00187055
18	B6	9	Erbb2	1.2687	-0.000470058
18	B6	10	Erbb2	1.27122	0.00100375
18	B6	11	Erbb2	1.27427	0.00299719
18	B6	12	Erbb2	1.27418	0.00185995
18	B6	13	Erbb2	1.27423	0.000865289
18	B6	14	Erbb2	1.27641	0.00199672
18	B6	15	Erbb2	1.27875	0.00328063
18	B6	16	Erbb2	1.27767	0.00114847
18	B6	17	Erbb2	1.27859	0.00102881
18	B6	18	Erbb2	1.27984	0.00122219
18	B6	19	Erbb2	1.27943	-0.000238345
18	B6	20	Erbb2	1.27967	-0.00104227
18	B6	21	Erbb2	1.28014	-0.00162781
18	B6	22	Erbb2	1.28004	-0.00277303
18	B6	23	Erbb2	1.28346	-0.000401341
18	B6	24	Erbb2	1.28535	0.000438748
18	B6	25	Erbb2	1.28565	-0.000314991
18	B6	26	Erbb2	1.28501	-0.0020056
18	B6	27	Erbb2	1.28521	-0.00285542
18	B6	28	Erbb2	1.2863	-0.00280581
18	B6	29	Erbb2	1.29011	-5.33631e-05
18	B6	30	Erbb2	1.29625	0.00504417
18	B6	31	Erbb2	1.29861	0.00634917
18	B6	32	Erbb2	1.31159	0.0182841
18	B6	33	Erbb2	1.33301	0.0386534
18	B6	34	Erbb2	1.36662	0.0712172
18	B6	35	Erbb2	1.43206	0.135599
18	B6	36	Erbb2	1.5486	0.251089
18	B6	37	Erbb2	1.7376	0.439043
18	B6	38	Erbb2	2.01422	0.714611
18	B6	39	Erbb2	2.36441	1.06376
18	B6	40	Erbb2	2.68874	1.38703
19	B7	1	Erbb2	1.26738	-0.0121137
19	B7	2	Erbb2	1.27413	-0.00665954
19	B7	3	Erbb2	1.27999	-0.00209727
19	B7	4	Erbb2	1.28123	-0.00216319
19	B7	5	Erbb2	1.28423	-0.000455387
19	B7	6	Erbb2	1.28644	0.000451922
19	B7	7	Erbb2	1.28621	-0.00107371
19	B7	8	Erbb2	1.28916	0.000578656
19	B7	9	Erbb2	1.2918	0.00191607
19	B7	10	Erbb2	1.29309	0.00190821
19	B7	11	Erbb2	1.2938	0.00132159
19	B7	12	Erbb2	1.29737	0.00359456
19	B7	13	Erbb2	1.29773	0.0026602
19	B7	14	Erbb2	1.29898	0.0026049
19	B7	15	Erbb2	1.30325	0.00557751
19	B7	16	Erbb2	1.30036	0.0013941
19	B7	17	Erbb2	1.29598	-0.00428705
19	B7	18	Erbb2	1.29515	-0.00641695
19	B7	19	Erbb2	1.29879	-0.00406816
19	B7	20	Erbb2	1.30009	-0.00407185
19	B7	21	Erbb2	1.30343	-0.00202979
19	B7	22	Erbb2	1.30688	0.000120038
19	B7	23	Erbb2	1.30785	-0.000203966
19	B7	24	Erbb2	1.30812	-0.00123607
19	B7	25	Erbb2	1.31191	0.00126185
19	B7	26	Erbb2	1.31361	0.00166109
19	B7	27	Erbb2	1.3138	0.000555903
19	B7	28	Erbb2	1.31504	0.000492729
19	B7	29	Erbb2	1.31487	-0.000974611
19	B7	30	Erbb2	1.31692	-0.000221559
19	B7	31	Erbb2	1.32164	0.00320023
19	B7	32	Erbb2	1.32913	0.00939137
19	B7	33	Erbb2	1.33694	0.0159045
19	B7	34	Erbb2	1.35188	0.02954
19	B7	35	Erbb2	1.38363	0.0599973
19	B7	36	Erbb2	1.43904	0.114112
19	B7	37	Erbb2	1.53466	0.208428
19	B7	38	Erbb2	1.69612	0.368587
19	B7	39	Erbb2	1.94426	0.615435
19	B7	40	Erbb2	2.21725	0.887126
20	B8	1	Erbb2	1.3746	-0.0226271
20	B8	2	Erbb2	1.38337	-0.0157332
20	B8	3	Erbb2	1.39633	-0.0046332
20	B8	4	Erbb2	1.40044	-0.00239953
20	B8	5	Erbb2	1.40552	0.000819871
20	B8	6	Erbb2	1.40502	-0.00154973
20	B8	7	Erbb2	1.40693	-0.00151059
20	B8	8	Erbb2	1.40988	-0.00043207
20	B8	9	Erbb2	1.41295	0.000768406
20	B8	10	Erbb2	1.41562	0.00157788
20	B8	11	Erbb2	1.41764	0.00173086
20	B8	12	Erbb2	1.41885	0.00106869
20	B8	13	Erbb2	1.42076	0.00110449
20	B8	14	Erbb2	1.4255	0.0039826
20	B8	15	Erbb2	1.42575	0.00236437
20	B8	16	Erbb2	1.42868	0.00342692
20	B8	17	Erbb2	1.42834	0.00121312
20	B8	18	Erbb2	1.42909	9.67662e-05
20	B8	19	Erbb2	1.42868	-0.00218367
20	B8	20	Erbb2	1.43495	0.00222437
20	B8	21	Erbb2	1.43785	0.00324889
20	B8	22	Erbb2	1.43628	-0.000184654
20	B8	23	Erbb2	1.43475	-0.00358601
20	B8	24	Erbb2	1.43918	-0.00101868
20	B8	25	Erbb2	1.44081	-0.00125611
20	B8	26	Erbb2	1.44254	-0.00139841
20	B8	27	Erbb2	1.44246	-0.00334935
20	B8	28	Erbb2	1.44588	-0.00179745
20	B8	29	Erbb2	1.44836	-0.00118443
20	B8	30	Erbb2	1.45194	0.000527569
20	B8	31	Erbb2	1.45561	0.0023291
20	B8	32	Erbb2	1.46196	0.00681343
20	B8	33	Erbb2	1.47392	0.0169072
20	B8	34	Erbb2	1.49759	0.0387075
20	B8	35	Erbb2	1.53466	0.0739068
20	B8	36	Erbb2	1.60162	0.139
20	B8	37	Erbb2	1.72228	0.257794
20	B8	38	Erbb2	1.91246	0.4461
20	B8	39	Erbb2	2.19223	0.724006
20	B8	40	Erbb2	2.48825	1.01815
21	B9	1	Erbb2	1.28225	-0.0172373
21	B9	2	Erbb2	1.28778	-0.0142113
21	B9	3	Erbb2	1.29917	-0.00532404
21	B9	4	Erbb2	1.30312	-0.00387473
21	B9	5	Erbb2	1.30941	-8.89196e-05
21	B9	6	Erbb2	1.30857	-0.00343027
21	B9	7	Erbb2	1.3131	-0.00139767
21	B9	8	Erbb2	1.31735	0.000348826
21	B9	9	Erbb2	1.31962	0.00011204
21	B9	10	Erbb2	1.32453	0.00251717
21	B9	11	Erbb2	1.3275	0.00298408
21	B9	12	Erbb2	1.3315	0.00448167
21	B9	13	Erbb2	1.33274	0.00322576
21	B9	14	Erbb2	1.33133	-0.000685058
21	B9	15	Erbb2	1.3334	-0.00111925
21	B9	16	Erbb2	1.33807	0.00104746
21	B9	17	Erbb2	1.34446	0.00492876
21	B9	18	Erbb2	1.34715	0.00511945
21	B9	19	Erbb2	1.34662	0.00208697
21	B9	20	Erbb2	1.34998	0.00294584
21	B9	21	Erbb2	1.34979	0.000254174
21	B9	22	Erbb2	1.34965	-0.00239267
21	B9	23	Erbb2	1.35342	-0.00112348
21	B9	24	Erbb2	1.35583	-0.00121448
21	B9	25	Erbb2	1.35769	-0.00185729
21	B9	26	Erbb2	1.36216	0.000111893
21	B9	27	Erbb2	1.36269	-0.00186976
21	B9	28	Erbb2	1.36307	-0.00398493
21	B9	29	Erbb2	1.36776	-0.00180153
21	B9	30	Erbb2	1.37743	0.00536625
21	B9	31	Erbb2	1.38725	0.0126834
21	B9	32	Erbb2	1.40076	0.0236909
21	B9	33	Erbb2	1.43001	0.0504429
21	B9	34	Erbb2	1.48125	0.0991773
21	B9	35	Erbb2	1.57775	0.193172
21	B9	36	Erbb2	1.73546	0.348383
21	B9	37	Erbb2	1.97965	0.590064
21	B9	38	Erbb2	2.31004	0.917952
21	B9	39	Erbb2	2.69339	1.2988
21	B9	40	Erbb2	3.02722	1.63013
22	B10	1	Erbb2	1.09425	-0.0159839
22	B10	2	Erbb2	1.09958	-0.0131265
22	B10	3	Erbb2	1.11143	-0.00376028
22	B10	4	Erbb2	1.11422	-0.00345232
22	B10	5	Erbb2	1.11771	-0.00243698
22	B10	6	Erbb2	1.12114	-0.00148578
22	B10	7	Erbb2	1.12438	-0.000724471
22	B10	8	Erbb2	1.12811	0.000526785
22	B10	9	Erbb2	1.1308	0.000740205
22	B10	10	Erbb2	1.13687	0.00433142
22	B10	11	Erbb2	1.13854	0.00351857
22	B10	12	Erbb2	1.1363	-0.00119398
22	B10	13	Erbb2	1.14022	0.000243839
22	B10	14	Erbb2	1.14637	0.00391624
22	B10	15	Erbb2	1.14834	0.00340892
22	B10	16	Erbb2	1.14855	0.00113634
22	B10	17	Erbb2	1.15141	0.00152143
22	B10	18	Erbb2	1.15413	0.00175785
22	B10	19	Erbb2	1.15606	0.00121227
22	B10	20	Erbb2	1.15907	0.00174386
22	B10	21	Erbb2	1.15789	-0.00191655
22	B10	22	Erbb2	1.15739	-0.00489388
22	B10	23	Erbb2	1.1623	-0.00245995
22	B10	24	Erbb2	1.16918	0.00193712
22	B10	25	Erbb2	1.17158	0.00186229
22	B10	26	Erbb2	1.17483	0.00263337
22	B10	27	Erbb2	1.17285	-0.00182526
22	B10	28	Erbb2	1.1715	-0.00565113
22	B10	29	Erbb2	1.17848	-0.00115297
22	B10	30	Erbb2	1.18257	0.000463066
22	B10	31	Erbb2	1.18852	0.00392971
22	B10	32	Erbb2	1.19954	0.0124694
22	B10	33	Erbb2	1.21697	0.027421
22	B10	34	Erbb2	1.24147	0.0494445
22	B10	35	Erbb2	1.2982	0.103698
22	B10	36	Erbb2	1.39988	0.202898
22	B10	37	Erbb2	1.56721	0.367748
22	B10	38	Erbb2	1.81953	0.61759
22	B10	39	Erbb2	2.16404	0.95962
22	B10	40	Erbb2	2.48899	1.2821
23	B11	1	Erbb2	1.03785	-0.0106202
23	B11	2	Erbb2	1.04249	-0.00804155
23	B11	3	Erbb2	1.0472	-0.00539415
23	B11	4	Erbb2	1.05245	-0.00220709
23	B11	5	Erbb2	1.05775	0.00103528
23	B11	6	Erbb2	1.05809	-0.000685388
23	B11	7	Erbb2	1.06245	0.00161153
23	B11	8	Erbb2	1.06692	0.00402028
23	B11	9	Erbb2	1.06881	0.00384682
23	B11	10	Erbb2	1.06806	0.00103491
23	B11	11	Erbb2	1.0694	0.000313815
23	B11	12	Erbb2	1.07193	0.00077551
23	B11	13	Erbb2	1.07408	0.000869564
23	B11	14	Erbb2	1.07562	0.000341227
23	B11	15	Erbb2	1.07809	0.000755239
23	B11	16	Erbb2	1.0786	-0.000799968
23	B11	17	Erbb2	1.07881	-0.00265379
23	B11	18	Erbb2	1.08259	-0.00093742
23	B11	19	Erbb2	1.08429	-0.00129624
23	B11	20	Erbb2	1.08649	-0.0011588
23	B11	21	Erbb2	1.08796	-0.00174698
23	B11	22	Erbb2	1.09191	0.000141535
23	B11	23	Erbb2	1.0944	0.000569137
23	B11	24	Erbb2	1.09717	0.00127187
23	B11	25	Erbb2	1.09806	9.80175e-05
23	B11	26	Erbb2	1.09982	-0.000197266
23	B11	27	Erbb2	1.10248	0.000392341
23	B11	28	Erbb2	1.11137	0.00722708
23	B11	29	Erbb2	1.12598	0.019769
23	B11	30	Erbb2	1.15287	0.0445963
23	B11	31	Erbb2	1.19614	0.0858079
23	B11	32	Erbb2	1.27171	0.15932
23	B11	33	Erbb2	1.41146	0.297006
23	B11	34	Erbb2	1.63125	0.514733
23	B11	35	Erbb2	1.9284	0.809818
23	B11	36	Erbb2	2.27984	1.1592
23	B11	37	Erbb2	2.63653	1.51383
23	B11	38	Erbb2	2.96017	1.8354
23	B11	39	Erbb2	3.2378	2.11097
23	B11	40	Erbb2	3.41223	2.28334
24	B12	1	Erbb2	0.952465	-0.0165135
24	B12	2	Erbb2	0.958456	-0.0123229
24	B12	3	Erbb2	0.969061	-0.0035196
24	B12	4	Erbb2	0.975282	0.000900378
24	B12	5	Erbb2	0.979221	0.00303845
24	B12	6	Erbb2	0.982337	0.00435261
24	B12	7	Erbb2	0.982805	0.00302014
24	B12	8	Erbb2	0.982703	0.00111689
24	B12	9	Erbb2	0.982314	-0.00107418
24	B12	10	Erbb2	0.983352	-0.00183659
24	B12	11	Erbb2	0.98578	-0.00121021
24	B12	12	Erbb2	0.9903	0.00150841
24	B12	13	Erbb2	0.99104	0.000447024
24	B12	14	Erbb2	0.99257	0.000175876
24	B12	15	Erbb2	0.993047	-0.00114753
24	B12	16	Erbb2	0.996307	0.000310509
24	B12	17	Erbb2	0.99775	-4.77809e-05
24	B12	18	Erbb2	1.00037	0.000774697
24	B12	19	Erbb2	0.999792	-0.00160759
24	B12	20	Erbb2	0.998768	-0.00443297
24	B12	21	Erbb2	1.0005	-0.00449956
24	B12	22	Erbb2	1.00178	-0.00502057
24	B12	23	Erbb2	1.00549	-0.00311806
24	B12	24	Erbb2	1.00612	-0.00428268
24	B12	25	Erbb2	1.00996	-0.00224713
24	B12	26	Erbb2	1.01624	0.00223198
24	B12	27	Erbb2	1.02205	0.00623913
24	B12	28	Erbb2	1.02754	0.00992835
24	B12	29	Erbb2	1.03495	0.0155397
24	B12	30	Erbb2	1.05642	0.0352108
24	B12	31	Erbb2	1.09664	0.0736266
24	B12	32	Erbb2	1.17348	0.148668
24	B12	33	Erbb2	1.29968	0.273063
24	B12	34	Erbb2	1.5021	0.473683
24	B12	35	Erbb2	1.78961	0.759393
24	B12	36	Erbb2	2.13387	1.10185
24	B12	37	Erbb2	2.48894	1.45512
24	B12	38	Erbb2	2.81953	1.7839
24	B12	39	Erbb2	3.09387	2.05645
24	B12	40	Erbb2	3.2741	2.23488
25	C1	1	Erbb2	1.0732	-0.0138969
25	C1	2	Erbb2	1.07605	-0.013068
25	C1	3	Erbb2	1.08551	-0.00562264
25	C1	4	Erbb2	1.08844	-0.00471588
25	C1	5	Erbb2	1.09554	0.000372501
25	C1	6	Erbb2	1.10216	0.00496879
25	C1	7	Erbb2	1.10157	0.00236507
25	C1	8	Erbb2	1.10429	0.00306214
25	C1	9	Erbb2	1.10585	0.00261052
25	C1	10	Erbb2	1.10643	0.0011673
25	C1	11	Erbb2	1.10821	0.000936329
25	C1	12	Erbb2	1.11109	0.00179183
25	C1	13	Erbb2	1.11428	0.00296991
25	C1	14	Erbb2	1.11292	-0.000408665
25	C1	15	Erbb2	1.11529	-5.58703e-05
25	C1	16	Erbb2	1.11512	-0.00224891
25	C1	17	Erbb2	1.11493	-0.00445935
25	C1	18	Erbb2	1.11781	-0.00359277
25	C1	19	Erbb2	1.12083	-0.00259708
25	C1	20	Erbb2	1.12465	-0.000787901
25	C1	21	Erbb2	1.12887	0.00141359
25	C1	22	Erbb2	1.12794	-0.00154119
25	C1	23	Erbb2	1.12964	-0.00184953
25	C1	24	Erbb2	1.13675	0.00323646
25	C1	25	Erbb2	1.13852	0.00298535
25	C1	26	Erbb2	1.14383	0.00628094
25	C1	27	Erbb2	1.15843	0.0188596
25	C1	28	Erbb2	1.18338	0.0417974
25	C1	29	Erbb2	1.22771	0.0841025
25	C1	30	Erbb2	1.30863	0.163008
25	C1	31	Erbb2	1.44645	0.298814
25	C1	32	Erbb2	1.65694	0.507282
25	C1	33	Erbb2	1.9472	0.795528
25	C1	34	Erbb2	2.297	1.14331
25	C1	35	Erbb2	2.65345	1.49774
25	C1	36	Erbb2	2.98164	1.82391
25	C1	37	Erbb2	3.24807	2.08832
25	C1	38	Erbb2	3.44855	2.28679
25	C1	39	Erbb2	3.58782	2.42403
25	C1	40	Erbb2	3.67112	2.50531
26	C2	1	Erbb2	1.14166	-0.00657708
26	C2	2	Erbb2	1.14449	-0.00687624
26	C2	3	Erbb2	1.14934	-0.00514704
26	C2	4	Erbb2	1.15117	-0.00644135
26	C2	5	Erbb2	1.15744	-0.00329774
26	C2	6	Erbb2	1.16733	0.00346697
26	C2	7	Erbb2	1.16949	0.00249941
26	C2	8	Erbb2	1.17043	0.000314008
26	C2	9	Erbb2	1.17411	0.000869466
26	C2	10	Erbb2	1.17758	0.00121678
26	C2	11	Erbb2	1.18147	0.00198467
26	C2	12	Erbb2	1.18688	0.00427296
26	C2	13	Erbb2	1.19039	0.00465366
26	C2	14	Erbb2	1.19041	0.00154891
26	C2	15	Erbb2	1.19195	-3.40057e-05
26	C2	16	Erbb2	1.19468	-0.00043246
26	C2	17	Erbb2	1.19955	0.00131461
26	C2	18	Erbb2	1.20485	0.00348691
26	C2	19	Erbb2	1.20608	0.0016012
26	C2	20	Erbb2	1.20703	-0.00058313
26	C2	21	Erbb2	1.20594	-0.00478973
26	C2	22	Erbb2	1.2107	-0.00315673
26	C2	23	Erbb2	1.21777	0.000789513
26	C2	24	Erbb2	1.21965	-0.000455208
26	C2	25	Erbb2	1.21955	-0.00368166
26	C2	26	Erbb2	1.22824	0.00188499
26	C2	27	Erbb2	1.24487	0.0153918
26	C2	28	Erbb2	1.26743	0.0348262
26	C2	29	Erbb2	1.31019	0.0744573
26	C2	30	Erbb2	1.38698	0.14813
26	C2	31	Erbb2	1.52512	0.283137
26	C2	32	Erbb2	1.73751	0.492406
26	C2	33	Erbb2	2.0248	0.776574
26	C2	34	Erbb2	2.38005	1.1287
26	C2	35	Erbb2	2.74652	1.49204
26	C2	36	Erbb2	3.07874	1.82114
26	C2	37	Erbb2	3.34919	2.08847
26	C2	38	Erbb2	3.56152	2.29767
26	C2	39	Erbb2	3.70295	2.43597
26	C2	40	Erbb2	3.78073	2.51063
27	C3	1	Erbb2	1.1672	-0.0139198
27	C3	2	Erbb2	1.17075	-0.0131288
27	C3	3	Erbb2	1.17928	-0.00734768
27	C3	4	Erbb2	1.18761	-0.00177111
27	C3	5	Erbb2	1.18985	-0.00228375
27	C3	6	Erbb2	1.19298	-0.00190996
27	C3	7	Erbb2	1.19849	0.000848024
27	C3	8	Erbb2	1.20412	0.00371854
27	C3	9	Erbb2	1.20799	0.00483501
27	C3	10	Erbb2	1.20694	0.00103052
27	C3	11	Erbb2	1.20642	-0.00223347
27	C3	12	Erbb2	1.21164	0.000229941
27	C3	13	Erbb2	1.21693	0.00276286
27	C3	14	Erbb2	1.21854	0.00161673
27	C3	15	Erbb2	1.22133	0.00165543
27	C3	16	Erbb2	1.22504	0.00261431
27	C3	17	Erbb2	1.22602	0.000838284
27	C3	18	Erbb2	1.22899	0.00105461
27	C3	19	Erbb2	1.23346	0.00277499
27	C3	20	Erbb2	1.23496	0.00151657
27	C3	21	Erbb2	1.23651	0.00031609
27	C3	22	Erbb2	1.23869	-0.000253059
27	C3	23	Erbb2	1.24364	0.00193904
27	C3	24	Erbb2	1.24384	-0.000615424
27	C3	25	Erbb2	1.24374	-0.00347113
27	C3	26	Erbb2	1.24409	-0.00586954
27	C3	27	Erbb2	1.2488	-0.0039111
27	C3	28	Erbb2	1.25412	-0.00135279
27	C3	29	Erbb2	1.26149	0.00326807
27	C3	30	Erbb2	1.26747	0.00649634
27	C3	31	Erbb2	1.28537	0.0216445
27	C3	32	Erbb2	1.31523	0.0487426
27	C3	33	Erbb2	1.36118	0.0919448
27	C3	34	Erbb2	1.44692	0.174935
27	C3	35	Erbb2	1.59414	0.3194
27	C3	36	Erbb2	1.82553	0.548037
27	C3	37	Erbb2	2.13928	0.859025
27	C3	38	Erbb2	2.5062	1.2232
27	C3	39	Erbb2	2.87656	1.59081
27	C3	40	Erbb2	3.15988	1.87137
28	C4	1	Erbb2	1.39738	-0.0223185
28	C4	2	Erbb2	1.40327	-0.0195115
28	C4	3	Erbb2	1.41374	-0.0121364
28	C4	4	Erbb2	1.42307	-0.00589462
28	C4	5	Erbb2	1.42636	-0.00568881
28	C4	6	Erbb2	1.43394	-0.0011979
28	C4	7	Erbb2	1.43708	-0.00114932
28	C4	8	Erbb2	1.44368	0.00236157
28	C4	9	Erbb2	1.45232	0.0079144
28	C4	10	Erbb2	1.45348	0.00598791
28	C4	11	Erbb2	1.45378	0.00320444
28	C4	12	Erbb2	1.45558	0.00191382
28	C4	13	Erbb2	1.45944	0.00267956
28	C4	14	Erbb2	1.45849	-0.00135121
28	C4	15	Erbb2	1.4636	0.000663606
28	C4	16	Erbb2	1.47168	0.00565675
28	C4	17	Erbb2	1.47632	0.00720915
28	C4	18	Erbb2	1.47832	0.00612023
28	C4	19	Erbb2	1.47978	0.00448772
28	C4	20	Erbb2	1.47948	0.00110915
28	C4	21	Erbb2	1.47987	-0.00159768
28	C4	22	Erbb2	1.48383	-0.000726797
28	C4	23	Erbb2	1.48651	-0.00113265
28	C4	24	Erbb2	1.48635	-0.00438009
28	C4	25	Erbb2	1.49131	-0.0025082
28	C4	26	Erbb2	1.49403	-0.00287793
28	C4	27	Erbb2	1.49643	-0.00356535
28	C4	28	Erbb2	1.50173	-0.00134872
28	C4	29	Erbb2	1.50242	-0.00375263
28	C4	30	Erbb2	1.51205	0.0027857
28	C4	31	Erbb2	1.52136	0.00901313
28	C4	32	Erbb2	1.53564	0.0202028
28	C4	33	Erbb2	1.55697	0.0384429
28	C4	34	Erbb2	1.60352	0.0819081
28	C4	35	Erbb2	1.68852	0.163819
28	C4	36	Erbb2	1.83113	0.303335
28	C4	37	Erbb2	2.05262	0.521739
28	C4	38	Erbb2	2.35431	0.820346
28	C4	39	Erbb2	2.71113	1.17407
28	C4	40	Erbb2	3.02543	1.48528
29	C5	1	Erbb2	1.44832	-0.0255927
29	C5	2	Erbb2	1.45517	-0.0223065
29	C5	3	Erbb2	1.4686	-0.0124495
29	C5	4	Erbb2	1.47963	-0.00498402
29	C5	5	Erbb2	1.48595	-0.00223354
29	C5	6	Erbb2	1.49123	-0.000525553
29	C5	7	Erbb2	1.49343	-0.0018872
29	C5	8	Erbb2	1.49796	-0.00092177
29	C5	9	Erbb2	1.50447	0.0020136
29	C5	10	Erbb2	1.5092	0.00317453
29	C5	11	Erbb2	1.51285	0.00325758
29	C5	12	Erbb2	1.51397	0.000815537
29	C5	13	Erbb2	1.52114	0.00441812
29	C5	14	Erbb2	1.52386	0.003568
29	C5	15	Erbb2	1.52661	0.00274684
29	C5	16	Erbb2	1.52859	0.00116096
29	C5	17	Erbb2	1.53236	0.00136333
29	C5	18	Erbb2	1.53551	0.000948202
29	C5	19	Erbb2	1.54422	0.00608489
29	C5	20	Erbb2	1.54799	0.00628691
29	C5	21	Erbb2	1.55226	0.00699163
29	C5	22	Erbb2	1.55075	0.00190886
29	C5	23	Erbb2	1.55308	0.000677029
29	C5	24	Erbb2	1.55857	0.00260043
29	C5	25	Erbb2	1.56092	0.00137611
29	C5	26	Erbb2	1.55966	-0.00345143
29	C5	27	Erbb2	1.56005	-0.00662852
29	C5	28	Erbb2	1.5656	-0.00464457
29	C5	29	Erbb2	1.56958	-0.00422785
29	C5	30	Erbb2	1.57437	-0.00300767
29	C5	31	Erbb2	1.57991	-0.00103682
29	C5	32	Erbb2	1.58204	-0.00247906
29	C5	33	Erbb2	1.58717	-0.000915075
29	C5	34	Erbb2	1.59625	0.00460022
29	C5	35	Erbb2	1.60904	0.013826
29	C5	36	Erbb2	1.6362	0.0374167
29	C5	37	Erbb2	1.69077	0.0884202
29	C5	38	Erbb2	1.78237	0.176444
29	C5	39	Erbb2	1.94081	0.331323
29	C5	40	Erbb2	2.13571	0.522653
30	C6	1	Erbb2	1.25763	-0.0189157
30	C6	2	Erbb2	1.26533	-0.0137951
30	C6	3	Erbb2	1.27225	-0.00945114
30	C6	4	Erbb2	1.28062	-0.00366242
30	C6	5	Erbb2	1.28789	0.00103423
30	C6	6	Erbb2	1.2904	0.000967041
30	C6	7	Erbb2	1.29457	0.00255412
30	C6	8	Erbb2	1.29684	0.00225161
30	C6	9	Erbb2	1.2986	0.00142624
30	C6	10	Erbb2	1.29971	-3.65308e-05
30	C6	11	Erbb2	1.30579	0.00346767
30	C6	12	Erbb2	1.30873	0.00382236
30	C6	13	Erbb2	1.31347	0.00598975
30	C6	14	Erbb2	1.31378	0.00372243
30	C6	15	Erbb2	1.31319	0.000545424
30	C6	16	Erbb2	1.31166	-0.00355593
30	C6	17	Erbb2	1.31312	-0.00467586
30	C6	18	Erbb2	1.31697	-0.00340266
30	C6	19	Erbb2	1.32624	0.00329039
30	C6	20	Erbb2	1.32988	0.00434472
30	C6	21	Erbb2	1.32741	-0.000704587
30	C6	22	Erbb2	1.32567	-0.0050229
30	C6	23	Erbb2	1.33263	-0.000631546
30	C6	24	Erbb2	1.33433	-0.00151687
30	C6	25	Erbb2	1.3376	-0.000824699
30	C6	26	Erbb2	1.3399	-0.00109991
30	C6	27	Erbb2	1.34291	-0.000672264
30	C6	28	Erbb2	1.34625	8.91682e-05
30	C6	29	Erbb2	1.35049	0.00175218
30	C6	30	Erbb2	1.35738	0.00606188
30	C6	31	Erbb2	1.36926	0.015363
30	C6	32	Erbb2	1.38611	0.0296343
30	C6	33	Erbb2	1.41639	0.0573436
30	C6	34	Erbb2	1.48152	0.119889
30	C6	35	Erbb2	1.59393	0.229719
30	C6	36	Erbb2	1.77409	0.407307
30	C6	37	Erbb2	2.03864	0.669276
30	C6	38	Erbb2	2.3795	1.00756
30	C6	39	Erbb2	2.75003	1.37551
30	C6	40	Erbb2	3.05524	1.67814
31	C7	1
31	C7	2
31	C7	3
31	C7	4
31	C7	5
31	C7	6
31	C7	7
31	C7	8
31	C7	9
31	C7	10
31	C7	11
31	C7	12
31	C7	13
31	C7	14
31	C7	15
31	C7	16
31	C7	17
31	C7	18
31	C7	19
31	C7	20
31	C7	21
31	C7	22
31	C7	23
31	C7	24
31	C7	25
31	C7	26
31	C7	27
31	C7	28
31	C7	29
31	C7	30
31	C7	31
31	C7	32
31	C7	33
31	C7	34
31	C7	35
31	C7	36
31	C7	37
31	C7	38
31	C7	39
31	C7	40
32	C8	1
32	C8	2
32	C8	3
32	C8	4
32	C8	5
32	C8	6
32	C8	7
32	C8	8
32	C8	9
32	C8	10
32	C8	11
32	C8	12
32	C8	13
32	C8	14
32	C8	15
32	C8	16
32	C8	17
32	C8	18
32	C8	19
32	C8	20
32	C8	21
32	C8	22
32	C8	23
32	C8	24
32	C8	25
32	C8	26
32	C8	27
32	C8	28
32	C8	29
32	C8	30
32	C8	31
32	C8	32
32	C8	33
32	C8	34
32	C8	35
32	C8	36
32	C8	37
32	C8	38
32	C8	39
32	C8	40
33	C9	1
33	C9	2
33	C9	3
33	C9	4
33	C9	5
33	C9	6
33	C9	7
33	C9	8
33	C9	9
33	C9	10
33	C9	11
33	C9	12
33	C9	13
33	C9	14
33	C9	15
33	C9	16
33	C9	17
33	C9	18
33	C9	19
33	C9	20
33	C9	21
33	C9	22
33	C9	23
33	C9	24
33	C9	25
33	C9	26
33	C9	27
33	C9	28
33	C9	29
33	C9	30
33	C9	31
33	C9	32
33	C9	33
33	C9	34
33	C9	35
33	C9	36
33	C9	37
33	C9	38
33	C9	39
33	C9	40
34	C10	1
34	C10	2
34	C10	3
34	C10	4
34	C10	5
34	C10	6
34	C10	7
34	C10	8
34	C10	9
34	C10	10
34	C10	11
34	C10	12
34	C10	13
34	C10	14
34	C10	15
34	C10	16
34	C10	17
34	C10	18
34	C10	19
34	C10	20
34	C10	21
34	C10	22
34	C10	23
34	C10	24
34	C10	25
34	C10	26
34	C10	27
34	C10	28
34	C10	29
34	C10	30
34	C10	31
34	C10	32
34	C10	33
34	C10	34
34	C10	35
34	C10	36
34	C10	37
34	C10	38
34	C10	39
34	C10	40
35	C11	1
35	C11	2
35	C11	3
35	C11	4
35	C11	5
35	C11	6
35	C11	7
35	C11	8
35	C11	9
35	C11	10
35	C11	11
35	C11	12
35	C11	13
35	C11	14
35	C11	15
35	C11	16
35	C11	17
35	C11	18
35	C11	19
35	C11	20
35	C11	21
35	C11	22
35	C11	23
35	C11	24
35	C11	25
35	C11	26
35	C11	27
35	C11	28
35	C11	29
35	C11	30
35	C11	31
35	C11	32
35	C11	33
35	C11	34
35	C11	35
35	C11	36
35	C11	37
35	C11	38
35	C11	39
35	C11	40
36	C12	1
36	C12	2
36	C12	3
36	C12	4
36	C12	5
36	C12	6
36	C12	7
36	C12	8
36	C12	9
36	C12	10
36	C12	11
36	C12	12
36	C12	13
36	C12	14
36	C12	15
36	C12	16
36	C12	17
36	C12	18
36	C12	19
36	C12	20
36	C12	21
36	C12	22
36	C12	23
36	C12	24
36	C12	25
36	C12	26
36	C12	27
36	C12	28
36	C12	29
36	C12	30
36	C12	31
36	C12	32
36	C12	33
36	C12	34
36	C12	35
36	C12	36
36	C12	37
36	C12	38
36	C12	39
36	C12	40
37	D1	1	GAPDH	0.96582	-0.00628951
37	D1	2	GAPDH	0.971488	-0.00288356
37	D1	3	GAPDH	0.975699	-0.000933932
37	D1	4	GAPDH	0.978682	-0.000213769
37	D1	5	GAPDH	0.981674	0.000516706
37	D1	6	GAPDH	0.982097	-0.00132196
37	D1	7	GAPDH	0.987927	0.00224606
37	D1	8	GAPDH	0.989426	0.00148326
37	D1	9	GAPDH	0.989599	-0.000605748
37	D1	10	GAPDH	0.991143	-0.00132414
37	D1	11	GAPDH	0.99556	0.000830704
37	D1	12	GAPDH	0.997132	0.000140443
37	D1	13	GAPDH	0.999281	2.82271e-05
37	D1	14	GAPDH	0.999908	-0.00160742
37	D1	15	GAPDH	1.00454	0.000761583
37	D1	16	GAPDH	1.0142	0.00816319
37	D1	17	GAPDH	1.02188	0.0135795
37	D1	18	GAPDH	1.03319	0.0226243
37	D1	19	GAPDH	1.05885	0.0460232
37	D1	20	GAPDH	1.1085	0.0934146
37	D1	21	GAPDH	1.18554	0.168194
37	D1	22	GAPDH	1.31946	0.299853
37	D1	23	GAPDH	1.53311	0.511236
37	D1	24	GAPDH	1.8338	0.809662
37	D1	25	GAPDH	2.20424	1.17785
37	D1	26	GAPDH	2.60628	1.57762
37	D1	27	GAPDH	3.00174	1.97082
37	D1	28	GAPDH	3.35903	2.32585
37	D1	29	GAPDH	3.67068	2.63524
37	D1	30	GAPDH	3.92281	2.8851
37	D1	31	GAPDH	4.12668	3.08671
37	D1	32	GAPDH	4.29055	3.24832
37	D1	33	GAPDH	4.41325	3.36876
37	D1	34	GAPDH	4.50002	3.45326
37	D1	35	GAPDH	4.56828	3.51927
37	D1	36	GAPDH	4.62115	3.56988
37	D1	37	GAPDH	4.66271	3.60917
37	D1	38	GAPDH	4.6818	3.62599
37	D1	39	GAPDH	4.69809	3.64003
37	D1	40	GAPDH	4.71531	3.65498
38	D2	1	GAPDH	1.06882	-0.00807467
38	D2	2	GAPDH	1.07561	-0.00539182
38	D2	3	GAPDH	1.0843	-0.000799009
38	D2	4	GAPDH	1.08767	-0.00153175
38	D2	5	GAPDH	1.09112	-0.00218069
38	D2	6	GAPDH	1.09479	-0.00261624
38	D2	7	GAPDH	1.10364	0.00212845
38	D2	8	GAPDH	1.11018	0.00457335
38	D2	9	GAPDH	1.11288	0.00316398
38	D2	10	GAPDH	1.1155	0.00168273
38	D2	11	GAPDH	1.11834	0.000426777
38	D2	12	GAPDH	1.12162	-0.000402046
38	D2	13	GAPDH	1.12457	-0.0015457
38	D2	14	GAPDH	1.12821	-0.002007
38	D2	15	GAPDH	1.13338	-0.000943734
38	D2	16	GAPDH	1.13848	5.08683e-05
38	D2	17	GAPDH	1.14935	0.00682617
38	D2	18	GAPDH	1.16235	0.0157254
38	D2	19	GAPDH	1.18889	0.0381549
38	D2	20	GAPDH	1.24051	0.085681
38	D2	21	GAPDH	1.32613	0.167198
38	D2	22	GAPDH	1.46916	0.306126
38	D2	23	GAPDH	1.69134	0.5242
38	D2	24	GAPDH	1.99668	0.825444
38	D2	25	GAPDH	2.37122	1.19588
38	D2	26	GAPDH	2.78118	1.60174
38	D2	27	GAPDH	3.17351	1.98996
38	D2	28	GAPDH	3.52296	2.33531
38	D2	29	GAPDH	3.82354	2.6318
38	D2	30	GAPDH	4.07263	2.87678
38	D2	31	GAPDH	4.27622	3.07627
38	D2	32	GAPDH	4.4246	3.22054
38	D2	33	GAPDH	4.53829	3.33013
38	D2	34	GAPDH	4.62327	3.41101
38	D2	35	GAPDH	4.69595	3.4796
38	D2	36	GAPDH	4.73892	3.51846
38	D2	37	GAPDH	4.77159	3.54703
38	D2	38	GAPDH	4.80205	3.57339
38	D2	39	GAPDH	4.82201	3.58924
38	D2	40	GAPDH	4.83516	3.59829
39	D3	1	GAPDH	1.08003	-0.0132125
39	D3	2	GAPDH	1.08674	-0.010213
39	D3	3	GAPDH	1.09633	-0.00432727
39	D3	4	GAPDH	1.10135	-0.00301102
39	D3	5	GAPDH	1.10932	0.00126115
39	D3	6	GAPDH	1.11491	0.00314257
39	D3	7	GAPDH	1.11968	0.00420443
39	D3	8	GAPDH	1.12003	0.000851131
39	D3	9	GAPDH	1.12424	0.00135306
39	D3	10	GAPDH	1.12695	0.000364044
39	D3	11	GAPDH	1.12966	-0.000633557
39	D3	12	GAPDH	1.13464	0.000645858
39	D3	13	GAPDH	1.1374	-0.000299054
39	D3	14	GAPDH	1.13822	-0.00318457
39	D3	15	GAPDH	1.14374	-0.00136562
39	D3	16	GAPDH	1.14981	0.000998841
39	D3	17	GAPDH	1.16217	0.00965302
39	D3	18	GAPDH	1.17991	0.0236828
39	D3	19	GAPDH	1.209	0.0490714
39	D3	20	GAPDH	1.26092	0.0972831
39	D3	21	GAPDH	1.35147	0.184135
39	D3	22	GAPDH	1.5056	0.334558
39	D3	23	GAPDH	1.74439	0.569642
39	D3	24	GAPDH	2.06678	0.888325
39	D3	25	GAPDH	2.45728	1.27512
39	D3	26	GAPDH	2.86901	1.68315
39	D3	27	GAPDH	3.26304	2.07347
39	D3	28	GAPDH	3.61609	2.42282
39	D3	29	GAPDH	3.92272	2.72575
39	D3	30	GAPDH	4.17137	2.9707
39	D3	31	GAPDH	4.36731	3.16292
39	D3	32	GAPDH	4.52209	3.31401
39	D3	33	GAPDH	4.63735	3.42556
39	D3	34	GAPDH	4.72449	3.50899
39	D3	35	GAPDH	4.78916	3.56996
39	D3	36	GAPDH	4.8371	3.61419
39	D3	37	GAPDH	4.8725	3.64589
39	D3	38	GAPDH	4.89319	3.66287
39	D3	39	GAPDH	4.9122	3.67818
39	D3	40	GAPDH	4.92906	3.69134
40	D4	1	GAPDH	1.27581	-0.0128731
40	D4	2	GAPDH	1.28276	-0.00999084
40	D4	3	GAPDH	1.29302	-0.00378434
40	D4	4	GAPDH	1.30134	0.000469625
40	D4	5	GAPDH	1.30819	0.00326483
40	D4	6	GAPDH	1.30669	-0.0022963
40	D4	7	GAPDH	1.3156	0.00255598
40	D4	8	GAPDH	1.32059	0.0034827
40	D4	9	GAPDH	1.32104	-0.000132817
40	D4	10	GAPDH	1.32252	-0.00271049
40	D4	11	GAPDH	1.32999	0.000697922
40	D4	12	GAPDH	1.33302	-0.000329082
40	D4	13	GAPDH	1.33541	-0.00200137
40	D4	14	GAPDH	1.34268	0.00121536
40	D4	15	GAPDH	1.34387	-0.00166177
40	D4	16	GAPDH	1.35082	0.00122976
40	D4	17	GAPDH	1.36267	0.00901923
40	D4	18	GAPDH	1.37958	0.0218699
40	D4	19	GAPDH	1.40861	0.0468375
40	D4	20	GAPDH	1.46211	0.0962803
40	D4	21	GAPDH	1.55562	0.185728
40	D4	22	GAPDH	1.71062	0.336674
40	D4	23	GAPDH	1.94606	0.568052
40	D4	24	GAPDH	2.27116	0.889085
40	D4	25	GAPDH	2.66136	1.27523
40	D4	26	GAPDH	3.07684	1.68665
40	D4	27	GAPDH	3.47867	2.08442
40	D4	28	GAPDH	3.83669	2.43838
40	D4	29	GAPDH	4.13539	2.73302
40	D4	30	GAPDH	4.38369	2.97726
40	D4	31	GAPDH	4.58637	3.17588
40	D4	32	GAPDH	4.74592	3.33137
40	D4	33	GAPDH	4.85618	3.43757
40	D4	34	GAPDH	4.92862	3.50595
40	D4	35	GAPDH	4.99141	3.56468
40	D4	36	GAPDH	5.03936	3.60857
40	D4	37	GAPDH	5.07383	3.63898
40	D4	38	GAPDH	5.1004	3.66149
40	D4	39	GAPDH	5.11883	3.67586
40	D4	40	GAPDH	5.13862	3.69159
41	D5	1	GAPDH	1.27831	-0.0109053
41	D5	2	GAPDH	1.28616	-0.00729711
41	D5	3	GAPDH	1.29456	-0.0031325
41	D5	4	GAPDH	1.29866	-0.0032661
41	D5	5	GAPDH	1.30598	-0.000193924
41	D5	6	GAPDH	1.31027	-0.000135121
41	D5	7	GAPDH	1.31748	0.00283155
41	D5	8	GAPDH	1.32393	0.00504268
41	D5	9	GAPDH	1.32584	0.00271861
41	D5	10	GAPDH	1.32917	0.00180657
41	D5	11	GAPDH	1.33274	0.00114082
41	D5	12	GAPDH	1.33352	-0.00232372
41	D5	13	GAPDH	1.33842	-0.00165934
41	D5	14	GAPDH	1.3433	-0.00101617
41	D5	15	GAPDH	1.34686	-0.00169396
41	D5	16	GAPDH	1.35267	-0.00011941
41	D5	17	GAPDH	1.35971	0.00267441
41	D5	18	GAPDH	1.37514	0.0138671
41	D5	19	GAPDH	1.40279	0.0372789
41	D5	20	GAPDH	1.45518	0.0854273
41	D5	21	GAPDH	1.54763	0.17364
41	D5	22	GAPDH	1.69563	0.317406
41	D5	23	GAPDH	1.92204	0.539573
41	D5	24	GAPDH	2.23923	0.852529
41	D5	25	GAPDH	2.61963	1.22868
41	D5	26	GAPDH	3.02057	1.62539
41	D5	27	GAPDH	3.40687	2.00745
41	D5	28	GAPDH	3.75391	2.35025
41	D5	29	GAPDH	4.04436	2.63646
41	D5	30	GAPDH	4.28528	2.87315
41	D5	31	GAPDH	4.47947	3.0631
41	D5	32	GAPDH	4.62081	3.2002
41	D5	33	GAPDH	4.72958	3.30473
41	D5	34	GAPDH	4.8192	3.39012
41	D5	35	GAPDH	4.88136	3.44804
41	D5	36	GAPDH	4.92226	3.48469
41	D5	37	GAPDH	4.9609	3.5191
41	D5	38	GAPDH	4.99825	3.55221
41	D5	39	GAPDH	5.02469	3.57441
41	D5	40	GAPDH	5.03951	3.58499
42	D6	1	GAPDH	1.10895	-0.0107319
42	D6	2	GAPDH	1.11428	-0.00839556
42	D6	3	GAPDH	1.12173	-0.00393794
42	D6	4	GAPDH	1.12521	-0.00345297
42	D6	5	GAPDH	1.13202	0.000361639
42	D6	6	GAPDH	1.13651	0.0018606
42	D6	7	GAPDH	1.14294	0.00529207
42	D6	8	GAPDH	1.14403	0.00338726
42	D6	9	GAPDH	1.14404	0.000400257
42	D6	10	GAPDH	1.14643	-0.000199815
42	D6	11	GAPDH	1.15197	0.0023414
42	D6	12	GAPDH	1.15419	0.00157145
42	D6	13	GAPDH	1.15165	-0.00397032
42	D6	14	GAPDH	1.15246	-0.00615134
42	D6	15	GAPDH	1.16154	-6.4013e-05
42	D6	16	GAPDH	1.16716	0.00256172
42	D6	17	GAPDH	1.17766	0.0100629
42	D6	18	GAPDH	1.19107	0.0204738
42	D6	19	GAPDH	1.21534	0.0417552
42	D6	20	GAPDH	1.26834	0.0917571
42	D6	21	GAPDH	1.3606	0.181019
42	D6	22	GAPDH	1.50877	0.326202
42	D6	23	GAPDH	1.73464	0.54907
42	D6	24	GAPDH	2.04898	0.86042
42	D6	25	GAPDH	2.42784	1.23628
42	D6	26	GAPDH	2.82562	1.63107
42	D6	27	GAPDH	3.2082	2.01066
42	D6	28	GAPDH	3.54857	2.34803
42	D6	29	GAPDH	3.84381	2.64027
42	D6	30	GAPDH	4.08323	2.87669
42	D6	31	GAPDH	4.27763	3.06811
42	D6	32	GAPDH	4.42908	3.21656
42	D6	33	GAPDH	4.54265	3.32714
42	D6	34	GAPDH	4.62546	3.40695
42	D6	35	GAPDH	4.68589	3.46438
42	D6	36	GAPDH	4.73242	3.50792
42	D6	37	GAPDH	4.76905	3.54156
42	D6	38	GAPDH	4.79689	3.56639
42	D6	39	GAPDH	4.83371	3.60022
42	D6	40	GAPDH	4.85392	3.61744
43	D7	1	GAPDH	1.30177	-0.0171223
43	D7	2	GAPDH	1.30756	-0.0139392
43	D7	3	GAPDH	1.32034	-0.00376232
43	D7	4	GAPDH	1.32419	-0.00251465
43	D7	5	GAPDH	1.32955	0.000236016
43	D7	6	GAPDH	1.33435	0.0024351
43	D7	7	GAPDH	1.33917	0.00464479
43	D7	8	GAPDH	1.33962	0.0024938
43	D7	9	GAPDH	1.33945	-0.000281361
43	D7	10	GAPDH	1.34203	-0.000302315
43	D7	11	GAPDH	1.34552	0.000582365
43	D7	12	GAPDH	1.34668	-0.000867669
43	D7	13	GAPDH	1.34892	-0.0012304
43	D7	14	GAPDH	1.35261	-0.000147948
43	D7	15	GAPDH	1.35407	-0.00128542
43	D7	16	GAPDH	1.36033	0.00236909
43	D7	17	GAPDH	1.37251	0.0119429
43	D7	18	GAPDH	1.39401	0.0308415
43	D7	19	GAPDH	1.42837	0.0625978
43	D7	20	GAPDH	1.49338	0.124996
43	D7	21	GAPDH	1.6022	0.231216
43	D7	22	GAPDH	1.77311	0.39952
43	D7	23	GAPDH	2.02601	0.649818
43	D7	24	GAPDH	2.35194	0.973139
43	D7	25	GAPDH	2.72041	1.339
43	D7	26	GAPDH	3.08074	1.69673
43	D7	27	GAPDH	3.4175	2.03088
43	D7	28	GAPDH	3.71203	2.32281
43	D7	29	GAPDH	3.95008	2.55826
43	D7	30	GAPDH	4.14664	2.75221
43	D7	31	GAPDH	4.29944	2.90241
43	D7	32	GAPDH	4.41562	3.01598
43	D7	33	GAPDH	4.50519	3.10294
43	D7	34	GAPDH	4.57507	3.17022
43	D7	35	GAPDH	4.61558	3.20813
43	D7	36	GAPDH	4.65203	3.24197
43	D7	37	GAPDH	4.68702	3.27436
43	D7	38	GAPDH	4.71976	3.30449
43	D7	39	GAPDH	4.74022	3.32235
43	D7	40	GAPDH	4.7524	3.33192
44	D8	1	GAPDH	1.38643	-0.017082
44	D8	2	GAPDH	1.39626	-0.0121605
44	D8	3	GAPDH	1.41157	-0.001749
44	D8	4	GAPDH	1.42073	0.0025105
44	D8	5	GAPDH	1.41988	-0.00324418
44	D8	6	GAPDH	1.42733	-0.000697243
44	D8	7	GAPDH	1.43514	0.00221042
44	D8	8	GAPDH	1.43774	-8.75474e-05
44	D8	9	GAPDH	1.44378	0.00105296
44	D8	10	GAPDH	1.44915	0.00152112
44	D8	11	GAPDH	1.45168	-0.000849683
44	D8	12	GAPDH	1.45877	0.00133319
44	D8	13	GAPDH	1.46336	0.00102435
44	D8	14	GAPDH	1.46568	-0.001554
44	D8	15	GAPDH	1.47067	-0.00147088
44	D8	16	GAPDH	1.48007	0.00303263
44	D8	17	GAPDH	1.49422	0.012282
44	D8	18	GAPDH	1.5132	0.0263597
44	D8	19	GAPDH	1.55114	0.0593969
44	D8	20	GAPDH	1.62767	0.13102
44	D8	21	GAPDH	1.75452	0.252969
44	D8	22	GAPDH	1.95301	0.446559
44	D8	23	GAPDH	2.23477	0.723418
44	D8	24	GAPDH	2.59802	1.08176
44	D8	25	GAPDH	2.99813	1.47698
44	D8	26	GAPDH	3.39481	1.86875
44	D8	27	GAPDH	3.76054	2.22958
44	D8	28	GAPDH	4.07438	2.53852
44	D8	29	GAPDH	4.33332	2.79256
44	D8	30	GAPDH	4.54624	3.00058
44	D8	31	GAPDH	4.71394	3.16338
44	D8	32	GAPDH	4.8408	3.28534
44	D8	33	GAPDH	4.93466	3.37429
44	D8	34	GAPDH	5.01	3.44473
44	D8	35	GAPDH	5.06638	3.49621
44	D8	36	GAPDH	5.10989	3.53481
44	D8	37	GAPDH	5.1447	3.56473
44	D8	38	GAPDH	5.1775	3.59262
44	D8	39	GAPDH	5.20043	3.61065
44	D8	40	GAPDH	5.21144	3.61676
45	D9	1	GAPDH	1.18786	-0.015578
45	D9	2	GAPDH	1.1955	-0.0131608
45	D9	3	GAPDH	1.20846	-0.00542168
45	D9	4	GAPDH	1.21746	-0.00165219
45	D9	5	GAPDH	1.22479	0.000456232
45	D9	6	GAPDH	1.23099	0.00143336
45	D9	7	GAPDH	1.23651	0.00172778
45	D9	8	GAPDH	1.24168	0.00167792
45	D9	9	GAPDH	1.24945	0.00422075
45	D9	10	GAPDH	1.25318	0.00272488
45	D9	11	GAPDH	1.25665	0.000979389
45	D9	12	GAPDH	1.25783	-0.00307304
45	D9	13	GAPDH	1.26683	0.000705151
45	D9	14	GAPDH	1.27291	0.00156259
45	D9	15	GAPDH	1.27481	-0.00175729
45	D9	16	GAPDH	1.27821	-0.00358385
45	D9	17	GAPDH	1.28596	-0.00105485
45	D9	18	GAPDH	1.30259	0.0103424
45	D9	19	GAPDH	1.3239	0.0264344
45	D9	20	GAPDH	1.36375	0.0610626
45	D9	21	GAPDH	1.43286	0.124945
45	D9	22	GAPDH	1.55066	0.237521
45	D9	23	GAPDH	1.73934	0.420973
45	D9	24	GAPDH	2.02391	0.700325
45	D9	25	GAPDH	2.37834	1.04953
45	D9	26	GAPDH	2.78687	1.45283
45	D9	27	GAPDH	3.19611	1.85686
45	D9	28	GAPDH	3.57653	2.23204
45	D9	29	GAPDH	3.9056	2.55589
45	D9	30	GAPDH	4.18626	2.83133
45	D9	31	GAPDH	4.40529	3.04514
45	D9	32	GAPDH	4.56782	3.20244
45	D9	33	GAPDH	4.6971	3.3265
45	D9	34	GAPDH	4.80086	3.42504
45	D9	35	GAPDH	4.88022	3.49917
45	D9	36	GAPDH	4.93763	3.55136
45	D9	37	GAPDH	4.98298	3.59148
45	D9	38	GAPDH	5.01828	3.62156
45	D9	39	GAPDH	5.04506	3.64312
45	D9	40	GAPDH	5.05574	3.64857
46	D10	1	GAPDH	1.08929	-0.0116395
46	D10	2	GAPDH	1.09648	-0.00898456
46	D10	3	GAPDH	1.10685	-0.00313718
46	D10	4	GAPDH	1.11045	-0.00407186
46	D10	5	GAPDH	1.11978	0.000734698
46	D10	6	GAPDH	1.12489	0.00131207
46	D10	7	GAPDH	1.13031	0.0022001
46	D10	8	GAPDH	1.13376	0.00111724
46	D10	9	GAPDH	1.13954	0.00237196
46	D10	10	GAPDH	1.14556	0.00386403
46	D10	11	GAPDH	1.14722	0.000991721
46	D10	12	GAPDH	1.14999	-0.000768363
46	D10	13	GAPDH	1.15531	2.75195e-05
46	D10	14	GAPDH	1.16016	0.000340247
46	D10	15	GAPDH	1.16161	-0.00273162
46	D10	16	GAPDH	1.16662	-0.00225057
46	D10	17	GAPDH	1.17855	0.00514963
46	D10	18	GAPDH	1.18955	0.0116187
46	D10	19	GAPDH	1.20596	0.0234933
46	D10	20	GAPDH	1.24357	0.0565743
46	D10	21	GAPDH	1.31287	0.121348
46	D10	22	GAPDH	1.42147	0.22542
46	D10	23	GAPDH	1.59921	0.39863
46	D10	24	GAPDH	1.86856	0.663452
46	D10	25	GAPDH	2.22206	1.01241
46	D10	26	GAPDH	2.62338	1.4092
46	D10	27	GAPDH	3.02721	1.80851
46	D10	28	GAPDH	3.41076	2.18753
46	D10	29	GAPDH	3.74617	2.51841
46	D10	30	GAPDH	4.02407	2.79178
46	D10	31	GAPDH	4.25607	3.01925
46	D10	32	GAPDH	4.44372	3.20237
46	D10	33	GAPDH	4.58141	3.33553
46	D10	34	GAPDH	4.6862	3.43579
46	D10	35	GAPDH	4.7672	3.51226
46	D10	36	GAPDH	4.82894	3.56947
46	D10	37	GAPDH	4.86757	3.60358
46	D10	38	GAPDH	4.90149	3.63297
46	D10	39	GAPDH	4.92946	3.6564
46	D10	40	GAPDH	4.94235	3.66476
47	D11	1	GAPDH	1.05083	-0.00939771
47	D11	2	GAPDH	1.05569	-0.00878747
47	D11	3	GAPDH	1.06219	-0.0065306
47	D11	4	GAPDH	1.07209	-0.000884604
47	D11	5	GAPDH	1.07808	0.000860742
47	D11	6	GAPDH	1.08121	-0.000251239
47	D11	7	GAPDH	1.08823	0.00251466
47	D11	8	GAPDH	1.09498	0.0050239
47	D11	9	GAPDH	1.09659	0.00237793
47	D11	10	GAPDH	1.10057	0.0021177
47	D11	11	GAPDH	1.10462	0.00191541
47	D11	12	GAPDH	1.10654	-0.000410483
47	D11	13	GAPDH	1.11045	-0.000749511
47	D11	14	GAPDH	1.11212	-0.00332026
47	D11	15	GAPDH	1.11703	-0.00266365
47	D11	16	GAPDH	1.12698	0.00304124
47	D11	17	GAPDH	1.13786	0.00967631
47	D11	18	GAPDH	1.15189	0.0194567
47	D11	19	GAPDH	1.18059	0.0439065
47	D11	20	GAPDH	1.23902	0.0980922
47	D11	21	GAPDH	1.33532	0.190145
47	D11	22	GAPDH	1.47936	0.329942
47	D11	23	GAPDH	1.71013	0.556467
47	D11	24	GAPDH	2.03354	0.875627
47	D11	25	GAPDH	2.42621	1.26405
47	D11	26	GAPDH	2.84166	1.67525
47	D11	27	GAPDH	3.2392	2.06854
47	D11	28	GAPDH	3.59641	2.42151
47	D11	29	GAPDH	3.90568	2.72653
47	D11	30	GAPDH	4.15168	2.96828
47	D11	31	GAPDH	4.34936	3.16171
47	D11	32	GAPDH	4.50736	3.31547
47	D11	33	GAPDH	4.6262	3.43006
47	D11	34	GAPDH	4.70708	3.50669
47	D11	35	GAPDH	4.77093	3.56629
47	D11	36	GAPDH	4.82498	3.6161
47	D11	37	GAPDH	4.86822	3.65509
47	D11	38	GAPDH	4.89888	3.68151
47	D11	39	GAPDH	4.91715	3.69553
47	D11	40	GAPDH	4.92591	3.70004
48	D12	1	GAPDH	0.987229	-0.0149528
48	D12	2	GAPDH	0.998506	-0.00717168
48	D12	3	GAPDH	1.00765	-0.00152345
48	D12	4	GAPDH	1.01486	0.00218774
48	D12	5	GAPDH	1.01697	0.000805001
48	D12	6	GAPDH	1.01698	-0.0026788
48	D12	7	GAPDH	1.02261	-0.000549633
48	D12	8	GAPDH	1.02853	0.00187279
48	D12	9	GAPDH	1.03341	0.0032532
48	D12	10	GAPDH	1.03366	1.10375e-05
48	D12	11	GAPDH	1.0364	-0.000749667
48	D12	12	GAPDH	1.03845	-0.00219427
48	D12	13	GAPDH	1.04226	-0.0018778
48	D12	14	GAPDH	1.04583	-0.00180917
48	D12	15	GAPDH	1.05152	0.000387947
48	D12	16	GAPDH	1.05749	0.00286509
48	D12	17	GAPDH	1.06614	0.00801108
48	D12	18	GAPDH	1.08137	0.0197451
48	D12	19	GAPDH	1.11145	0.0463332
48	D12	20	GAPDH	1.15915	0.0905386
48	D12	21	GAPDH	1.24764	0.17553
48	D12	22	GAPDH	1.39184	0.316238
48	D12	23	GAPDH	1.61803	0.538923
48	D12	24	GAPDH	1.93483	0.852228
48	D12	25	GAPDH	2.31601	1.22992
48	D12	26	GAPDH	2.72678	1.63719
48	D12	27	GAPDH	3.11997	2.02688
48	D12	28	GAPDH	3.46999	2.37341
48	D12	29	GAPDH	3.76797	2.66788
48	D12	30	GAPDH	4.01648	2.9129
48	D12	31	GAPDH	4.21816	3.11109
48	D12	32	GAPDH	4.36941	3.25884
48	D12	33	GAPDH	4.48192	3.36785
48	D12	34	GAPDH	4.56267	3.44511
48	D12	35	GAPDH	4.62246	3.5014
48	D12	36	GAPDH	4.67258	3.54803
48	D12	37	GAPDH	4.71061	3.58256
48	D12	38	GAPDH	4.74562	3.61407
48	D12	39	GAPDH	4.77166	3.63661
48	D12	40	GAPDH	4.78539	3.64684
49	E1	1	GAPDH	0.90785	-0.00489581
49	E1	2	GAPDH	0.910516	-0.00446211
49	E1	3	GAPDH	0.914649	-0.00256203
49	E1	4	GAPDH	0.918638	-0.000806003
49	E1	5	GAPDH	0.922466	0.000788969
49	E1	6	GAPDH	0.923052	-0.000856824
49	E1	7	GAPDH	0.927766	0.00162375
49	E1	8	GAPDH	0.930992	0.00261666
49	E1	9	GAPDH	0.932283	0.00167581
49	E1	10	GAPDH	0.934001	0.00116012
49	E1	11	GAPDH	0.934547	-0.000526204
49	E1	12	GAPDH	0.936688	-0.000617627
49	E1	13	GAPDH	0.937608	-0.00193035
49	E1	14	GAPDH	0.941384	-0.000387651
49	E1	15	GAPDH	0.944302	0.000297396
49	E1	16	GAPDH	0.945761	-0.000476023
49	E1	17	GAPDH	0.94795	-0.000520358
49	E1	18	GAPDH	0.962687	0.011984
49	E1	19	GAPDH	0.983653	0.0307176
49	E1	20	GAPDH	1.01743	0.0622652
49	E1	21	GAPDH	1.07739	0.119985
49	E1	22	GAPDH	1.17654	0.216911
49	E1	23	GAPDH	1.34662	0.384749
49	E1	24	GAPDH	1.60713	0.643032
49	E1	25	GAPDH	1.94983	0.9835
49	E1	26	GAPDH	2.35097	1.38241
49	E1	27	GAPDH	2.76587	1.79507
49	E1	28	GAPDH	3.16017	2.18714
49	E1	29	GAPDH	3.50879	2.53352
49	E1	30	GAPDH	3.79131	2.81381
49	E1	31	GAPDH	4.02509	3.04536
49	E1	32	GAPDH	4.22437	3.24241
49	E1	33	GAPDH	4.36518	3.38098
49	E1	34	GAPDH	4.47158	3.48515
49	E1	35	GAPDH	4.5488	3.56014
49	E1	36	GAPDH	4.60577	3.61487
49	E1	37	GAPDH	4.64998	3.65685
49	E1	38	GAPDH	4.69511	3.69976
[truncated: 1,882 more rows]

## Sheet: Results
Block Type	96-Well 0.2-mL Block
Calibration Background is expired	Yes
Calibration Background performed on	12-12-2017
Calibration Pure Dye ABY is expired	Yes
Calibration Pure Dye ABY performed on	12-12-2017
Calibration Pure Dye FAM is expired	Yes
Calibration Pure Dye FAM performed on	12-12-2017
Calibration Pure Dye JUN is expired	Yes
Calibration Pure Dye JUN performed on	12-12-2017
Calibration Pure Dye NED is expired	Yes
Calibration Pure Dye NED performed on	12-12-2017
Calibration Pure Dye ROX is expired	Yes
Calibration Pure Dye ROX performed on	12-12-2017
Calibration Pure Dye SYBR is expired	Yes
Calibration Pure Dye SYBR performed on	12-12-2017
Calibration Pure Dye TAMRA is expired	Yes
Calibration Pure Dye TAMRA performed on	12-12-2017
Calibration Pure Dye VIC is expired	Yes
Calibration Pure Dye VIC performed on	12-12-2017
Calibration ROI is expired	Yes
Calibration ROI performed on	12-12-2017
Calibration Uniformity is expired	Yes
Calibration Uniformity performed on	12-12-2017
Chemistry	TAQMAN
Date Created	2020-01-10 17:43:42 PM CET
Experiment Barcode
Experiment Comment
Experiment File Name	E:\QPCR AMD EXPERIMENT Erbb2 GAPDH 10012020.eds
Experiment Name	QPCR AMD EXPERIMENT Erbb2 GAPDH 10012020
Experiment Run End Time	2020-01-10 18:01:12 PM CET
Experiment Type	Comparative Cт (ΔΔCт)
Instrument Name	272322169
Instrument Serial Number	272322169
Instrument Type	QuantStudio™ 3 System
Passive Reference	ROX
Post-read Stage/Step
Pre-read Stage/Step
Quantification Cycle Method	Ct
Signal Smoothing On	true
Stage/ Cycle where Ct Analysis is performed	Stage2, Step2
User Name
Well	Well Position	Omit	Sample Name	Target Name	Task	Reporter	Quencher	Quantity	Quantity Mean	Quantity SD	RQ	RQ Min	RQ Max	CT	Ct Mean	Ct SD	Delta Ct	Delta Ct Mean	Delta Ct SD	Delta Ct SE	Delta Delta Ct	Automatic Ct Threshold	Ct Threshold	Automatic Baseline	Baseline Start	Baseline End	Amp Status	Comments	Cq Conf	THOLDFAIL	CQCONF	HIGHSD
1	A1	FALSE	11	Erbb2	UNKNOWN	FAM	NFQ-MGB							33.6146	33.3322	0.399344						TRUE	0.04	TRUE	3	29	Amp		0.984597	Y	N	N
2	A2	FALSE	11	Erbb2	UNKNOWN	FAM	NFQ-MGB							33.0498	33.3322	0.399344						TRUE	0.04	TRUE	3	29	Amp		0.917407	Y	N	N
3	A3	FALSE	12	Erbb2	UNKNOWN	FAM	NFQ-MGB							33.613	33.0757	0.759849						TRUE	0.04	TRUE	3	30	Amp		0.940849	Y	N	Y
4	A4	FALSE	12	Erbb2	UNKNOWN	FAM	NFQ-MGB							32.5384	33.0757	0.759849						TRUE	0.04	TRUE	3	29	Amp		0.943397	Y	N	Y
5	A5	FALSE	13	Erbb2	UNKNOWN	FAM	NFQ-MGB							33.9586	33.6474	0.44021						TRUE	0.04	TRUE	3	31	Amp		0.9121	Y	N	N
6	A6	FALSE	13	Erbb2	UNKNOWN	FAM	NFQ-MGB							33.3361	33.6474	0.44021						TRUE	0.04	TRUE	3	30	Amp		0.94288	Y	N	N
7	A7	FALSE	14	Erbb2	UNKNOWN	FAM	NFQ-MGB							28.4737	28.3975	0.107834						TRUE	0.04	TRUE	3	25	Amp		0.963836	Y	N	N
8	A8	FALSE	14	Erbb2	UNKNOWN	FAM	NFQ-MGB							28.3212	28.3975	0.107834						TRUE	0.04	TRUE	3	25	Amp		0.956127	Y	N	N
9	A9	FALSE	15	Erbb2	UNKNOWN	FAM	NFQ-MGB							35.2738	34.081	1.68694						TRUE	0.04	TRUE	3	32	Inconclusive		0.882415	Y	N	Y
10	A10	FALSE	15	Erbb2	UNKNOWN	FAM	NFQ-MGB							32.8881	34.081	1.68694						TRUE	0.04	TRUE	3	30	Amp		0.947699	Y	N	Y
11	A11	FALSE	18	Erbb2	UNKNOWN	FAM	NFQ-MGB							33.5626	33.9963	0.61338						TRUE	0.04	TRUE	3	30	Amp		0.943769	Y	N	Y
12	A12	FALSE	18	Erbb2	UNKNOWN	FAM	NFQ-MGB							34.4301	33.9963	0.61338						TRUE	0.04	TRUE	3	32	Inconclusive		0.917414	Y	N	Y
13	B1	FALSE	19	Erbb2	UNKNOWN	FAM	NFQ-MGB							34.4809	33.8487	0.894131						TRUE	0.04	TRUE	3	31	Inconclusive		0.927674	Y	N	Y
14	B2	FALSE	19	Erbb2	UNKNOWN	FAM	NFQ-MGB							33.2165	33.8487	0.894131						TRUE	0.04	TRUE	3	30	Amp		0.932692	Y	N	Y
15	B3	FALSE	20	Erbb2	UNKNOWN	FAM	NFQ-MGB							34.8582	34.3721	0.687467						TRUE	0.04	TRUE	3	32	Amp		0.892593	Y	N	Y
16	B4	FALSE	20	Erbb2	UNKNOWN	FAM	NFQ-MGB							33.886	34.3721	0.687467						TRUE	0.04	TRUE	3	30	Amp		0.884277	Y	N	Y
17	B5	FALSE	22	Erbb2	UNKNOWN	FAM	NFQ-MGB							33.9555	33.5815	0.528841						TRUE	0.04	TRUE	3	31	Amp		0.900823	Y	N	Y
18	B6	FALSE	22	Erbb2	UNKNOWN	FAM	NFQ-MGB							33.2076	33.5815	0.528841						TRUE	0.04	TRUE	3	30	Amp		0.945863	Y	N	Y
19	B7	FALSE	23	Erbb2	UNKNOWN	FAM	NFQ-MGB							34.453	34.3177	0.191302						TRUE	0.04	TRUE	3	31	Inconclusive		0.915417	Y	N	N
20	B8	FALSE	23	Erbb2	UNKNOWN	FAM	NFQ-MGB							34.1824	34.3177	0.191302						TRUE	0.04	TRUE	3	31	Amp		0.889754	Y	N	N
21	B9	FALSE	24	Erbb2	UNKNOWN	FAM	NFQ-MGB							32.7389	33.2222	0.683407						TRUE	0.04	TRUE	3	29	Amp		0.919364	Y	N	Y
22	B10	FALSE	24	Erbb2	UNKNOWN	FAM	NFQ-MGB							33.7054	33.2222	0.683407						TRUE	0.04	TRUE	3	30	Amp		0.903941	Y	N	Y
23	B11	FALSE	25	Erbb2	UNKNOWN	FAM	NFQ-MGB							29.8888	30.0576	0.238745						TRUE	0.04	TRUE	3	27	Amp		0.953572	Y	N	N
24	B12	FALSE	25	Erbb2	UNKNOWN	FAM	NFQ-MGB							30.2264	30.0576	0.238745						TRUE	0.04	TRUE	3	28	Amp		0.951957	Y	N	N
25	C1	FALSE	27	Erbb2	UNKNOWN	FAM	NFQ-MGB							27.9732	28.1156	0.201477						TRUE	0.04	TRUE	3	25	Amp		0.953899	Y	N	N
26	C2	FALSE	27	Erbb2	UNKNOWN	FAM	NFQ-MGB							28.2581	28.1156	0.201477						TRUE	0.04	TRUE	3	25	Amp		0.946833	Y	N	N
27	C3	FALSE	28	Erbb2	UNKNOWN	FAM	NFQ-MGB							31.8084	32.4452	0.900601						TRUE	0.04	TRUE	3	29	Amp		0.927824	Y	N	Y
28	C4	FALSE	28	Erbb2	UNKNOWN	FAM	NFQ-MGB							33.082	32.4452	0.900601						TRUE	0.04	TRUE	3	29	Amp		0.892786	Y	N	Y
29	C5	FALSE	29	Erbb2	UNKNOWN	FAM	NFQ-MGB							36.1105	34.3163	2.53746						TRUE	0.04	TRUE	3	33	Inconclusive		0.723717	Y	Y	Y
30	C6	FALSE	29	Erbb2	UNKNOWN	FAM	NFQ-MGB							32.522	34.3163	2.53746						TRUE	0.04	TRUE	3	29	Amp		0.917773	Y	N	Y
37	D1	FALSE	11	GAPDH	UNKNOWN	FAM	NFQ-MGB				1	0.429921	2.32601	22.2632	22.2437	0.0274986		-11.0884	0.40029	0.283048	0	TRUE	0.353832	TRUE	3	15	Amp		0.961338	N	N	N
38	D2	FALSE	11	GAPDH	UNKNOWN	FAM	NFQ-MGB				1	0.429921	2.32601	22.2243	22.2437	0.0274986		-11.0884	0.40029	0.283048	0	TRUE	0.353832	TRUE	3	16	Amp		0.943225	N	N	N
39	D3	FALSE	12	GAPDH	UNKNOWN	FAM	NFQ-MGB				0.950209	0.191379	4.71784	22.0631	22.0609	0.00304536		-11.0148	0.759855	0.537299	0.0736837	TRUE	0.353832	TRUE	3	16	Amp		0.940683	N	N	N
40	D4	FALSE	12	GAPDH	UNKNOWN	FAM	NFQ-MGB				0.950209	0.191379	4.71784	22.0588	22.0609	0.00304536		-11.0148	0.759855	0.537299	0.0736837	TRUE	0.353832	TRUE	3	16	Amp		0.938416	N	N	N
41	D5	FALSE	13	GAPDH	UNKNOWN	FAM	NFQ-MGB				1.33697	0.527113	3.3911	22.1624	22.1399	0.0317308		-11.5074	0.441352	0.312083	-0.41897	TRUE	0.353832	TRUE	3	16	Amp		0.940115	N	N	N
42	D6	FALSE	13	GAPDH	UNKNOWN	FAM	NFQ-MGB				1.33697	0.527113	3.3911	22.1175	22.1399	0.0317308		-11.5074	0.441352	0.312083	-0.41897	TRUE	0.353832	TRUE	3	16	Amp		0.949348	N	N	N
43	D7	FALSE	14	GAPDH	UNKNOWN	FAM	NFQ-MGB				0.0492096	0.0340791	0.0710577	21.7507	21.6539	0.136836		-6.74352	0.174219	0.123192	4.34492	TRUE	0.353832	TRUE	3	15	Amp		0.946866	N	N	N
44	D8	FALSE	14	GAPDH	UNKNOWN	FAM	NFQ-MGB				0.0492096	0.0340791	0.0710577	21.5572	21.6539	0.136836		-6.74352	0.174219	0.123192	4.34492	TRUE	0.353832	TRUE	3	15	Amp		0.92799	N	N	N
45	D9	FALSE	15	GAPDH	UNKNOWN	FAM	NFQ-MGB				1.21752	0.0345861	42.8595	22.6549	22.7086	0.0758994		-11.3724	1.68865	1.19405	-0.28394	TRUE	0.353832	TRUE	3	16	Amp		0.928603	N	N	N
46	D10	FALSE	15	GAPDH	UNKNOWN	FAM	NFQ-MGB				1.21752	0.0345861	42.8595	22.7623	22.7086	0.0758994		-11.3724	1.68865	1.19405	-0.28394	TRUE	0.353832	TRUE	3	16	Amp		0.93899	N	N	N
47	D11	FALSE	18	GAPDH	UNKNOWN	FAM	NFQ-MGB				1.72035	0.469323	6.30614	22.0853	22.1252	0.056435		-11.8711	0.615971	0.435557	-0.782706	TRUE	0.353832	TRUE	3	15	Amp		0.940825	N	N	N
48	D12	FALSE	18	GAPDH	UNKNOWN	FAM	NFQ-MGB				1.72035	0.469323	6.30614	22.1651	22.1252	0.056435		-11.8711	0.615971	0.435557	-0.782706	TRUE	0.353832	TRUE	3	16	Amp		0.942555	N	N	N
49	E1	FALSE	19	GAPDH	UNKNOWN	FAM	NFQ-MGB				0.970716	0.147074	6.40691	22.8284	22.8031	0.0357338		-11.0456	0.894845	0.632751	0.0428791	TRUE	0.353832	TRUE	3	16	Amp		0.967178	N	N	N
50	E2	FALSE	19	GAPDH	UNKNOWN	FAM	NFQ-MGB				0.970716	0.147074	6.40691	22.7779	22.8031	0.0357338		-11.0456	0.894845	0.632751	0.0428791	TRUE	0.353832	TRUE	3	16	Amp		0.961999	N	N	N
51	E3	FALSE	20	GAPDH	UNKNOWN	FAM	NFQ-MGB				2.63426	0.54484	12.7364	21.6792	21.8863	0.292896		-12.4858	0.747261	0.528393	-1.3974	TRUE	0.353832	TRUE	3	16	Amp		0.926891	N	N	N
52	E4	FALSE	20	GAPDH	UNKNOWN	FAM	NFQ-MGB				2.63426	0.54484	12.7364	22.0934	21.8863	0.292896		-12.4858	0.747261	0.528393	-1.3974	TRUE	0.353832	TRUE	3	16	Amp		0.851818	N	N	N
53	E5	FALSE	22	GAPDH	UNKNOWN	FAM	NFQ-MGB				0.881939	0.289081	2.69066	22.6808	22.6743	0.00916576		-10.9072	0.528921	0.374003	0.181249	TRUE	0.353832	TRUE	3	16	Amp		0.963579	N	N	N
54	E6	FALSE	22	GAPDH	UNKNOWN	FAM	NFQ-MGB				0.881939	0.289081	2.69066	22.6679	22.6743	0.00916576		-10.9072	0.528921	0.374003	0.181249	TRUE	0.353832	TRUE	3	17	Amp		0.969809	N	N	N
55	E7	FALSE	23	GAPDH	UNKNOWN	FAM	NFQ-MGB				0.62263	0.407589	0.951125	23.9562	23.9128	0.0613914		-10.4049	0.200912	0.142066	0.683554	TRUE	0.353832	TRUE	3	17	Amp		0.951028	N	N	N
56	E8	FALSE	23	GAPDH	UNKNOWN	FAM	NFQ-MGB				0.62263	0.407589	0.951125	23.8694	23.9128	0.0613914		-10.4049	0.200912	0.142066	0.683554	TRUE	0.353832	TRUE	3	18	Amp		0.94117	N	N	N
57	E9	FALSE	24	GAPDH	UNKNOWN	FAM	NFQ-MGB				1.486	0.343196	6.43418	21.6515	21.5623	0.126106		-11.6599	0.694945	0.4914	-0.571431	TRUE	0.353832	TRUE	3	15	Amp		0.92305	N	N	N
58	E10	FALSE	24	GAPDH	UNKNOWN	FAM	NFQ-MGB				1.486	0.343196	6.43418	21.4731	21.5623	0.126106		-11.6599	0.694945	0.4914	-0.571431	TRUE	0.353832	TRUE	3	16	Amp		0.940927	N	N	N
59	E11	FALSE	25	GAPDH	UNKNOWN	FAM	NFQ-MGB				0.181682	0.109677	0.300958	21.4415	21.4297	0.0167481		-8.62792	0.239332	0.169233	2.46052	TRUE	0.353832	TRUE	3	15	Amp		0.936334	N	N	N
60	E12	FALSE	25	GAPDH	UNKNOWN	FAM	NFQ-MGB				0.181682	0.109677	0.300958	21.4178	21.4297	0.0167481		-8.62792	0.239332	0.169233	2.46052	TRUE	0.353832	TRUE	3	16	Amp		0.939846	N	N	N
61	F1	FALSE	27	GAPDH	UNKNOWN	FAM	NFQ-MGB				0.029301	0.018	0.0476972	22.2001	22.1201	0.113097		-5.99553	0.231049	0.163376	5.0929	TRUE	0.353832	TRUE	3	16	Amp		0.962977	N	N	N
62	F2	FALSE	27	GAPDH	UNKNOWN	FAM	NFQ-MGB				0.029301	0.018	0.0476972	22.0401	22.1201	0.113097		-5.99553	0.231049	0.163376	5.0929	TRUE	0.353832	TRUE	3	16	Amp		0.956401	N	N	N
63	F3	FALSE	28	GAPDH	UNKNOWN	FAM	NFQ-MGB				0.324716	0.048561	2.1713	22.999	22.9795	0.0276416		-9.46569	0.901025	0.637121	1.62275	TRUE	0.353832	TRUE	3	17	Amp		0.962788	N	N	N
64	F4	FALSE	28	GAPDH	UNKNOWN	FAM	NFQ-MGB				0.324716	0.048561	2.1713	22.96	22.9795	0.0276416		-9.46569	0.901025	0.637121	1.62275	TRUE	0.353832	TRUE	3	16	Amp		0.954418	N	N	N
65	F5	FALSE	29	GAPDH	UNKNOWN	FAM	NFQ-MGB				1.43077	0.00669672	305.686	22.8372	22.711	0.178481		-11.6052	2.54373	1.79869	-0.516789	TRUE	0.353832	TRUE	3	16	Amp		0.950528	N	N	N
66	F6	FALSE	29	GAPDH	UNKNOWN	FAM	NFQ-MGB				1.43077	0.00669672	305.686	22.5848	22.711	0.178481		-11.6052	2.54373	1.79869	-0.516789	TRUE	0.353832	TRUE	3	16	Amp		0.949894	N	N	N
Analysis Type	Singleplex
Endogenous Control	Erbb2
RQ Min/Max Confidence Level	95.0
Reference Sample	11

## Sheet: Feuil1
échantillon	génotype	Weight	CT 1	CT 2	CT GAPDH	CT GAPDH	mean CT	mean CT GAPDH	ΔCT	Mean	ddCT	2exp-ddCT	Mean	Fold	1
11	PBS	0	33.6146	33.0498	22.2632	22.2243	33.3322	22.2437	11.0884		0.197308	0.872176		0.308475
12	PBS	1	33.613	32.5384	22.0631	22.0588	33.0757	22.0609	11.0148		0.123625	0.917879		0.32464
13	PBS	1.1	33.9586	33.3361	22.1624	22.1175	33.6474	22.1399	11.5074		0.616278	0.652352		0.230727
14	PBS	1.2	28.4737	28.3212	21.7507	21.5572	28.3975	21.6539	6.74352		-4.14761	17.7237		6.2686
15	PBS	1.4	35.2738	32.8881	22.6549	22.7623	34.081	22.7086	11.3724		0.481249	0.716357		0.253365
18	PBS	1.6	33.5626	34.4301	22.0853	22.1651	33.9963	22.1252	11.8711		0.980015	0.506975		0.179309
19	PBS	0.6	34.4809	33.2165	22.8284	22.7779	33.8487	22.8031	11.0456		0.154429	0.898488		0.317781
20	PBS		34.8582	33.886	21.6792	22.0934	34.3721	21.8863	12.4858		1.5947	0.33109		0.117101
							33.0939	22.2027	10.8911	10.8911			2.82738
échantillon	génotype		CT 1	CT 2	CT GAPDH	CT GAPDH	mean CT	mean CT GAPDH	ΔCT	Mean	ddCT	2exp-ddCT	Mean	Fold
22	AMD	0	33.9555	33.2076	22.6808	22.6679	33.5815	22.6743	10.9072		0.0160596	0.98893		0.349769
23	AMD	0	34.453	34.1824	23.9562	23.8694	34.3177	23.9128	10.4049		-0.486245	1.40079		0.49544
24	AMD	0.4	32.7389	33.7054	21.6515	21.4731	33.2222	21.5623	11.6599		0.768739	0.58693		0.207588
25	AMD	0	29.8888	30.2264	21.4415	21.4178	30.0576	21.4297	8.62792		-2.26321	4.80058		1.69789
27	AMD	0	27.9732	28.2581	22.2001	22.0401	28.1156	22.1201	5.99553		-4.8956	29.766		10.5278
28	AMD	0	31.8084	33.082	22.999	22.96	32.4452	22.9795	9.46569		-1.42544	2.68597		0.949986
29	AMD	0	36.1105	32.522	22.8372	22.5848	34.3163	22.711	11.6052		0.714098	0.609586		0.215601
							32.2937	22.4843	9.80947	9.80947			5.83412
