# Supplementary material for: Tenascin‐C immobilizes infiltrating T lymphocytes through CXCL12 promoting breast cancer progression
Source: EMBO Mol Med. 2021 May 14;13(6):e13270. doi: 10.15252/emmm.202013270 (PMC8185552; doi:10.15252/emmm.202013270)
Supplement: Supplementary file 9 — Source Data for Figure 6 [file EMMM-13-e13270-s004.zip › Fig6/Fig6I/Raw data 3.xls]

## Sheet: Sample Setup
Block Type	96-Well 0.2-mL Block
Calibration Background is expired	Yes
Calibration Background performed on	12-12-2017
Calibration Pure Dye ABY is expired	Yes
Calibration Pure Dye ABY performed on	12-12-2017
Calibration Pure Dye FAM is expired	Yes
Calibration Pure Dye FAM performed on	12-12-2017
Calibration Pure Dye JUN is expired	Yes
Calibration Pure Dye JUN performed on	12-12-2017
Calibration Pure Dye NED is expired	Yes
Calibration Pure Dye NED performed on	12-12-2017
Calibration Pure Dye ROX is expired	Yes
Calibration Pure Dye ROX performed on	12-12-2017
Calibration Pure Dye SYBR is expired	Yes
Calibration Pure Dye SYBR performed on	12-12-2017
Calibration Pure Dye TAMRA is expired	Yes
Calibration Pure Dye TAMRA performed on	12-12-2017
Calibration Pure Dye VIC is expired	Yes
Calibration Pure Dye VIC performed on	12-12-2017
Calibration ROI is expired	Yes
Calibration ROI performed on	12-12-2017
Calibration Uniformity is expired	Yes
Calibration Uniformity performed on	12-12-2017
Chemistry	TAQMAN
Date Created	2020-01-13 16:55:08 PM CET
Experiment Barcode
Experiment Comment
Experiment File Name	E:\QPCR plaque 2 AMD EXPERIMENT Erbb2 GAPDH 13012020.eds
Experiment Name	QPCR plaque 2 AMD EXPERIMENT Erbb2 GAPDH 13012020
Experiment Run End Time	2020-01-13 17:20:27 PM CET
Experiment Type	Comparative Cт (ΔΔCт)
Instrument Name	272322169
Instrument Serial Number	272322169
Instrument Type	QuantStudio™ 3 System
Passive Reference	ROX
Post-read Stage/Step
Pre-read Stage/Step
Quantification Cycle Method	Ct
Signal Smoothing On	true
Stage/ Cycle where Ct Analysis is performed	Stage2, Step2
User Name
Well	Well Position	Sample Name	Sample Color	Biogroup Name	Biogroup Color	Target Name	Target Color	Task	Reporter	Quencher	Quantity	Comments
1	A1	10	RGB(176,23,31)			Neu	RGB(176,23,31)	UNKNOWN	FAM	NFQ-MGB
2	A2	10	RGB(176,23,31)			Neu	RGB(176,23,31)	UNKNOWN	FAM	NFQ-MGB
3	A3	15	RGB(0,0,255)			Neu	RGB(176,23,31)	UNKNOWN	FAM	NFQ-MGB
4	A4	15	RGB(0,0,255)			Neu	RGB(176,23,31)	UNKNOWN	FAM	NFQ-MGB
5	A5	21	RGB(0,139,69)			Neu	RGB(176,23,31)	UNKNOWN	FAM	NFQ-MGB
6	A6	21	RGB(0,139,69)			Neu	RGB(176,23,31)	UNKNOWN	FAM	NFQ-MGB
7	A7	22	RGB(255,127,0)			Neu	RGB(176,23,31)	UNKNOWN	FAM	NFQ-MGB
8	A8	22	RGB(255,127,0)			Neu	RGB(176,23,31)	UNKNOWN	FAM	NFQ-MGB
9	A9	23	RGB(139,137,112)			Neu	RGB(176,23,31)	UNKNOWN	FAM	NFQ-MGB
10	A10	23	RGB(139,137,112)			Neu	RGB(176,23,31)	UNKNOWN	FAM	NFQ-MGB
11	A11	25	RGB(238,121,66)			Neu	RGB(176,23,31)	UNKNOWN	FAM	NFQ-MGB
12	A12	25	RGB(238,121,66)			Neu	RGB(176,23,31)	UNKNOWN	FAM	NFQ-MGB
13	B1	27	RGB(142,56,142)			Neu	RGB(176,23,31)	UNKNOWN	FAM	NFQ-MGB
14	B2	27	RGB(142,56,142)			Neu	RGB(176,23,31)	UNKNOWN	FAM	NFQ-MGB
15	B3	29	RGB(198,113,113)			Neu	RGB(176,23,31)	UNKNOWN	FAM	NFQ-MGB
16	B4	29	RGB(198,113,113)			Neu	RGB(176,23,31)	UNKNOWN	FAM	NFQ-MGB
17	B5	30	RGB(0,245,255)			Neu	RGB(176,23,31)	UNKNOWN	FAM	NFQ-MGB
18	B6	30	RGB(0,245,255)			Neu	RGB(176,23,31)	UNKNOWN	FAM	NFQ-MGB
19	B7	31	RGB(238,220,130)			Neu	RGB(176,23,31)	UNKNOWN	FAM	NFQ-MGB
20	B8	31	RGB(238,220,130)			Neu	RGB(176,23,31)	UNKNOWN	FAM	NFQ-MGB
21	B9	33	RGB(238,238,0)			Neu	RGB(176,23,31)	UNKNOWN	FAM	NFQ-MGB
22	B10	33	RGB(238,238,0)			Neu	RGB(176,23,31)	UNKNOWN	FAM	NFQ-MGB
23	B11	34	RGB(142,142,56)			Neu	RGB(176,23,31)	UNKNOWN	FAM	NFQ-MGB
24	B12	34	RGB(142,142,56)			Neu	RGB(176,23,31)	UNKNOWN	FAM	NFQ-MGB
25	C1	35	RGB(238,44,44)			Neu	RGB(176,23,31)	UNKNOWN	FAM	NFQ-MGB
26	C2	35	RGB(238,44,44)			Neu	RGB(176,23,31)	UNKNOWN	FAM	NFQ-MGB
27	C3	36	RGB(51,161,201)			Neu	RGB(176,23,31)	UNKNOWN	FAM	NFQ-MGB
28	C4	36	RGB(51,161,201)			Neu	RGB(176,23,31)	UNKNOWN	FAM	NFQ-MGB
29	C5	38	RGB(238,18,137)			Neu	RGB(176,23,31)	UNKNOWN	FAM	NFQ-MGB
30	C6	38	RGB(238,18,137)			Neu	RGB(176,23,31)	UNKNOWN	FAM	NFQ-MGB
31	C7
32	C8
33	C9
34	C10
35	C11
36	C12
37	D1	10	RGB(176,23,31)			GAPDH	RGB(0,0,255)	UNKNOWN	FAM	NFQ-MGB
38	D2	10	RGB(176,23,31)			GAPDH	RGB(0,0,255)	UNKNOWN	FAM	NFQ-MGB
39	D3	15	RGB(0,0,255)			GAPDH	RGB(0,0,255)	UNKNOWN	FAM	NFQ-MGB
40	D4	15	RGB(0,0,255)			GAPDH	RGB(0,0,255)	UNKNOWN	FAM	NFQ-MGB
41	D5	21	RGB(0,139,69)			GAPDH	RGB(0,0,255)	UNKNOWN	FAM	NFQ-MGB
42	D6	21	RGB(0,139,69)			GAPDH	RGB(0,0,255)	UNKNOWN	FAM	NFQ-MGB
43	D7	22	RGB(255,127,0)			GAPDH	RGB(0,0,255)	UNKNOWN	FAM	NFQ-MGB
44	D8	22	RGB(255,127,0)			GAPDH	RGB(0,0,255)	UNKNOWN	FAM	NFQ-MGB
45	D9	23	RGB(139,137,112)			GAPDH	RGB(0,0,255)	UNKNOWN	FAM	NFQ-MGB
46	D10	23	RGB(139,137,112)			GAPDH	RGB(0,0,255)	UNKNOWN	FAM	NFQ-MGB
47	D11	25	RGB(238,121,66)			GAPDH	RGB(0,0,255)	UNKNOWN	FAM	NFQ-MGB
48	D12	25	RGB(238,121,66)			GAPDH	RGB(0,0,255)	UNKNOWN	FAM	NFQ-MGB
49	E1	27	RGB(142,56,142)			GAPDH	RGB(0,0,255)	UNKNOWN	FAM	NFQ-MGB
50	E2	27	RGB(142,56,142)			GAPDH	RGB(0,0,255)	UNKNOWN	FAM	NFQ-MGB
51	E3	29	RGB(198,113,113)			GAPDH	RGB(0,0,255)	UNKNOWN	FAM	NFQ-MGB
52	E4	29	RGB(198,113,113)			GAPDH	RGB(0,0,255)	UNKNOWN	FAM	NFQ-MGB
53	E5	30	RGB(0,245,255)			GAPDH	RGB(0,0,255)	UNKNOWN	FAM	NFQ-MGB
54	E6	30	RGB(0,245,255)			GAPDH	RGB(0,0,255)	UNKNOWN	FAM	NFQ-MGB
55	E7	31	RGB(238,220,130)			GAPDH	RGB(0,0,255)	UNKNOWN	FAM	NFQ-MGB
56	E8	31	RGB(238,220,130)			GAPDH	RGB(0,0,255)	UNKNOWN	FAM	NFQ-MGB
57	E9	33	RGB(238,238,0)			GAPDH	RGB(0,0,255)	UNKNOWN	FAM	NFQ-MGB
58	E10	33	RGB(238,238,0)			GAPDH	RGB(0,0,255)	UNKNOWN	FAM	NFQ-MGB
59	E11	34	RGB(142,142,56)			GAPDH	RGB(0,0,255)	UNKNOWN	FAM	NFQ-MGB
60	E12	34	RGB(142,142,56)			GAPDH	RGB(0,0,255)	UNKNOWN	FAM	NFQ-MGB
61	F1	35	RGB(238,44,44)			GAPDH	RGB(0,0,255)	UNKNOWN	FAM	NFQ-MGB
62	F2	35	RGB(238,44,44)			GAPDH	RGB(0,0,255)	UNKNOWN	FAM	NFQ-MGB
63	F3	36	RGB(51,161,201)			GAPDH	RGB(0,0,255)	UNKNOWN	FAM	NFQ-MGB
64	F4	36	RGB(51,161,201)			GAPDH	RGB(0,0,255)	UNKNOWN	FAM	NFQ-MGB
65	F5	38	RGB(238,18,137)			GAPDH	RGB(0,0,255)	UNKNOWN	FAM	NFQ-MGB
66	F6	38	RGB(238,18,137)			GAPDH	RGB(0,0,255)	UNKNOWN	FAM	NFQ-MGB
67	F7
68	F8
69	F9
70	F10
71	F11
72	F12
73	G1
74	G2
75	G3
76	G4
77	G5
78	G6
79	G7
80	G8
81	G9
82	G10
83	G11
84	G12
85	H1
86	H2
87	H3
88	H4
89	H5
90	H6
91	H7
92	H8
93	H9
94	H10
95	H11
96	H12

## Sheet: Amplification Data
Block Type	96-Well 0.2-mL Block
Calibration Background is expired	Yes
Calibration Background performed on	12-12-2017
Calibration Pure Dye ABY is expired	Yes
Calibration Pure Dye ABY performed on	12-12-2017
Calibration Pure Dye FAM is expired	Yes
Calibration Pure Dye FAM performed on	12-12-2017
Calibration Pure Dye JUN is expired	Yes
Calibration Pure Dye JUN performed on	12-12-2017
Calibration Pure Dye NED is expired	Yes
Calibration Pure Dye NED performed on	12-12-2017
Calibration Pure Dye ROX is expired	Yes
Calibration Pure Dye ROX performed on	12-12-2017
Calibration Pure Dye SYBR is expired	Yes
Calibration Pure Dye SYBR performed on	12-12-2017
Calibration Pure Dye TAMRA is expired	Yes
Calibration Pure Dye TAMRA performed on	12-12-2017
Calibration Pure Dye VIC is expired	Yes
Calibration Pure Dye VIC performed on	12-12-2017
Calibration ROI is expired	Yes
Calibration ROI performed on	12-12-2017
Calibration Uniformity is expired	Yes
Calibration Uniformity performed on	12-12-2017
Chemistry	TAQMAN
Date Created	2020-01-13 16:55:08 PM CET
Experiment Barcode
Experiment Comment
Experiment File Name	E:\QPCR plaque 2 AMD EXPERIMENT Erbb2 GAPDH 13012020.eds
Experiment Name	QPCR plaque 2 AMD EXPERIMENT Erbb2 GAPDH 13012020
Experiment Run End Time	2020-01-13 17:20:27 PM CET
Experiment Type	Comparative Cт (ΔΔCт)
Instrument Name	272322169
Instrument Serial Number	272322169
Instrument Type	QuantStudio™ 3 System
Passive Reference	ROX
Post-read Stage/Step
Pre-read Stage/Step
Quantification Cycle Method	Ct
Signal Smoothing On	true
Stage/ Cycle where Ct Analysis is performed	Stage2, Step2
User Name
Well	Well Position	Cycle	Target Name	Rn	Delta Rn
1	A1	1	Neu	0.899654	-0.0113326
1	A1	2	Neu	0.902897	-0.00896877
1	A1	3	Neu	0.907924	-0.00482191
1	A1	4	Neu	0.909405	-0.00421998
1	A1	5	Neu	0.91405	-0.000454527
1	A1	6	Neu	0.917962	0.00257832
1	A1	7	Neu	0.918485	0.00222128
1	A1	8	Neu	0.919322	0.00217865
1	A1	9	Neu	0.920221	0.00219819
1	A1	10	Neu	0.921167	0.00226517
1	A1	11	Neu	0.922066	0.00228423
1	A1	12	Neu	0.926051	0.00538998
1	A1	13	Neu	0.924363	0.00282238
1	A1	14	Neu	0.920285	-0.00213472
1	A1	15	Neu	0.920839	-0.00246023
1	A1	16	Neu	0.925015	0.000835716
1	A1	17	Neu	0.924777	-0.000281824
1	A1	18	Neu	0.92268	-0.00325778
1	A1	19	Neu	0.922549	-0.00426815
1	A1	20	Neu	0.927	-0.000697365
1	A1	21	Neu	0.92616	-0.00241602
1	A1	22	Neu	0.926282	-0.00317396
1	A1	23	Neu	0.926795	-0.00354013
1	A1	24	Neu	0.932184	0.00096919
1	A1	25	Neu	0.935359	0.00326515
1	A1	26	Neu	0.935143	0.00216913
1	A1	27	Neu	0.936402	0.00254921
1	A1	28	Neu	0.94453	0.00979778
1	A1	29	Neu	0.951297	0.0156848
1	A1	30	Neu	0.96258	0.0260887
1	A1	31	Neu	0.985794	0.0484226
1	A1	32	Neu	1.02675	0.0884989
1	A1	33	Neu	1.10479	0.165661
1	A1	34	Neu	1.23633	0.296317
1	A1	35	Neu	1.44746	0.506573
1	A1	36	Neu	1.74114	0.799369
1	A1	37	Neu	2.10305	1.1604
1	A1	38	Neu	2.49115	1.54763
1	A1	39	Neu	2.83677	1.89236
1	A1	40	Neu	3.09498	2.1497
2	A2	1	Neu	1.55786	-0.0777847
2	A2	2	Neu	1.57674	-0.0620248
2	A2	3	Neu	1.60545	-0.0364273
2	A2	4	Neu	1.6229	-0.0220907
2	A2	5	Neu	1.63497	-0.0131415
2	A2	6	Neu	1.65087	-0.000357289
2	A2	7	Neu	1.65841	0.00406128
2	A2	8	Neu	1.66283	0.00536693
2	A2	9	Neu	1.66771	0.00713487
2	A2	10	Neu	1.68032	0.0166226
2	A2	11	Neu	1.68519	0.0183807
2	A2	12	Neu	1.68289	0.0129656
2	A2	13	Neu	1.68697	0.0139295
2	A2	14	Neu	1.68571	0.00955279
2	A2	15	Neu	1.68507	0.00578836
2	A2	16	Neu	1.68975	0.0073515
2	A2	17	Neu	1.69429	0.00878375
2	A2	18	Neu	1.69668	0.00805534
2	A2	19	Neu	1.69451	0.00276585
2	A2	20	Neu	1.69064	-0.00421759
2	A2	21	Neu	1.69413	-0.00384595
2	A2	22	Neu	1.69958	-0.0015176
2	A2	23	Neu	1.70569	0.0014788
2	A2	24	Neu	1.70379	-0.00353424
2	A2	25	Neu	1.70539	-0.00505528
2	A2	26	Neu	1.70574	-0.00782289
2	A2	27	Neu	1.71078	-0.00590009
2	A2	28	Neu	1.71013	-0.00966393
2	A2	29	Neu	1.71425	-0.00866358
2	A2	30	Neu	1.72455	-0.00147781
2	A2	31	Neu	1.7367	0.00755165
2	A2	32	Neu	1.75676	0.0244979
2	A2	33	Neu	1.80191	0.0665358
2	A2	34	Neu	1.88493	0.146437
2	A2	35	Neu	2.02447	0.282862
2	A2	36	Neu	2.23748	0.492752
2	A2	37	Neu	2.53694	0.789099
2	A2	38	Neu	2.89688	1.14592
2	A2	39	Neu	3.27024	1.51616
2	A2	40	Neu	3.56952	1.81233
3	A3	1	Neu	1.0186	-0.00744437
3	A3	2	Neu	1.01968	-0.00785018
3	A3	3	Neu	1.02483	-0.00419954
3	A3	4	Neu	1.02909	-0.00142986
3	A3	5	Neu	1.02843	-0.00358483
3	A3	6	Neu	1.0304	-0.00311171
3	A3	7	Neu	1.0385	0.00349091
3	A3	8	Neu	1.04163	0.00512811
3	A3	9	Neu	1.04307	0.00507516
3	A3	10	Neu	1.04571	0.0062174
3	A3	11	Neu	1.04474	0.0037532
3	A3	12	Neu	1.04142	-0.00105513
3	A3	13	Neu	1.0444	0.000425425
3	A3	14	Neu	1.04692	0.00145763
3	A3	15	Neu	1.0477	0.000742236
3	A3	16	Neu	1.04866	0.000203983
3	A3	17	Neu	1.04733	-0.00262345
3	A3	18	Neu	1.04767	-0.00376967
3	A3	19	Neu	1.05043	-0.00250655
3	A3	20	Neu	1.0542	-0.00022884
3	A3	21	Neu	1.05539	-0.00053249
3	A3	22	Neu	1.05269	-0.00473536
3	A3	23	Neu	1.05452	-0.00439146
3	A3	24	Neu	1.05948	-0.000933699
3	A3	25	Neu	1.05995	-0.00195129
3	A3	26	Neu	1.06045	-0.00294993
3	A3	27	Neu	1.06326	-0.00163651
3	A3	28	Neu	1.06883	0.00244257
3	A3	29	Neu	1.07165	0.00376732
3	A3	30	Neu	1.07631	0.00693636
3	A3	31	Neu	1.0857	0.0148309
3	A3	32	Neu	1.10515	0.0327843
3	A3	33	Neu	1.13714	0.0632801
3	A3	34	Neu	1.19644	0.121089
3	A3	35	Neu	1.29718	0.220334
3	A3	36	Neu	1.47085	0.392512
3	A3	37	Neu	1.72842	0.648584
3	A3	38	Neu	2.06357	0.982242
3	A3	39	Neu	2.43775	1.35492
3	A3	40	Neu	2.75651	1.67219
4	A4	1	Neu	1.11916	-0.0116747
4	A4	2	Neu	1.12331	-0.00886052
4	A4	3	Neu	1.13303	-0.000470686
4	A4	4	Neu	1.13391	-0.000925586
4	A4	5	Neu	1.1377	0.00153192
4	A4	6	Neu	1.14293	0.00543579
4	A4	7	Neu	1.14426	0.00543627
4	A4	8	Neu	1.14222	0.00205788
4	A4	9	Neu	1.14216	0.000663252
4	A4	10	Neu	1.14328	0.000454997
4	A4	11	Neu	1.14704	0.00287769
4	A4	12	Neu	1.145	-0.00048675
4	A4	13	Neu	1.14702	0.000197514
4	A4	14	Neu	1.1451	-0.00305332
4	A4	15	Neu	1.1454	-0.00408913
4	A4	16	Neu	1.14728	-0.00354255
4	A4	17	Neu	1.15231	0.000151155
4	A4	18	Neu	1.15007	-0.00341368
4	A4	19	Neu	1.152	-0.00282204
4	A4	20	Neu	1.15493	-0.00122451
4	A4	21	Neu	1.15529	-0.00218903
4	A4	22	Neu	1.15416	-0.00465964
4	A4	23	Neu	1.15426	-0.00588737
4	A4	24	Neu	1.15507	-0.00641022
4	A4	25	Neu	1.16189	-0.00092516
4	A4	26	Neu	1.1637	-0.000443551
4	A4	27	Neu	1.1662	0.000721723
4	A4	28	Neu	1.16805	0.00124303
4	A4	29	Neu	1.17403	0.00588135
4	A4	30	Neu	1.18337	0.0138907
4	A4	31	Neu	1.18812	0.0173061
4	A4	32	Neu	1.2005	0.0283573
4	A4	33	Neu	1.23058	0.0571101
4	A4	34	Neu	1.28761	0.112804
4	A4	35	Neu	1.39256	0.216426
4	A4	36	Neu	1.55917	0.381702
4	A4	37	Neu	1.80961	0.630803
4	A4	38	Neu	2.13594	0.9558
4	A4	39	Neu	2.50552	1.32406
4	A4	40	Neu	2.8129	1.63009
5	A5	1	Neu	1.22401	-0.024499
5	A5	2	Neu	1.23285	-0.0173297
5	A5	3	Neu	1.24366	-0.00819666
5	A5	4	Neu	1.24871	-0.00482092
5	A5	5	Neu	1.2534	-0.00180185
5	A5	6	Neu	1.25804	0.00116631
5	A5	7	Neu	1.2601	0.00155038
5	A5	8	Neu	1.26776	0.00754205
5	A5	9	Neu	1.27228	0.0103885
5	A5	10	Neu	1.27469	0.0111189
5	A5	11	Neu	1.27244	0.00720115
5	A5	12	Neu	1.27156	0.00464516
5	A5	13	Neu	1.26709	-0.00149665
5	A5	14	Neu	1.26426	-0.0059979
5	A5	15	Neu	1.26882	-0.00311235
5	A5	16	Neu	1.27093	-0.00268072
5	A5	17	Neu	1.27103	-0.0042549
5	A5	18	Neu	1.27107	-0.00589072
5	A5	19	Neu	1.27308	-0.00555017
5	A5	20	Neu	1.27591	-0.00439553
5	A5	21	Neu	1.28142	-0.000553443
5	A5	22	Neu	1.28222	-0.00143157
5	A5	23	Neu	1.28144	-0.00388134
5	A5	24	Neu	1.28444	-0.00255397
5	A5	25	Neu	1.28729	-0.00138003
5	A5	26	Neu	1.29032	-2.35721e-05
5	A5	27	Neu	1.29199	-3.27779e-05
5	A5	28	Neu	1.29569	0.00199292
5	A5	29	Neu	1.29964	0.00427527
5	A5	30	Neu	1.30076	0.00372164
5	A5	31	Neu	1.30317	0.00445284
5	A5	32	Neu	1.31502	0.0146307
5	A5	33	Neu	1.33287	0.0308094
5	A5	34	Neu	1.37352	0.069789
5	A5	35	Neu	1.44281	0.137403
5	A5	36	Neu	1.55956	0.252474
5	A5	37	Neu	1.7608	0.452046
5	A5	38	Neu	2.0551	0.744668
5	A5	39	Neu	2.41891	1.10681
5	A5	40	Neu	2.75645	1.44267
6	A6	1	Neu	0.99706	-0.0123549
6	A6	2	Neu	1.00137	-0.00884444
6	A6	3	Neu	1.00627	-0.00475763
6	A6	4	Neu	1.01091	-0.000922001
6	A6	5	Neu	1.0156	0.00297157
6	A6	6	Neu	1.01617	0.00273251
6	A6	7	Neu	1.01626	0.00201649
6	A6	8	Neu	1.02009	0.00504293
6	A6	9	Neu	1.02183	0.00598607
6	A6	10	Neu	1.02173	0.00507562
6	A6	11	Neu	1.02266	0.00519967
6	A6	12	Neu	1.02357	0.00530918
6	A6	13	Neu	1.01893	-0.00012991
6	A6	14	Neu	1.01531	-0.00455417
6	A6	15	Neu	1.01372	-0.00695616
6	A6	16	Neu	1.01625	-0.00522458
6	A6	17	Neu	1.01931	-0.00296954
6	A6	18	Neu	1.01981	-0.00327273
6	A6	19	Neu	1.01933	-0.00455857
6	A6	20	Neu	1.01933	-0.00535899
6	A6	21	Neu	1.02067	-0.00482414
6	A6	22	Neu	1.0208	-0.00550094
6	A6	23	Neu	1.02165	-0.00545485
6	A6	24	Neu	1.02566	-0.00225294
6	A6	25	Neu	1.0271	-0.00160997
6	A6	26	Neu	1.02855	-0.000968666
6	A6	27	Neu	1.03155	0.00122688
6	A6	28	Neu	1.03469	0.00356823
6	A6	29	Neu	1.03999	0.00806261
6	A6	30	Neu	1.04486	0.012124
6	A6	31	Neu	1.05061	0.0170726
6	A6	32	Neu	1.0592	0.0248613
6	A6	33	Neu	1.08446	0.0493103
6	A6	34	Neu	1.1329	0.0969472
6	A6	35	Neu	1.21794	0.18118
6	A6	36	Neu	1.36188	0.324316
6	A6	37	Neu	1.59017	0.551807
6	A6	38	Neu	1.90252	0.863349
6	A6	39	Neu	2.27452	1.23455
6	A6	40	Neu	2.61178	1.571
7	A7	1	Neu	1.0547	-0.0119141
7	A7	2	Neu	1.059	-0.00856919
7	A7	3	Neu	1.06085	-0.00768459
7	A7	4	Neu	1.06676	-0.0027371
7	A7	5	Neu	1.07098	0.000521549
7	A7	6	Neu	1.07287	0.00145431
7	A7	7	Neu	1.07498	0.00260307
7	A7	8	Neu	1.07798	0.00464329
7	A7	9	Neu	1.07849	0.00418964
7	A7	10	Neu	1.07802	0.00275896
7	A7	11	Neu	1.07873	0.00251059
7	A7	12	Neu	1.08112	0.00393854
7	A7	13	Neu	1.07912	0.000978761
7	A7	14	Neu	1.07964	0.000538228
7	A7	15	Neu	1.07828	-0.00178259
7	A7	16	Neu	1.07704	-0.00397562
7	A7	17	Neu	1.08003	-0.00195508
7	A7	18	Neu	1.07787	-0.00506995
7	A7	19	Neu	1.07858	-0.00532082
7	A7	20	Neu	1.08604	0.00118259
7	A7	21	Neu	1.0873	0.00148151
7	A7	22	Neu	1.08576	-0.00102718
7	A7	23	Neu	1.08668	-0.00106169
7	A7	24	Neu	1.08741	-0.00129682
7	A7	25	Neu	1.08851	-0.00115526
7	A7	26	Neu	1.08979	-0.000839526
7	A7	27	Neu	1.09364	0.00205315
7	A7	28	Neu	1.0976	0.00505205
7	A7	29	Neu	1.1063	0.0127933
7	A7	30	Neu	1.11689	0.0224272
7	A7	31	Neu	1.13972	0.0442961
7	A7	32	Neu	1.17842	0.0820366
7	A7	33	Neu	1.24884	0.151496
7	A7	34	Neu	1.37674	0.278429
7	A7	35	Neu	1.57941	0.480141
7	A7	36	Neu	1.86454	0.764313
7	A7	37	Neu	2.22559	1.1244
7	A7	38	Neu	2.60685	1.5047
7	A7	39	Neu	2.96535	1.86224
7	A7	40	Neu	3.22823	2.12416
8	A8	1	Neu	1.10368	-0.0159886
8	A8	2	Neu	1.10836	-0.0127581
8	A8	3	Neu	1.11363	-0.00894587
8	A8	4	Neu	1.1181	-0.00592334
8	A8	5	Neu	1.12353	-0.001942
8	A8	6	Neu	1.13036	0.00343397
8	A8	7	Neu	1.12907	0.000693808
8	A8	8	Neu	1.13279	0.00296044
8	A8	9	Neu	1.13639	0.00510607
8	A8	10	Neu	1.13966	0.00692257
8	A8	11	Neu	1.13978	0.00559766
8	A8	12	Neu	1.13897	0.00333851
8	A8	13	Neu	1.13614	-0.000946841
8	A8	14	Neu	1.13651	-0.00202427
8	A8	15	Neu	1.13907	-0.000915162
8	A8	16	Neu	1.13906	-0.00237895
8	A8	17	Neu	1.14269	-0.000206136
8	A8	18	Neu	1.14236	-0.00198475
8	A8	19	Neu	1.14446	-0.00133806
8	A8	20	Neu	1.1488	0.001558
8	A8	21	Neu	1.15133	0.00263039
8	A8	22	Neu	1.1513	0.00115337
8	A8	23	Neu	1.15116	-0.000437135
8	A8	24	Neu	1.14883	-0.00422085
8	A8	25	Neu	1.15142	-0.00308409
8	A8	26	Neu	1.15444	-0.00151793
8	A8	27	Neu	1.15906	0.00165362
8	A8	28	Neu	1.15967	0.00081699
8	A8	29	Neu	1.16781	0.00749651
8	A8	30	Neu	1.17822	0.0164595
8	A8	31	Neu	1.1926	0.0293843
8	A8	32	Neu	1.2197	0.0550407
8	A8	33	Neu	1.26641	0.100292
8	A8	34	Neu	1.35483	0.187261
8	A8	35	Neu	1.50892	0.339901
8	A8	36	Neu	1.74591	0.575441
8	A8	37	Neu	2.06092	0.888997
8	A8	38	Neu	2.42349	1.25012
8	A8	39	Neu	2.78146	1.60663
8	A8	40	Neu	3.06837	1.8921
9	A9	1	Neu	1.12736	-0.00710173
9	A9	2	Neu	1.13212	-0.00365463
9	A9	3	Neu	1.13431	-0.00277542
9	A9	4	Neu	1.13696	-0.00143725
9	A9	5	Neu	1.13927	-0.000449562
9	A9	6	Neu	1.14082	-0.000203829
9	A9	7	Neu	1.14465	0.00231284
9	A9	8	Neu	1.14547	0.00181614
9	A9	9	Neu	1.1502	0.00523391
9	A9	10	Neu	1.15303	0.00675292
9	A9	11	Neu	1.15396	0.0063703
9	A9	12	Neu	1.15407	0.00516251
9	A9	13	Neu	1.15133	0.00110765
9	A9	14	Neu	1.14966	-0.00187266
9	A9	15	Neu	1.14996	-0.00289019
9	A9	16	Neu	1.1522	-0.00195566
9	A9	17	Neu	1.15298	-0.00249039
9	A9	18	Neu	1.15094	-0.00584609
9	A9	19	Neu	1.15126	-0.00683835
9	A9	20	Neu	1.15102	-0.00839172
9	A9	21	Neu	1.15746	-0.00326675
9	A9	22	Neu	1.15902	-0.00302007
9	A9	23	Neu	1.16277	-0.000583862
9	A9	24	Neu	1.16264	-0.00202101
9	A9	25	Neu	1.16351	-0.00246752
9	A9	26	Neu	1.16446	-0.00282785
9	A9	27	Neu	1.16934	0.000734404
9	A9	28	Neu	1.17201	0.00209224
9	A9	29	Neu	1.17815	0.00692169
9	A9	30	Neu	1.18337	0.0108336
9	A9	31	Neu	1.1924	0.0185435
9	A9	32	Neu	1.20934	0.0341697
9	A9	33	Neu	1.2405	0.0640187
9	A9	34	Neu	1.30069	0.122899
9	A9	35	Neu	1.40702	0.22791
9	A9	36	Neu	1.58039	0.399973
9	A9	37	Neu	1.84235	0.660619
9	A9	38	Neu	2.18724	1.0042
9	A9	39	Neu	2.57029	1.38593
9	A9	40	Neu	2.88765	1.70198
10	A10	1	Neu	1.04199	-0.0122839
10	A10	2	Neu	1.04773	-0.00793402
10	A10	3	Neu	1.05373	-0.00333044
10	A10	4	Neu	1.05805	-0.000406762
10	A10	5	Neu	1.06174	0.00188845
10	A10	6	Neu	1.06032	-0.000928159
10	A10	7	Neu	1.05886	-0.00378005
10	A10	8	Neu	1.0615	-0.00253615
10	A10	9	Neu	1.06527	-0.000155466
10	A10	10	Neu	1.06955	0.00272518
10	A10	11	Neu	1.07124	0.00302399
10	A10	12	Neu	1.07367	0.0040551
10	A10	13	Neu	1.07588	0.00487939
10	A10	14	Neu	1.07368	0.00128172
10	A10	15	Neu	1.07194	-0.00185508
10	A10	16	Neu	1.07666	0.00147475
10	A10	17	Neu	1.07886	0.00227567
10	A10	18	Neu	1.07925	0.0012751
10	A10	19	Neu	1.08032	0.000946272
10	A10	20	Neu	1.07866	-0.00210601
10	A10	21	Neu	1.07689	-0.00526939
10	A10	22	Neu	1.08025	-0.00330833
10	A10	23	Neu	1.0819	-0.00305088
10	A10	24	Neu	1.08567	-0.000678309
10	A10	25	Neu	1.0882	0.000457232
10	A10	26	Neu	1.09009	0.000956791
10	A10	27	Neu	1.09061	8.40123e-05
10	A10	28	Neu	1.09092	-0.00100299
10	A10	29	Neu	1.09438	0.00105893
10	A10	30	Neu	1.09674	0.00202543
10	A10	31	Neu	1.10528	0.00917925
10	A10	32	Neu	1.11515	0.0176464
10	A10	33	Neu	1.13328	0.0343909
10	A10	34	Neu	1.17002	0.0697351
10	A10	35	Neu	1.23972	0.138035
10	A10	36	Neu	1.36526	0.26218
10	A10	37	Neu	1.5679	0.463425
10	A10	38	Neu	1.85694	0.751073
10	A10	39	Neu	2.22211	1.11485
10	A10	40	Neu	2.55054	1.44188
11	A11	1	Neu	1.00561	-0.0154622
11	A11	2	Neu	1.0118	-0.0103531
11	A11	3	Neu	1.01921	-0.00402598
11	A11	4	Neu	1.01968	-0.00463658
11	A11	5	Neu	1.01996	-0.00543613
11	A11	6	Neu	1.02694	0.000456262
11	A11	7	Neu	1.03133	0.00376228
11	A11	8	Neu	1.03051	0.00186148
11	A11	9	Neu	1.03245	0.00272074
11	A11	10	Neu	1.03329	0.00247206
11	A11	11	Neu	1.03603	0.00412965
11	A11	12	Neu	1.03843	0.00544536
11	A11	13	Neu	1.03664	0.00257753
11	A11	14	Neu	1.03421	-0.000936765
11	A11	15	Neu	1.03441	-0.00181582
11	A11	16	Neu	1.03578	-0.00153021
11	A11	17	Neu	1.03845	5.68194e-05
11	A11	18	Neu	1.04089	0.00140805
11	A11	19	Neu	1.0409	0.00033921
11	A11	20	Neu	1.04129	-0.000348279
11	A11	21	Neu	1.04033	-0.00239213
11	A11	22	Neu	1.0397	-0.00410756
11	A11	23	Neu	1.04788	0.00298944
11	A11	24	Neu	1.05727	0.0112996
11	A11	25	Neu	1.06586	0.0187991
11	A11	26	Neu	1.08884	0.0407037
11	A11	27	Neu	1.12687	0.0776458
11	A11	28	Neu	1.19349	0.143179
11	A11	29	Neu	1.3173	0.265907
11	A11	30	Neu	1.50952	0.457047
11	A11	31	Neu	1.79106	0.737508
11	A11	32	Neu	2.13926	1.08462
11	A11	33	Neu	2.51627	1.46055
11	A11	34	Neu	2.86824	1.81143
11	A11	35	Neu	3.16982	2.11193
11	A11	36	Neu	3.39723	2.33826
11	A11	37	Neu	3.56676	2.5067
11	A11	38	Neu	3.67557	2.61443
11	A11	39	Neu	3.7491	2.68688
11	A11	40	Neu	3.79169	2.72839
12	A12	1	Neu	0.778884	-0.0200771
12	A12	2	Neu	0.786717	-0.0134784
12	A12	3	Neu	0.795649	-0.00578116
12	A12	4	Neu	0.799036	-0.00362938
12	A12	5	Neu	0.803358	-0.000542281
12	A12	6	Neu	0.805964	0.000828858
12	A12	7	Neu	0.808242	0.00187283
12	A12	8	Neu	0.810306	0.00270138
12	A12	9	Neu	0.813567	0.00472746
12	A12	10	Neu	0.813455	0.00338075
12	A12	11	Neu	0.815409	0.00410005
12	A12	12	Neu	0.818191	0.00564744
12	A12	13	Neu	0.813322	-0.000456322
12	A12	14	Neu	0.811012	-0.00400078
12	A12	15	Neu	0.81236	-0.00388754
12	A12	16	Neu	0.815622	-0.00186027
12	A12	17	Neu	0.816623	-0.00209404
12	A12	18	Neu	0.816616	-0.00333615
12	A12	19	Neu	0.820283	-0.000903811
12	A12	20	Neu	0.824365	0.00194308
12	A12	21	Neu	0.824229	0.000572285
12	A12	22	Neu	0.823779	-0.00111185
12	A12	23	Neu	0.827955	0.00182945
12	A12	24	Neu	0.836218	0.00885713
12	A12	25	Neu	0.848968	0.0203727
12	A12	26	Neu	0.869606	0.0397756
12	A12	27	Neu	0.909035	0.0779698
12	A12	28	Neu	0.979209	0.146909
12	A12	29	Neu	1.11483	0.281292
12	A12	30	Neu	1.32339	0.488618
12	A12	31	Neu	1.61603	0.78003
12	A12	32	Neu	1.98017	1.14293
12	A12	33	Neu	2.37003	1.53156
12	A12	34	Neu	2.72777	1.88806
12	A12	35	Neu	3.03113	2.19019
12	A12	36	Neu	3.27117	2.42899
12	A12	37	Neu	3.44135	2.59794
12	A12	38	Neu	3.54792	2.70327
12	A12	39	Neu	3.61205	2.76617
12	A12	40	Neu	3.66362	2.8165
13	B1	1	Neu	1.03953	-0.0142964
13	B1	2	Neu	1.04351	-0.012171
13	B1	3	Neu	1.04919	-0.00834527
13	B1	4	Neu	1.05395	-0.00544696
13	B1	5	Neu	1.0592	-0.0020512
13	B1	6	Neu	1.06437	0.00125647
13	B1	7	Neu	1.07052	0.00555489
13	B1	8	Neu	1.0718	0.00497706
13	B1	9	Neu	1.0712	0.00251953
13	B1	10	Neu	1.07224	0.0017003
13	B1	11	Neu	1.07596	0.00355636
13	B1	12	Neu	1.07874	0.00448842
13	B1	13	Neu	1.07879	0.0026751
13	B1	14	Neu	1.07898	0.0010065
13	B1	15	Neu	1.07765	-0.0021763
13	B1	16	Neu	1.07895	-0.00273458
13	B1	17	Neu	1.08101	-0.00253815
13	B1	18	Neu	1.0867	0.00129738
13	B1	19	Neu	1.08533	-0.00193358
13	B1	20	Neu	1.08695	-0.00217
13	B1	21	Neu	1.08934	-0.00163597
13	B1	22	Neu	1.09537	0.00254109
13	B1	23	Neu	1.10645	0.0117578
13	B1	24	Neu	1.12035	0.0238065
13	B1	25	Neu	1.14267	0.04427
13	B1	26	Neu	1.19317	0.0929079
13	B1	27	Neu	1.28704	0.184918
13	B1	28	Neu	1.44142	0.337447
13	B1	29	Neu	1.67212	0.56629
13	B1	30	Neu	1.98655	0.878859
13	B1	31	Neu	2.35451	1.24496
13	B1	32	Neu	2.72433	1.61293
13	B1	33	Neu	3.05625	1.94298
13	B1	34	Neu	3.32492	2.2098
13	B1	35	Neu	3.52677	2.40979
13	B1	36	Neu	3.66299	2.54415
13	B1	37	Neu	3.74585	2.62516
13	B1	38	Neu	3.80393	2.68138
13	B1	39	Neu	3.84116	2.71675
13	B1	40	Neu	3.86182	2.73555
14	B2	1	Neu	1.12725	-0.0165064
14	B2	2	Neu	1.13136	-0.0147759
14	B2	3	Neu	1.14064	-0.00788827
14	B2	4	Neu	1.14355	-0.00735549
14	B2	5	Neu	1.15056	-0.00273799
14	B2	6	Neu	1.15736	0.00167959
14	B2	7	Neu	1.16318	0.00511309
14	B2	8	Neu	1.16686	0.00640131
14	B2	9	Neu	1.16705	0.00421052
14	B2	10	Neu	1.16692	0.00169453
14	B2	11	Neu	1.16733	-0.000282992
14	B2	12	Neu	1.17353	0.00352471
14	B2	13	Neu	1.17733	0.00494704
14	B2	14	Neu	1.1765	0.00172604
14	B2	15	Neu	1.17627	-0.00088579
14	B2	16	Neu	1.18106	0.0015125
14	B2	17	Neu	1.18187	-6.60257e-05
14	B2	18	Neu	1.18258	-0.00174207
14	B2	19	Neu	1.18231	-0.00439288
14	B2	20	Neu	1.18402	-0.00506971
14	B2	21	Neu	1.18932	-0.0021612
14	B2	22	Neu	1.19564	0.0017731
14	B2	23	Neu	1.20259	0.00634303
14	B2	24	Neu	1.21614	0.017503
14	B2	25	Neu	1.2409	0.0398774
14	B2	26	Neu	1.29059	0.087184
14	B2	27	Neu	1.38201	0.176214
14	B2	28	Neu	1.53411	0.325928
14	B2	29	Neu	1.76286	0.552293
14	B2	30	Neu	2.08236	0.869406
14	B2	31	Neu	2.45134	1.23599
14	B2	32	Neu	2.82344	1.60571
14	B2	33	Neu	3.15569	1.93558
14	B2	34	Neu	3.43062	2.20812
14	B2	35	Neu	3.6343	2.40941
14	B2	36	Neu	3.78038	2.5531
14	B2	37	Neu	3.87031	2.64065
14	B2	38	Neu	3.92066	2.68862
14	B2	39	Neu	3.9613	2.72687
14	B2	40	Neu	3.98371	2.74689
15	B3	1	Neu	1.1662	-0.00871944
15	B3	2	Neu	1.16957	-0.00742712
15	B3	3	Neu	1.17571	-0.00335961
15	B3	4	Neu	1.17826	-0.00289687
15	B3	5	Neu	1.18499	0.00175333
15	B3	6	Neu	1.18607	0.000759211
15	B3	7	Neu	1.18861	0.00121992
15	B3	8	Neu	1.19098	0.00150945
15	B3	9	Neu	1.19376	0.00221585
15	B3	10	Neu	1.19817	0.0045441
15	B3	11	Neu	1.20277	0.00706713
15	B3	12	Neu	1.20279	0.00499989
15	B3	13	Neu	1.19954	-0.000324147
15	B3	14	Neu	1.2018	-0.000144172
15	B3	15	Neu	1.20298	-0.00104495
15	B3	16	Neu	1.20401	-0.00208866
15	B3	17	Neu	1.20463	-0.00354912
15	B3	18	Neu	1.20812	-0.00214594
15	B3	19	Neu	1.20994	-0.00240156
15	B3	20	Neu	1.21073	-0.00368905
15	B3	21	Neu	1.2133	-0.00319663
15	B3	22	Neu	1.21458	-0.0039987
15	B3	23	Neu	1.21738	-0.00327251
15	B3	24	Neu	1.21957	-0.00316454
15	B3	25	Neu	1.22116	-0.00366036
15	B3	26	Neu	1.22176	-0.00513382
15	B3	27	Neu	1.22674	-0.00223599
15	B3	28	Neu	1.2358	0.00475083
15	B3	29	Neu	1.24078	0.00764723
15	B3	30	Neu	1.24505	0.00983969
15	B3	31	Neu	1.2529	0.015609
15	B3	32	Neu	1.27814	0.0387707
15	B3	33	Neu	1.31703	0.0755858
15	B3	34	Neu	1.38723	0.143705
15	B3	35	Neu	1.51349	0.267884
15	B3	36	Neu	1.72092	0.47323
15	B3	37	Neu	2.01711	0.767346
15	B3	38	Neu	2.38153	1.12968
15	B3	39	Neu	2.77306	1.51913
15	B3	40	Neu	3.08614	1.83014
16	B4	1	Neu	1.27564	-0.0146246
16	B4	2	Neu	1.27862	-0.0137554
16	B4	3	Neu	1.29092	-0.00356431
16	B4	4	Neu	1.29513	-0.00146059
16	B4	5	Neu	1.29938	0.000688312
16	B4	6	Neu	1.30017	-0.00063321
16	B4	7	Neu	1.29953	-0.0033769
16	B4	8	Neu	1.30601	0.00100133
16	B4	9	Neu	1.31309	0.00596929
16	B4	10	Neu	1.31493	0.00570444
16	B4	11	Neu	1.31721	0.00587602
16	B4	12	Neu	1.31811	0.00467561
16	B4	13	Neu	1.31485	-0.000692827
16	B4	14	Neu	1.31827	0.00061672
16	B4	15	Neu	1.32047	0.000708424
16	B4	16	Neu	1.32051	-0.00135184
16	B4	17	Neu	1.31905	-0.004922
16	B4	18	Neu	1.3205	-0.00558132
16	B4	19	Neu	1.32415	-0.00403788
16	B4	20	Neu	1.3271	-0.00318753
16	B4	21	Neu	1.32819	-0.00420614
16	B4	22	Neu	1.3327	-0.00180643
16	B4	23	Neu	1.33759	0.000978215
16	B4	24	Neu	1.33959	0.000879303
16	B4	25	Neu	1.34135	0.000527907
16	B4	26	Neu	1.34143	-0.001496
16	B4	27	Neu	1.34533	0.000291579
16	B4	28	Neu	1.35145	0.00430777
16	B4	29	Neu	1.35334	0.00409204
16	B4	30	Neu	1.35993	0.00857255
16	B4	31	Neu	1.37227	0.0188124
16	B4	32	Neu	1.39462	0.0390578
16	B4	33	Neu	1.43232	0.0746458
16	B4	34	Neu	1.49626	0.136484
16	B4	35	Neu	1.61902	0.257135
16	B4	36	Neu	1.8257	0.461712
16	B4	37	Neu	2.11466	0.748557
16	B4	38	Neu	2.47489	1.10668
16	B4	39	Neu	2.86405	1.49374
16	B4	40	Neu	3.18745	1.81503
17	B5	1	Neu	1.30102	-0.0115955
17	B5	2	Neu	1.30774	-0.00629878
17	B5	3	Neu	1.31448	-0.000977388
17	B5	4	Neu	1.31725	0.000372423
17	B5	5	Neu	1.32107	0.00277294
17	B5	6	Neu	1.32239	0.0026746
17	B5	7	Neu	1.32446	0.00331965
17	B5	8	Neu	1.32729	0.00472632
17	B5	9	Neu	1.32838	0.00439576
17	B5	10	Neu	1.32901	0.00361029
17	B5	11	Neu	1.33092	0.00409595
17	B5	12	Neu	1.33468	0.0064358
17	B5	13	Neu	1.32917	-0.000490139
17	B5	14	Neu	1.3251	-0.00598735
17	B5	15	Neu	1.32712	-0.00538463
17	B5	16	Neu	1.32896	-0.00496858
17	B5	17	Neu	1.32681	-0.00853329
17	B5	18	Neu	1.32787	-0.00889247
17	B5	19	Neu	1.33228	-0.00590901
17	B5	20	Neu	1.33335	-0.00626222
17	B5	21	Neu	1.33736	-0.00367097
17	B5	22	Neu	1.33985	-0.00260261
17	B5	23	Neu	1.34326	-0.000604301
17	B5	24	Neu	1.34347	-0.00181713
17	B5	25	Neu	1.34514	-0.00157084
17	B5	26	Neu	1.34936	0.00122677
17	B5	27	Neu	1.35004	0.000490057
17	B5	28	Neu	1.35411	0.00314294
17	B5	29	Neu	1.36098	0.00858426
17	B5	30	Neu	1.36564	0.0118232
17	B5	31	Neu	1.37137	0.0161397
17	B5	32	Neu	1.38265	0.0260012
17	B5	33	Neu	1.40178	0.0437045
17	B5	34	Neu	1.44209	0.0825983
17	B5	35	Neu	1.51881	0.157891
17	B5	36	Neu	1.65068	0.288343
17	B5	37	Neu	1.85693	0.493172
17	B5	38	Neu	2.15497	0.789789
17	B5	39	Neu	2.52191	1.15532
17	B5	40	Neu	2.85535	1.48734
18	B6	1	Neu	1.18476	-0.0165367
18	B6	2	Neu	1.1898	-0.0123192
18	B6	3	Neu	1.19927	-0.00366663
18	B6	4	Neu	1.20446	0.000702979
18	B6	5	Neu	1.20511	0.000538223
18	B6	6	Neu	1.20422	-0.00117172
18	B6	7	Neu	1.20633	0.000116801
18	B6	8	Neu	1.21147	0.00443789
18	B6	9	Neu	1.2108	0.00294932
18	B6	10	Neu	1.21034	0.00166733
18	B6	11	Neu	1.21294	0.00345332
18	B6	12	Neu	1.21467	0.00436514
18	B6	13	Neu	1.21154	0.000411077
18	B6	14	Neu	1.21055	-0.00139805
18	B6	15	Neu	1.21254	-0.000221703
18	B6	16	Neu	1.21361	3.36347e-05
18	B6	17	Neu	1.21279	-0.00160526
18	B6	18	Neu	1.21361	-0.00161195
18	B6	19	Neu	1.213	-0.00303162
18	B6	20	Neu	1.21174	-0.00511064
18	B6	21	Neu	1.21102	-0.0066581
18	B6	22	Neu	1.2119	-0.00659588
18	B6	23	Neu	1.21524	-0.00406675
18	B6	24	Neu	1.2182	-0.00192647
18	B6	25	Neu	1.22373	0.00278562
18	B6	26	Neu	1.22528	0.00351494
18	B6	27	Neu	1.22592	0.00333468
18	B6	28	Neu	1.22788	0.0044711
18	B6	29	Neu	1.22851	0.00428274
18	B6	30	Neu	1.23382	0.00878324
18	B6	31	Neu	1.24294	0.0170841
18	B6	32	Neu	1.25147	0.0247908
18	B6	33	Neu	1.26708	0.0395871
18	B6	34	Neu	1.299	0.070683
18	B6	35	Neu	1.35872	0.129583
18	B6	36	Neu	1.4606	0.230645
18	B6	37	Neu	1.63225	0.401475
18	B6	38	Neu	1.89175	0.660158
18	B6	39	Neu	2.23682	1.00441
18	B6	40	Neu	2.56841	1.33519
19	B7	1	Neu	1.19475	-0.0100577
19	B7	2	Neu	1.19859	-0.00753862
19	B7	3	Neu	1.20262	-0.00482925
19	B7	4	Neu	1.20911	0.000350491
19	B7	5	Neu	1.20973	-0.000347617
19	B7	6	Neu	1.20817	-0.0032331
19	B7	7	Neu	1.21183	-0.000887673
19	B7	8	Neu	1.21727	0.00323838
19	B7	9	Neu	1.21824	0.00289003
19	B7	10	Neu	1.21883	0.0021595
19	B7	11	Neu	1.22119	0.00319982
19	B7	12	Neu	1.22507	0.00576816
19	B7	13	Neu	1.2248	0.00418397
19	B7	14	Neu	1.22303	0.00109024
19	B7	15	Neu	1.2221	-0.00115294
19	B7	16	Neu	1.22262	-0.00195536
19	B7	17	Neu	1.22602	0.000126253
19	B7	18	Neu	1.22649	-0.00072194
19	B7	19	Neu	1.22553	-0.00299135
19	B7	20	Neu	1.22478	-0.00506048
19	B7	21	Neu	1.22335	-0.00780517
19	B7	22	Neu	1.23046	-0.00201722
19	B7	23	Neu	1.23345	-0.00034569
19	B7	24	Neu	1.23309	-0.0020243
19	B7	25	Neu	1.23704	0.000606516
19	B7	26	Neu	1.24125	0.00350042
19	B7	27	Neu	1.24532	0.00625831
19	B7	28	Neu	1.25059	0.010212
19	B7	29	Neu	1.26003	0.0183283
19	B7	30	Neu	1.27677	0.0337584
19	B7	31	Neu	1.30927	0.0649372
19	B7	32	Neu	1.37606	0.130405
19	B7	33	Neu	1.49007	0.2431
19	B7	34	Neu	1.66852	0.420236
19	B7	35	Neu	1.93572	0.686117
19	B7	36	Neu	2.28224	1.03132
19	B7	37	Neu	2.6589	1.40667
19	B7	38	Neu	3.02112	1.76756
19	B7	39	Neu	3.33067	2.0758
19	B7	40	Neu	3.55329	2.2971
20	B8	1	Neu	1.31637	-0.015728
20	B8	2	Neu	1.32297	-0.01075
20	B8	3	Neu	1.32997	-0.00538021
20	B8	4	Neu	1.3346	-0.00237376
20	B8	5	Neu	1.33946	0.000863475
20	B8	6	Neu	1.34014	-7.76925e-05
20	B8	7	Neu	1.342	0.000158094
20	B8	8	Neu	1.34514	0.00167359
20	B8	9	Neu	1.34941	0.00430989
20	B8	10	Neu	1.34876	0.00203442
20	B8	11	Neu	1.35184	0.00349401
20	B8	12	Neu	1.3546	0.00462827
20	B8	13	Neu	1.35131	-0.000282325
20	B8	14	Neu	1.35189	-0.00132494
20	B8	15	Neu	1.35259	-0.00225788
20	B8	16	Neu	1.35599	-0.000481911
20	B8	17	Neu	1.358	-8.8888e-05
20	B8	18	Neu	1.36095	0.00123409
20	B8	19	Neu	1.35957	-0.00177202
20	B8	20	Neu	1.36096	-0.00200866
20	B8	21	Neu	1.36304	-0.00155425
20	B8	22	Neu	1.36325	-0.0029657
20	B8	23	Neu	1.36557	-0.0022706
20	B8	24	Neu	1.36817	-0.00129953
20	B8	25	Neu	1.37212	0.00102564
20	B8	26	Neu	1.3733	0.000580145
20	B8	27	Neu	1.37848	0.00413674
20	B8	28	Neu	1.38573	0.00976234
20	B8	29	Neu	1.40134	0.023753
20	B8	30	Neu	1.41975	0.0405364
20	B8	31	Neu	1.44754	0.0666982
20	B8	32	Neu	1.51213	0.129665
20	B8	33	Neu	1.62855	0.244462
20	B8	34	Neu	1.80955	0.423835
20	B8	35	Neu	2.07507	0.687731
20	B8	36	Neu	2.41514	1.02618
20	B8	37	Neu	2.7833	1.39272
20	B8	38	Neu	3.14031	1.74809
20	B8	39	Neu	3.44964	2.0558
20	B8	40	Neu	3.6641	2.26864
21	B9	1	Neu	1.26915	-0.012962
21	B9	2	Neu	1.2721	-0.0117216
21	B9	3	Neu	1.28162	-0.0039284
21	B9	4	Neu	1.28653	-0.000736303
21	B9	5	Neu	1.29091	0.00192603
21	B9	6	Neu	1.29254	0.00183856
21	B9	7	Neu	1.29544	0.00302151
21	B9	8	Neu	1.29709	0.00294883
21	B9	9	Neu	1.3014	0.00554333
21	B9	10	Neu	1.30324	0.00566615
21	B9	11	Neu	1.30296	0.00366907
21	B9	12	Neu	1.30364	0.00262912
21	B9	13	Neu	1.30046	-0.002275
21	B9	14	Neu	1.29977	-0.00468109
21	B9	15	Neu	1.30321	-0.00295693
21	B9	16	Neu	1.30553	-0.00235489
21	B9	17	Neu	1.30619	-0.00341999
21	B9	18	Neu	1.30994	-0.00138243
21	B9	19	Neu	1.30851	-0.00453656
21	B9	20	Neu	1.3093	-0.00546719
21	B9	21	Neu	1.31064	-0.00584124
21	B9	22	Neu	1.31665	-0.00154788
21	B9	23	Neu	1.31757	-0.00234584
21	B9	24	Neu	1.31778	-0.00385559
21	B9	25	Neu	1.32286	-0.000501366
21	B9	26	Neu	1.32514	6.80108e-05
21	B9	27	Neu	1.32758	0.000790094
21	B9	28	Neu	1.3317	0.0031848
21	B9	29	Neu	1.33655	0.00631766
21	B9	30	Neu	1.34018	0.00822754
21	B9	31	Neu	1.34701	0.013338
21	B9	32	Neu	1.36419	0.0288048
21	B9	33	Neu	1.39463	0.0575259
21	B9	34	Neu	1.44603	0.107209
21	B9	35	Neu	1.54338	0.20284
21	B9	36	Neu	1.71074	0.368481
21	B9	37	Neu	1.96283	0.618853
21	B9	38	Neu	2.30263	0.95693
21	B9	39	Neu	2.68701	1.33959
21	B9	40	Neu	3.02191	1.67277
22	B10	1	Neu	1.116	-0.0187913
22	B10	2	Neu	1.12034	-0.0173374
22	B10	3	Neu	1.12748	-0.0130828
22	B10	4	Neu	1.13708	-0.00636069
22	B10	5	Neu	1.14261	-0.00371322
22	B10	6	Neu	1.14896	-0.000251318
22	B10	7	Neu	1.15524	0.0031455
22	B10	8	Neu	1.15703	0.00205301
22	B10	9	Neu	1.1608	0.00294154
22	B10	10	Neu	1.16567	0.00492656
22	B10	11	Neu	1.17091	0.00728363
22	B10	12	Neu	1.17163	0.00512243
22	B10	13	Neu	1.17267	0.00328334
22	B10	14	Neu	1.17351	0.00123277
22	B10	15	Neu	1.1757	0.000542014
22	B10	16	Neu	1.18008	0.00203935
22	B10	17	Neu	1.18307	0.00214837
22	B10	18	Neu	1.18481	0.00100653
22	B10	19	Neu	1.18599	-0.000698453
22	B10	20	Neu	1.19026	0.00068444
22	B10	21	Neu	1.19106	-0.0013951
22	B10	22	Neu	1.19439	-0.000947523
22	B10	23	Neu	1.20126	0.00303759
22	B10	24	Neu	1.20199	0.000883424
22	B10	25	Neu	1.2021	-0.00188526
22	B10	26	Neu	1.20191	-0.00495818
22	B10	27	Neu	1.2052	-0.0045559
22	B10	28	Neu	1.2093	-0.00334181
22	B10	29	Neu	1.21638	0.000859792
22	B10	30	Neu	1.22314	0.00473392
22	B10	31	Neu	1.23599	0.0147013
22	B10	32	Neu	1.25208	0.027903
22	B10	33	Neu	1.2914	0.064344
22	B10	34	Neu	1.35758	0.127646
22	B10	35	Neu	1.47583	0.243011
22	B10	36	Neu	1.67406	0.43835
22	B10	37	Neu	1.95518	0.71659
22	B10	38	Neu	2.2982	1.05673
22	B10	39	Neu	2.67424	1.42988
22	B10	40	Neu	2.97721	1.72997
23	B11	1	Neu	1.07635	-0.00954272
23	B11	2	Neu	1.08128	-0.00728772
23	B11	3	Neu	1.08463	-0.00661236
23	B11	4	Neu	1.09458	0.000654206
23	B11	5	Neu	1.09609	-0.000511858
23	B11	6	Neu	1.09703	-0.00224273
23	B11	7	Neu	1.10454	0.00258791
23	B11	8	Neu	1.10674	0.00211612
23	B11	9	Neu	1.10857	0.00126489
23	B11	10	Neu	1.11106	0.00107503
23	B11	11	Neu	1.11511	0.00244896
23	B11	12	Neu	1.11966	0.00432201
23	B11	13	Neu	1.12131	0.00329411
23	B11	14	Neu	1.12176	0.00106911
23	B11	15	Neu	1.12205	-0.00132087
23	B11	16	Neu	1.12353	-0.00251578
23	B11	17	Neu	1.12452	-0.00419755
23	B11	18	Neu	1.13192	0.000528189
23	B11	19	Neu	1.13351	-0.00056766
23	B11	20	Neu	1.13536	-0.00139171
23	B11	21	Neu	1.13957	0.000144699
23	B11	22	Neu	1.1533	0.0111993
23	B11	23	Neu	1.16813	0.0233466
23	B11	24	Neu	1.1946	0.047142
23	B11	25	Neu	1.24542	0.0952883
23	B11	26	Neu	1.33915	0.186335
23	B11	27	Neu	1.48719	0.331702
23	B11	28	Neu	1.72057	0.562402
23	B11	29	Neu	2.0308	0.869958
23	B11	30	Neu	2.39178	1.22826
23	B11	31	Neu	2.75565	1.58945
23	B11	32	Neu	3.07052	1.90165
23	B11	33	Neu	3.32193	2.15038
23	B11	34	Neu	3.50973	2.33551
23	B11	35	Neu	3.63791	2.461
23	B11	36	Neu	3.72239	2.54281
23	B11	37	Neu	3.77406	2.5918
23	B11	38	Neu	3.81009	2.62516
23	B11	39	Neu	3.84456	2.65695
23	B11	40	Neu	3.86273	2.67244
24	B12	1	Neu	0.951849	-0.0151727
24	B12	2	Neu	0.956796	-0.012454
24	B12	3	Neu	0.963553	-0.00792506
24	B12	4	Neu	0.97083	-0.00287587
24	B12	5	Neu	0.977048	0.00111379
24	B12	6	Neu	0.978904	0.0007417
24	B12	7	Neu	0.981122	0.000732245
24	B12	8	Neu	0.98541	0.00279226
24	B12	9	Neu	0.991083	0.00623648
24	B12	10	Neu	0.992078	0.0050037
24	B12	11	Neu	0.99171	0.00240764
24	B12	12	Neu	0.991793	0.000262195
24	B12	13	Neu	0.994369	0.000610904
24	B12	14	Neu	0.994405	-0.00158151
24	B12	15	Neu	0.997902	-0.000312566
24	B12	16	Neu	0.997755	-0.00268749
24	B12	17	Neu	0.998649	-0.00402196
24	B12	18	Neu	1.00312	-0.00177526
24	B12	19	Neu	1.00843	0.00130615
24	B12	20	Neu	1.00938	2.67547e-05
24	B12	21	Neu	1.01153	-5.41066e-05
24	B12	22	Neu	1.02499	0.0111774
24	B12	23	Neu	1.03697	0.0209324
24	B12	24	Neu	1.06261	0.0443467
24	B12	25	Neu	1.11821	0.0977115
24	B12	26	Neu	1.21392	0.191194
24	B12	27	Neu	1.36987	0.344916
24	B12	28	Neu	1.60724	0.580064
24	B12	29	Neu	1.92149	0.89208
24	B12	30	Neu	2.28365	1.25201
24	B12	31	Neu	2.63836	1.6045
24	B12	32	Neu	2.95427	1.91818
24	B12	33	Neu	3.20906	2.17074
24	B12	34	Neu	3.39523	2.35468
24	B12	35	Neu	3.52935	2.48657
24	B12	36	Neu	3.61409	2.56909
24	B12	37	Neu	3.65791	2.61068
24	B12	38	Neu	3.69209	2.64263
24	B12	39	Neu	3.7204	2.66871
24	B12	40	Neu	3.73734	2.68342
25	C1	1	Neu	1.15116	-0.0134018
25	C1	2	Neu	1.15232	-0.0148649
25	C1	3	Neu	1.16147	-0.0083451
25	C1	4	Neu	1.16973	-0.00270079
25	C1	5	Neu	1.1749	-0.000161879
25	C1	6	Neu	1.18234	0.00465798
25	C1	7	Neu	1.18577	0.00546394
25	C1	8	Neu	1.18671	0.00377903
25	C1	9	Neu	1.19084	0.00528928
25	C1	10	Neu	1.19088	0.00270708
25	C1	11	Neu	1.19472	0.0039236
25	C1	12	Neu	1.19676	0.00333327
25	C1	13	Neu	1.19676	0.000708386
25	C1	14	Neu	1.19644	-0.00223228
25	C1	15	Neu	1.19471	-0.00658808
25	C1	16	Neu	1.20078	-0.00314115
25	C1	17	Neu	1.20472	-0.00182855
25	C1	18	Neu	1.20646	-0.00270427
25	C1	19	Neu	1.20944	-0.00235583
25	C1	20	Neu	1.21397	-0.000444082
25	C1	21	Neu	1.21295	-0.0040913
25	C1	22	Neu	1.21524	-0.00442236
25	C1	23	Neu	1.21891	-0.00337249
25	C1	24	Neu	1.22355	-0.00135667
25	C1	25	Neu	1.22722	-0.000315507
25	C1	26	Neu	1.23184	0.00167766
25	C1	27	Neu	1.23883	0.00604381
25	C1	28	Neu	1.24188	0.00647629
25	C1	29	Neu	1.25358	0.0155492
25	C1	30	Neu	1.27169	0.0310351
25	C1	31	Neu	1.29673	0.0534569
25	C1	32	Neu	1.35138	0.10548
25	C1	33	Neu	1.44696	0.198434
25	C1	34	Neu	1.61167	0.36052
25	C1	35	Neu	1.85474	0.600965
25	C1	36	Neu	2.17498	0.918583
25	C1	37	Neu	2.54639	1.28737
25	C1	38	Neu	2.91919	1.65755
25	C1	39	Neu	3.2465	1.98224
25	C1	40	Neu	3.47587	2.20898
26	C2	1	Neu	1.2135	-0.0110159
26	C2	2	Neu	1.21754	-0.0094398
26	C2	3	Neu	1.22595	-0.00348511
26	C2	4	Neu	1.2279	-0.0039937
26	C2	5	Neu	1.22682	-0.0075326
26	C2	6	Neu	1.23458	-0.00223237
26	C2	7	Neu	1.23951	0.000246063
26	C2	8	Neu	1.24438	0.00265106
26	C2	9	Neu	1.24966	0.00547627
26	C2	10	Neu	1.25266	0.00601934
26	C2	11	Neu	1.25333	0.00422829
26	C2	12	Neu	1.25441	0.00284863
26	C2	13	Neu	1.25419	0.000173406
26	C2	14	Neu	1.25719	0.00071695
26	C2	15	Neu	1.26177	0.00283287
26	C2	16	Neu	1.26615	0.00475948
26	C2	17	Neu	1.26833	0.00447785
26	C2	18	Neu	1.26838	0.0020699
26	C2	19	Neu	1.26628	-0.00248407
26	C2	20	Neu	1.26662	-0.00460843
26	C2	21	Neu	1.27095	-0.00273427
26	C2	22	Neu	1.27041	-0.00573279
26	C2	23	Neu	1.27113	-0.00746733
26	C2	24	Neu	1.27572	-0.00534248
26	C2	25	Neu	1.28452	0.00100644
26	C2	26	Neu	1.28708	0.00110021
26	C2	27	Neu	1.29544	0.00700638
26	C2	28	Neu	1.30356	0.0126683
26	C2	29	Neu	1.31377	0.0204204
26	C2	30	Neu	1.33107	0.0352581
26	C2	31	Neu	1.36207	0.0638002
26	C2	32	Neu	1.42392	0.123188
26	C2	33	Neu	1.53788	0.234697
26	C2	34	Neu	1.72002	0.414376
26	C2	35	Neu	1.99041	0.682308
26	C2	36	Neu	2.33226	1.0217
26	C2	37	Neu	2.70914	1.39612
26	C2	38	Neu	3.06762	1.75214
26	C2	39	Neu	3.37991	2.06197
26	C2	40	Neu	3.59845	2.27805
27	C3	1	Neu	1.24865	-0.0137412
27	C3	2	Neu	1.25499	-0.0103619
27	C3	3	Neu	1.26506	-0.00324257
27	C3	4	Neu	1.26717	-0.00409381
27	C3	5	Neu	1.27332	-0.000905649
27	C3	6	Neu	1.27822	0.00103046
27	C3	7	Neu	1.27902	-0.00112541
27	C3	8	Neu	1.28255	-0.000559372
27	C3	9	Neu	1.29138	0.0053147
27	C3	10	Neu	1.29528	0.00625302
27	C3	11	Neu	1.29505	0.0030592
27	C3	12	Neu	1.295	5.52755e-05
27	C3	13	Neu	1.29902	0.00111245
27	C3	14	Neu	1.30321	0.00234904
27	C3	15	Neu	1.30426	0.00043648
27	C3	16	Neu	1.30488	-0.00190893
27	C3	17	Neu	1.30709	-0.00265646
27	C3	18	Neu	1.30903	-0.0036746
27	C3	19	Neu	1.31148	-0.00418454
27	C3	20	Neu	1.3166	-0.00202539
27	C3	21	Neu	1.32635	0.00476611
27	C3	22	Neu	1.33237	0.00782863
27	C3	23	Neu	1.3539	0.0263997
27	C3	24	Neu	1.3931	0.0626366
27	C3	25	Neu	1.46081	0.127391
27	C3	26	Neu	1.57622	0.23984
27	C3	27	Neu	1.76777	0.428432
27	C3	28	Neu	2.04429	0.701988
27	C3	29	Neu	2.39338	1.04812
27	C3	30	Neu	2.76613	1.4179
27	C3	31	Neu	3.12771	1.77653
27	C3	32	Neu	3.42849	2.07434
27	C3	33	Neu	3.65248	2.29538
27	C3	34	Neu	3.82526	2.4652
27	C3	35	Neu	3.93567	2.57264
27	C3	36	Neu	4.00031	2.63432
27	C3	37	Neu	4.04315	2.67421
27	C3	38	Neu	4.07802	2.70612
27	C3	39	Neu	4.10581	2.73094
27	C3	40	Neu	4.13191	2.75409
28	C4	1	Neu	1.38594	-0.0128075
28	C4	2	Neu	1.39243	-0.0087144
28	C4	3	Neu	1.39787	-0.00567105
28	C4	4	Neu	1.40044	-0.00549397
28	C4	5	Neu	1.40648	-0.00185004
28	C4	6	Neu	1.41009	-0.000639892
28	C4	7	Neu	1.41681	0.0036815
28	C4	8	Neu	1.42081	0.00528409
28	C4	9	Neu	1.42377	0.00584872
28	C4	10	Neu	1.4247	0.00438381
28	C4	11	Neu	1.42796	0.0052473
28	C4	12	Neu	1.42584	0.000734091
28	C4	13	Neu	1.42406	-0.0034495
28	C4	14	Neu	1.42916	-0.000748285
28	C4	15	Neu	1.4303	-0.00200076
28	C4	16	Neu	1.43384	-0.000860826
28	C4	17	Neu	1.4369	-0.00019904
28	C4	18	Neu	1.43833	-0.00116541
28	C4	19	Neu	1.43751	-0.00438162
28	C4	20	Neu	1.44344	-0.000846775
28	C4	21	Neu	1.44881	0.00212767
28	C4	22	Neu	1.45795	0.00887163
28	C4	23	Neu	1.47395	0.0224712
28	C4	24	Neu	1.50678	0.0529077
28	C4	25	Neu	1.57242	0.116152
28	C4	26	Neu	1.68169	0.223021
28	C4	27	Neu	1.86468	0.403616
28	C4	28	Neu	2.1287	0.665237
28	C4	29	Neu	2.46559	0.999734
28	C4	30	Neu	2.83604	1.36779
28	C4	31	Neu	3.19036	1.71971
28	C4	32	Neu	3.50207	2.02903
28	C4	33	Neu	3.74315	2.26771
28	C4	34	Neu	3.92007	2.44223
28	C4	35	Neu	4.04372	2.56348
28	C4	36	Neu	4.1285	2.64587
28	C4	37	Neu	4.17875	2.69372
28	C4	38	Neu	4.21403	2.7266
28	C4	39	Neu	4.2307	2.74087
28	C4	40	Neu	4.24792	2.7557
29	C5	1	Neu	1.37411	-0.0146925
29	C5	2	Neu	1.37796	-0.0130222
29	C5	3	Neu	1.38814	-0.00502971
29	C5	4	Neu	1.39231	-0.00304247
29	C5	5	Neu	1.39714	-0.00039635
29	C5	6	Neu	1.39822	-0.00150271
29	C5	7	Neu	1.39983	-0.00207846
29	C5	8	Neu	1.40362	-0.000463146
29	C5	9	Neu	1.41062	0.00434626
29	C5	10	Neu	1.41271	0.00425736
29	C5	11	Neu	1.41504	0.0043965
29	C5	12	Neu	1.41857	0.00574586
29	C5	13	Neu	1.41982	0.00481105
29	C5	14	Neu	1.42269	0.0054976
29	C5	15	Neu	1.41923	-0.000143834
29	C5	16	Neu	1.41817	-0.00338249
29	C5	17	Neu	1.42012	-0.00361682
29	C5	18	Neu	1.42106	-0.0048673
29	C5	19	Neu	1.4252	-0.00290199
29	C5	20	Neu	1.42755	-0.00274055
29	C5	21	Neu	1.43082	-0.00165584
29	C5	22	Neu	1.43293	-0.00172293
29	C5	23	Neu	1.4386	0.00175908
29	C5	24	Neu	1.44176	0.0027309
29	C5	25	Neu	1.45076	0.00954696
29	C5	26	Neu	1.46335	0.0199602
29	C5	27	Neu	1.47985	0.0342728
29	C5	28	Neu	1.51139	0.063631
29	C5	29	Neu	1.56679	0.116845
29	C5	30	Neu	1.67144	0.219318
29	C5	31	Neu	1.8426	0.388295
29	C5	32	Neu	2.09975	0.64326
29	C5	33	Neu	2.42999	0.971314
29	C5	34	Neu	2.80715	1.34629
29	C5	35	Neu	3.17517	1.71213
29	C5	36	Neu	3.49367	2.02844
29	C5	37	Neu	3.74525	2.27784
29	C5	38	Neu	3.92695	2.45735
29	C5	39	Neu	4.04865	2.57688
29	C5	40	Neu	4.11644	2.64248
30	C6	1	Neu	1.21612	-0.0122442
30	C6	2	Neu	1.21914	-0.0105646
30	C6	3	Neu	1.2229	-0.00815092
30	C6	4	Neu	1.22741	-0.00497534
30	C6	5	Neu	1.2304	-0.00333029
30	C6	6	Neu	1.23235	-0.00271879
30	C6	7	Neu	1.23829	0.00187836
30	C6	8	Neu	1.24218	0.00442499
30	C6	9	Neu	1.24443	0.00533118
30	C6	10	Neu	1.24802	0.0075805
30	C6	11	Neu	1.24862	0.00683683
30	C6	12	Neu	1.24894	0.00581683
30	C6	13	Neu	1.24679	0.00232492
30	C6	14	Neu	1.24679	0.000983294
30	C6	15	Neu	1.24473	-0.00242267
30	C6	16	Neu	1.24562	-0.00286844
30	C6	17	Neu	1.24845	-0.00138766
30	C6	18	Neu	1.24969	-0.00148235
30	C6	19	Neu	1.25024	-0.00227859
30	C6	20	Neu	1.25068	-0.00317532
30	C6	21	Neu	1.25327	-0.00192772
30	C6	22	Neu	1.25371	-0.0028291
30	C6	23	Neu	1.25676	-0.00112957
30	C6	24	Neu	1.26273	0.00349988
30	C6	25	Neu	1.27079	0.0102232
30	C6	26	Neu	1.28272	0.0208079
30	C6	27	Neu	1.29619	0.0329331
30	C6	28	Neu	1.32102	0.0564277
30	C6	29	Neu	1.3757	0.109766
30	C6	30	Neu	1.46546	0.198182
30	C6	31	Neu	1.61589	0.347267
30	C6	32	Neu	1.84825	0.578282
30	C6	33	Neu	2.16537	0.894062
30	C6	34	Neu	2.5326	1.25995
30	C6	35	Neu	2.90259	1.6286
30	C6	36	Neu	3.23201	1.95668
30	C6	37	Neu	3.49522	2.21855
30	C6	38	Neu	3.69499	2.41697
30	C6	39	Neu	3.83254	2.55318
30	C6	40	Neu	3.91472	2.63402
31	C7	1
31	C7	2
31	C7	3
31	C7	4
31	C7	5
31	C7	6
31	C7	7
31	C7	8
31	C7	9
31	C7	10
31	C7	11
31	C7	12
31	C7	13
31	C7	14
31	C7	15
31	C7	16
31	C7	17
31	C7	18
31	C7	19
31	C7	20
31	C7	21
31	C7	22
31	C7	23
31	C7	24
31	C7	25
31	C7	26
31	C7	27
31	C7	28
31	C7	29
31	C7	30
31	C7	31
31	C7	32
31	C7	33
31	C7	34
31	C7	35
31	C7	36
31	C7	37
31	C7	38
31	C7	39
31	C7	40
32	C8	1
32	C8	2
32	C8	3
32	C8	4
32	C8	5
32	C8	6
32	C8	7
32	C8	8
32	C8	9
32	C8	10
32	C8	11
32	C8	12
32	C8	13
32	C8	14
32	C8	15
32	C8	16
32	C8	17
32	C8	18
32	C8	19
32	C8	20
32	C8	21
32	C8	22
32	C8	23
32	C8	24
32	C8	25
32	C8	26
32	C8	27
32	C8	28
32	C8	29
32	C8	30
32	C8	31
32	C8	32
32	C8	33
32	C8	34
32	C8	35
32	C8	36
32	C8	37
32	C8	38
32	C8	39
32	C8	40
33	C9	1
33	C9	2
33	C9	3
33	C9	4
33	C9	5
33	C9	6
33	C9	7
33	C9	8
33	C9	9
33	C9	10
33	C9	11
33	C9	12
33	C9	13
33	C9	14
33	C9	15
33	C9	16
33	C9	17
33	C9	18
33	C9	19
33	C9	20
33	C9	21
33	C9	22
33	C9	23
33	C9	24
33	C9	25
33	C9	26
33	C9	27
33	C9	28
33	C9	29
33	C9	30
33	C9	31
33	C9	32
33	C9	33
33	C9	34
33	C9	35
33	C9	36
33	C9	37
33	C9	38
33	C9	39
33	C9	40
34	C10	1
34	C10	2
34	C10	3
34	C10	4
34	C10	5
34	C10	6
34	C10	7
34	C10	8
34	C10	9
34	C10	10
34	C10	11
34	C10	12
34	C10	13
34	C10	14
34	C10	15
34	C10	16
34	C10	17
34	C10	18
34	C10	19
34	C10	20
34	C10	21
34	C10	22
34	C10	23
34	C10	24
34	C10	25
34	C10	26
34	C10	27
34	C10	28
34	C10	29
34	C10	30
34	C10	31
34	C10	32
34	C10	33
34	C10	34
34	C10	35
34	C10	36
34	C10	37
34	C10	38
34	C10	39
34	C10	40
35	C11	1
35	C11	2
35	C11	3
35	C11	4
35	C11	5
35	C11	6
35	C11	7
35	C11	8
35	C11	9
35	C11	10
35	C11	11
35	C11	12
35	C11	13
35	C11	14
35	C11	15
35	C11	16
35	C11	17
35	C11	18
35	C11	19
35	C11	20
35	C11	21
35	C11	22
35	C11	23
35	C11	24
35	C11	25
35	C11	26
35	C11	27
35	C11	28
35	C11	29
35	C11	30
35	C11	31
35	C11	32
35	C11	33
35	C11	34
35	C11	35
35	C11	36
35	C11	37
35	C11	38
35	C11	39
35	C11	40
36	C12	1
36	C12	2
36	C12	3
36	C12	4
36	C12	5
36	C12	6
36	C12	7
36	C12	8
36	C12	9
36	C12	10
36	C12	11
36	C12	12
36	C12	13
36	C12	14
36	C12	15
36	C12	16
36	C12	17
36	C12	18
36	C12	19
36	C12	20
36	C12	21
36	C12	22
36	C12	23
36	C12	24
36	C12	25
36	C12	26
36	C12	27
36	C12	28
36	C12	29
36	C12	30
36	C12	31
36	C12	32
36	C12	33
36	C12	34
36	C12	35
36	C12	36
36	C12	37
36	C12	38
36	C12	39
36	C12	40
37	D1	1	GAPDH	0.960007	-0.0125922
37	D1	2	GAPDH	0.963285	-0.0119545
37	D1	3	GAPDH	0.972595	-0.0052844
37	D1	4	GAPDH	0.981548	0.00102811
37	D1	5	GAPDH	0.985954	0.00279421
37	D1	6	GAPDH	0.987204	0.00140502
37	D1	7	GAPDH	0.988152	-0.00028792
37	D1	8	GAPDH	0.991561	0.000481353
37	D1	9	GAPDH	0.997799	0.00407958
37	D1	10	GAPDH	0.998287	0.00192799
37	D1	11	GAPDH	0.998142	-0.000857143
37	D1	12	GAPDH	1.00058	-0.00105698
37	D1	13	GAPDH	0.998899	-0.00538033
37	D1	14	GAPDH	1.00326	-0.00365643
37	D1	15	GAPDH	1.01172	0.00215647
37	D1	16	GAPDH	1.01485	0.00265049
37	D1	17	GAPDH	1.02607	0.0112286
37	D1	18	GAPDH	1.04468	0.0272031
37	D1	19	GAPDH	1.07046	0.0503425
37	D1	20	GAPDH	1.12278	0.100025
37	D1	21	GAPDH	1.20856	0.183156
37	D1	22	GAPDH	1.35398	0.325941
37	D1	23	GAPDH	1.58615	0.555475
37	D1	24	GAPDH	1.89628	0.862962
37	D1	25	GAPDH	2.26018	1.22422
37	D1	26	GAPDH	2.63617	1.59757
37	D1	27	GAPDH	2.98986	1.94862
37	D1	28	GAPDH	3.3057	2.26183
37	D1	29	GAPDH	3.56715	2.52063
37	D1	30	GAPDH	3.77606	2.7269
37	D1	31	GAPDH	3.93691	2.88511
37	D1	32	GAPDH	4.07698	3.02254
37	D1	33	GAPDH	4.17141	3.11433
37	D1	34	GAPDH	4.24232	3.1826
37	D1	35	GAPDH	4.29089	3.22854
37	D1	36	GAPDH	4.33708	3.27209
37	D1	37	GAPDH	4.36875	3.30111
37	D1	38	GAPDH	4.40564	3.33536
37	D1	39	GAPDH	4.43887	3.36595
37	D1	40	GAPDH	4.45319	3.37763
38	D2	1	GAPDH	1.0541	-0.00884836
38	D2	2	GAPDH	1.05802	-0.00846043
38	D2	3	GAPDH	1.06368	-0.00632418
38	D2	4	GAPDH	1.0729	-0.000631787
38	D2	5	GAPDH	1.07926	0.00220637
38	D2	6	GAPDH	1.08229	0.00171037
38	D2	7	GAPDH	1.08465	0.000544765
38	D2	8	GAPDH	1.09064	0.00301135
38	D2	9	GAPDH	1.09225	0.00110021
38	D2	10	GAPDH	1.09595	0.00126963
38	D2	11	GAPDH	1.09975	0.00154599
38	D2	12	GAPDH	1.10331	0.00158595
38	D2	13	GAPDH	1.10403	-0.00122367
38	D2	14	GAPDH	1.10628	-0.00249942
38	D2	15	GAPDH	1.11101	-0.00129491
38	D2	16	GAPDH	1.11483	-0.00100067
38	D2	17	GAPDH	1.12465	0.00529694
38	D2	18	GAPDH	1.14518	0.0222995
38	D2	19	GAPDH	1.17607	0.049663
38	D2	20	GAPDH	1.22748	0.0975464
38	D2	21	GAPDH	1.31937	0.185918
38	D2	22	GAPDH	1.46999	0.333011
38	D2	23	GAPDH	1.7017	0.561193
38	D2	24	GAPDH	2.01908	0.875049
38	D2	25	GAPDH	2.38838	1.24082
38	D2	26	GAPDH	2.77434	1.62327
38	D2	27	GAPDH	3.12839	1.97379
38	D2	28	GAPDH	3.43857	2.28044
38	D2	29	GAPDH	3.69544	2.53379
38	D2	30	GAPDH	3.90544	2.74026
38	D2	31	GAPDH	4.06133	2.89262
38	D2	32	GAPDH	4.18306	3.01083
38	D2	33	GAPDH	4.27315	3.09739
38	D2	34	GAPDH	4.34448	3.1652
38	D2	35	GAPDH	4.3988	3.21599
38	D2	36	GAPDH	4.44597	3.25964
38	D2	37	GAPDH	4.48307	3.29322
38	D2	38	GAPDH	4.5118	3.31841
38	D2	39	GAPDH	4.54303	3.34612
38	D2	40	GAPDH	4.56027	3.35984
39	D3	1	GAPDH	1.14124	-0.0181539
39	D3	2	GAPDH	1.14506	-0.0162706
39	D3	3	GAPDH	1.15536	-0.00789383
39	D3	4	GAPDH	1.16441	-0.000773062
39	D3	5	GAPDH	1.16862	0.00150447
39	D3	6	GAPDH	1.1701	0.00105604
39	D3	7	GAPDH	1.17466	0.00368273
39	D3	8	GAPDH	1.17485	0.00194624
39	D3	9	GAPDH	1.17585	0.00101704
39	D3	10	GAPDH	1.18104	0.0042722
39	D3	11	GAPDH	1.18285	0.00415923
39	D3	12	GAPDH	1.18137	0.000742008
39	D3	13	GAPDH	1.17935	-0.00320343
39	D3	14	GAPDH	1.18016	-0.0043242
39	D3	15	GAPDH	1.18423	-0.00218543
39	D3	16	GAPDH	1.19247	0.0041228
39	D3	17	GAPDH	1.20497	0.0146919
39	D3	18	GAPDH	1.22186	0.029661
39	D3	19	GAPDH	1.25009	0.05596
39	D3	20	GAPDH	1.29877	0.10271
39	D3	21	GAPDH	1.39571	0.197715
39	D3	22	GAPDH	1.54656	0.346639
39	D3	23	GAPDH	1.78638	0.58453
39	D3	24	GAPDH	2.10825	0.904473
39	D3	25	GAPDH	2.49153	1.28582
39	D3	26	GAPDH	2.89618	1.68854
39	D3	27	GAPDH	3.27582	2.06625
39	D3	28	GAPDH	3.60953	2.39803
39	D3	29	GAPDH	3.89799	2.68456
39	D3	30	GAPDH	4.12509	2.90973
39	D3	31	GAPDH	4.29476	3.07747
39	D3	32	GAPDH	4.42756	3.20834
39	D3	33	GAPDH	4.53528	3.31413
39	D3	34	GAPDH	4.62045	3.39737
39	D3	35	GAPDH	4.67799	3.45298
39	D3	36	GAPDH	4.71176	3.48482
39	D3	37	GAPDH	4.74544	3.51658
39	D3	38	GAPDH	4.77724	3.54644
39	D3	39	GAPDH	4.80348	3.57075
39	D3	40	GAPDH	4.8238	3.58915
40	D4	1	GAPDH	1.31259	-0.0194202
40	D4	2	GAPDH	1.32126	-0.0141365
40	D4	3	GAPDH	1.33326	-0.00551121
40	D4	4	GAPDH	1.34342	0.00126491
40	D4	5	GAPDH	1.34665	0.00111818
40	D4	6	GAPDH	1.35195	0.00303126
40	D4	7	GAPDH	1.35574	0.00344267
40	D4	8	GAPDH	1.35443	-0.00124343
40	D4	9	GAPDH	1.35692	-0.00213605
40	D4	10	GAPDH	1.3621	-0.000342293
40	D4	11	GAPDH	1.36768	0.00185988
40	D4	12	GAPDH	1.3722	0.00300097
40	D4	13	GAPDH	1.37138	-0.00120472
40	D4	14	GAPDH	1.37235	-0.00361011
40	D4	15	GAPDH	1.3787	-0.00064512
40	D4	16	GAPDH	1.3837	0.000975071
40	D4	17	GAPDH	1.39275	0.00664349
40	D4	18	GAPDH	1.40765	0.0181654
40	D4	19	GAPDH	1.44018	0.0473119
40	D4	20	GAPDH	1.49126	0.0950158
40	D4	21	GAPDH	1.58123	0.181599
40	D4	22	GAPDH	1.72889	0.325887
40	D4	23	GAPDH	1.96979	0.563399
40	D4	24	GAPDH	2.29675	0.886984
40	D4	25	GAPDH	2.67632	1.26317
40	D4	26	GAPDH	3.07827	1.66174
40	D4	27	GAPDH	3.46305	2.04314
40	D4	28	GAPDH	3.80231	2.37902
40	D4	29	GAPDH	4.09268	2.666
40	D4	30	GAPDH	4.3245	2.89445
40	D4	31	GAPDH	4.50626	3.07283
40	D4	32	GAPDH	4.64378	3.20697
40	D4	33	GAPDH	4.74862	3.30843
40	D4	34	GAPDH	4.82988	3.38631
40	D4	35	GAPDH	4.89642	3.44947
40	D4	36	GAPDH	4.94473	3.49439
40	D4	37	GAPDH	4.97267	3.51895
40	D4	38	GAPDH	4.99601	3.53891
40	D4	39	GAPDH	5.01751	3.55704
40	D4	40	GAPDH	5.03294	3.56908
41	D5	1	GAPDH	1.26969	-0.0213327
41	D5	2	GAPDH	1.27847	-0.0150981
41	D5	3	GAPDH	1.29	-0.0061055
41	D5	4	GAPDH	1.29761	-0.00104386
41	D5	5	GAPDH	1.30041	-0.000787549
41	D5	6	GAPDH	1.30496	0.00122126
41	D5	7	GAPDH	1.31063	0.00434623
41	D5	8	GAPDH	1.31085	0.00202702
41	D5	9	GAPDH	1.31275	0.00138426
41	D5	10	GAPDH	1.31624	0.00233318
41	D5	11	GAPDH	1.32012	0.0036712
41	D5	12	GAPDH	1.32082	0.00183026
41	D5	13	GAPDH	1.32043	-0.00111098
41	D5	14	GAPDH	1.31883	-0.00525134
41	D5	15	GAPDH	1.32411	-0.00251416
41	D5	16	GAPDH	1.334	0.00483367
41	D5	17	GAPDH	1.3432	0.0114888
41	D5	18	GAPDH	1.3661	0.0318515
41	D5	19	GAPDH	1.40652	0.0697286
41	D5	20	GAPDH	1.47185	0.132517
41	D5	21	GAPDH	1.58691	0.245027
41	D5	22	GAPDH	1.77534	0.430918
41	D5	23	GAPDH	2.0501	0.703131
41	D5	24	GAPDH	2.4034	1.05389
41	D5	25	GAPDH	2.80303	1.45098
41	D5	26	GAPDH	3.20464	1.85004
41	D5	27	GAPDH	3.5685	2.21136
41	D5	28	GAPDH	3.88041	2.52073
41	D5	29	GAPDH	4.14083	2.7786
41	D5	30	GAPDH	4.34668	2.98191
41	D5	31	GAPDH	4.50586	3.13855
41	D5	32	GAPDH	4.62524	3.25539
41	D5	33	GAPDH	4.7215	3.34911
41	D5	34	GAPDH	4.79278	3.41784
41	D5	35	GAPDH	4.84203	3.46456
41	D5	36	GAPDH	4.87885	3.49883
41	D5	37	GAPDH	4.90982	3.52726
41	D5	38	GAPDH	4.93238	3.54727
41	D5	39	GAPDH	4.94856	3.56091
41	D5	40	GAPDH	4.9617	3.57151
42	D6	1	GAPDH	1.13656	-0.0128895
42	D6	2	GAPDH	1.14152	-0.00981367
42	D6	3	GAPDH	1.14859	-0.00462467
42	D6	4	GAPDH	1.15368	-0.00141823
42	D6	5	GAPDH	1.15517	-0.00181228
42	D6	6	GAPDH	1.16247	0.00360489
42	D6	7	GAPDH	1.16577	0.00502689
42	D6	8	GAPDH	1.16489	0.00226201
42	D6	9	GAPDH	1.16603	0.00151558
42	D6	10	GAPDH	1.16647	7.63103e-05
42	D6	11	GAPDH	1.16747	-0.000805776
42	D6	12	GAPDH	1.16901	-0.00114963
42	D6	13	GAPDH	1.17211	7.32783e-05
42	D6	14	GAPDH	1.1717	-0.00222346
42	D6	15	GAPDH	1.17528	-0.000524909
42	D6	16	GAPDH	1.18295	0.00526241
42	D6	17	GAPDH	1.19438	0.014813
42	D6	18	GAPDH	1.21562	0.0341628
42	D6	19	GAPDH	1.25113	0.0677987
42	D6	20	GAPDH	1.32278	0.137558
42	D6	21	GAPDH	1.43807	0.250967
42	D6	22	GAPDH	1.62851	0.439529
42	D6	23	GAPDH	1.905	0.714131
42	D6	24	GAPDH	2.26617	1.07342
42	D6	25	GAPDH	2.66901	1.47438
42	D6	26	GAPDH	3.0643	1.86779
42	D6	27	GAPDH	3.42821	2.22981
42	D6	28	GAPDH	3.74477	2.54449
42	D6	29	GAPDH	4.00839	2.80623
42	D6	30	GAPDH	4.21264	3.00859
42	D6	31	GAPDH	4.36943	3.1635
42	D6	32	GAPDH	4.48111	3.2733
42	D6	33	GAPDH	4.57015	3.36046
42	D6	34	GAPDH	4.63708	3.4255
42	D6	35	GAPDH	4.69136	3.4779
42	D6	36	GAPDH	4.7282	3.51286
42	D6	37	GAPDH	4.76089	3.54366
42	D6	38	GAPDH	4.77704	3.55794
42	D6	39	GAPDH	4.79547	3.57448
42	D6	40	GAPDH	4.80914	3.58627
43	D7	1	GAPDH	1.25305	-0.0142601
43	D7	2	GAPDH	1.25833	-0.011193
43	D7	3	GAPDH	1.26793	-0.00379216
43	D7	4	GAPDH	1.27647	0.00253243
43	D7	5	GAPDH	1.2771	0.000961559
43	D7	6	GAPDH	1.279	0.00064894
43	D7	7	GAPDH	1.2816	0.00103834
43	D7	8	GAPDH	1.28257	-0.000198743
43	D7	9	GAPDH	1.28505	7.43132e-05
43	D7	10	GAPDH	1.28555	-0.00163568
43	D7	11	GAPDH	1.28864	-0.000748216
43	D7	12	GAPDH	1.29375	0.00215233
43	D7	13	GAPDH	1.29359	-0.000216171
43	D7	14	GAPDH	1.29599	-2.16738e-05
43	D7	15	GAPDH	1.29743	-0.000795275
43	D7	16	GAPDH	1.30566	0.00522927
43	D7	17	GAPDH	1.31929	0.0166528
43	D7	18	GAPDH	1.34122	0.0363718
43	D7	19	GAPDH	1.38091	0.0738523
43	D7	20	GAPDH	1.45327	0.144007
43	D7	21	GAPDH	1.57441	0.262934
43	D7	22	GAPDH	1.7682	0.45452
43	D7	23	GAPDH	2.04844	0.732556
43	D7	24	GAPDH	2.39349	1.07539
43	D7	25	GAPDH	2.76175	1.44145
43	D7	26	GAPDH	3.12287	1.80036
43	D7	27	GAPDH	3.44917	2.12445
43	D7	28	GAPDH	3.72437	2.39744
43	D7	29	GAPDH	3.95914	2.63001
43	D7	30	GAPDH	4.14053	2.80919
43	D7	31	GAPDH	4.27215	2.9386
43	D7	32	GAPDH	4.38457	3.04881
43	D7	33	GAPDH	4.4652	3.12723
43	D7	34	GAPDH	4.52351	3.18333
43	D7	35	GAPDH	4.57067	3.22828
43	D7	36	GAPDH	4.60396	3.25937
43	D7	37	GAPDH	4.62735	3.28055
43	D7	38	GAPDH	4.64574	3.29673
43	D7	39	GAPDH	4.66261	3.31139
43	D7	40	GAPDH	4.66532	3.31189
44	D8	1	GAPDH	1.34832	-0.0174651
44	D8	2	GAPDH	1.35623	-0.0136088
44	D8	3	GAPDH	1.36838	-0.00551599
44	D8	4	GAPDH	1.37801	5.70895e-05
44	D8	5	GAPDH	1.38154	-0.000469771
44	D8	6	GAPDH	1.38811	0.00205286
44	D8	7	GAPDH	1.39177	0.00165344
44	D8	8	GAPDH	1.39531	0.00113611
44	D8	9	GAPDH	1.40026	0.00203714
44	D8	10	GAPDH	1.4052	0.0029154
44	D8	11	GAPDH	1.40873	0.00238961
44	D8	12	GAPDH	1.41026	-0.000137581
44	D8	13	GAPDH	1.41355	-0.000902741
44	D8	14	GAPDH	1.41497	-0.00353448
44	D8	15	GAPDH	1.42088	-0.00168109
44	D8	16	GAPDH	1.42856	0.00195019
44	D8	17	GAPDH	1.44357	0.0128979
44	D8	18	GAPDH	1.46991	0.0351831
44	D8	19	GAPDH	1.51474	0.0759556
44	D8	20	GAPDH	1.59305	0.150219
44	D8	21	GAPDH	1.72817	0.281274
44	D8	22	GAPDH	1.94103	0.490088
44	D8	23	GAPDH	2.23665	0.781648
44	D8	24	GAPDH	2.60733	1.14827
44	D8	25	GAPDH	3.01301	1.5499
44	D8	26	GAPDH	3.40365	1.93648
44	D8	27	GAPDH	3.7578	2.28658
44	D8	28	GAPDH	4.06659	2.59131
44	D8	29	GAPDH	4.32042	2.84108
44	D8	30	GAPDH	4.52371	3.04032
44	D8	31	GAPDH	4.68049	3.19304
44	D8	32	GAPDH	4.79431	3.30281
44	D8	33	GAPDH	4.87007	3.37451
44	D8	34	GAPDH	4.93353	3.43392
44	D8	35	GAPDH	4.99052	3.48686
44	D8	36	GAPDH	5.03352	3.5258
44	D8	37	GAPDH	5.05684	3.54507
44	D8	38	GAPDH	5.07805	3.56222
44	D8	39	GAPDH	5.09429	3.5744
44	D8	40	GAPDH	5.10243	3.57848
45	D9	1	GAPDH	1.14936	-0.0170468
45	D9	2	GAPDH	1.15596	-0.0140072
45	D9	3	GAPDH	1.16942	-0.0041167
45	D9	4	GAPDH	1.17747	0.000364231
45	D9	5	GAPDH	1.17821	-0.00246571
45	D9	6	GAPDH	1.18299	-0.001256
45	D9	7	GAPDH	1.18993	0.002122
45	D9	8	GAPDH	1.19315	0.00177304
45	D9	9	GAPDH	1.19921	0.00426914
45	D9	10	GAPDH	1.20229	0.00377868
45	D9	11	GAPDH	1.20627	0.00419374
45	D9	12	GAPDH	1.20668	0.00103096
45	D9	13	GAPDH	1.20631	-0.00290309
45	D9	14	GAPDH	1.20664	-0.00614311
45	D9	15	GAPDH	1.21544	-0.000906992
45	D9	16	GAPDH	1.21998	6.04803e-05
45	D9	17	GAPDH	1.22369	0.000199329
45	D9	18	GAPDH	1.23749	0.0104353
45	D9	19	GAPDH	1.25532	0.0246938
45	D9	20	GAPDH	1.28625	0.0520565
45	D9	21	GAPDH	1.34684	0.109085
45	D9	22	GAPDH	1.45063	0.209304
45	D9	23	GAPDH	1.61766	0.372769
45	D9	24	GAPDH	1.87547	0.627012
45	D9	25	GAPDH	2.21885	0.966818
45	D9	26	GAPDH	2.61439	1.3588
45	D9	27	GAPDH	3.02125	1.76208
45	D9	28	GAPDH	3.41173	2.14899
45	D9	29	GAPDH	3.75424	2.48794
45	D9	30	GAPDH	4.03077	2.7609
45	D9	31	GAPDH	4.25314	2.9797
45	D9	32	GAPDH	4.42854	3.15154
45	D9	33	GAPDH	4.56061	3.28003
45	D9	34	GAPDH	4.66659	3.38245
45	D9	35	GAPDH	4.74613	3.45842
45	D9	36	GAPDH	4.80183	3.51055
45	D9	37	GAPDH	4.84051	3.54567
45	D9	38	GAPDH	4.8663	3.56789
45	D9	39	GAPDH	4.88913	3.58715
45	D9	40	GAPDH	4.91777	3.61222
46	D10	1	GAPDH	1.04639	-0.0152394
46	D10	2	GAPDH	1.05032	-0.0149494
46	D10	3	GAPDH	1.06126	-0.00764857
46	D10	4	GAPDH	1.0737	0.0011546
46	D10	5	GAPDH	1.07675	0.000567659
46	D10	6	GAPDH	1.08018	0.000361472
46	D10	7	GAPDH	1.0839	0.000433758
46	D10	8	GAPDH	1.09022	0.00311792
46	D10	9	GAPDH	1.09217	0.00142805
46	D10	10	GAPDH	1.0958	0.00142297
46	D10	11	GAPDH	1.10259	0.00457324
46	D10	12	GAPDH	1.10435	0.00269312
46	D10	13	GAPDH	1.10629	0.000991809
46	D10	14	GAPDH	1.10674	-0.00219366
46	D10	15	GAPDH	1.10868	-0.00389091
46	D10	16	GAPDH	1.1132	-0.00301146
46	D10	17	GAPDH	1.12269	0.00283723
46	D10	18	GAPDH	1.13422	0.0107311
46	D10	19	GAPDH	1.15234	0.0252109
46	D10	20	GAPDH	1.18548	0.0547102
46	D10	21	GAPDH	1.24586	0.111452
46	D10	22	GAPDH	1.34771	0.209656
46	D10	23	GAPDH	1.52262	0.380932
46	D10	24	GAPDH	1.77513	0.629797
46	D10	25	GAPDH	2.11372	0.964752
46	D10	26	GAPDH	2.51313	1.36052
46	D10	27	GAPDH	2.92449	1.76824
46	D10	28	GAPDH	3.30901	2.14912
46	D10	29	GAPDH	3.64563	2.4821
46	D10	30	GAPDH	3.92004	2.75287
46	D10	31	GAPDH	4.14671	2.97591
46	D10	32	GAPDH	4.31635	3.1419
46	D10	33	GAPDH	4.4504	3.27232
46	D10	34	GAPDH	4.55365	3.37192
46	D10	35	GAPDH	4.62539	3.44003
46	D10	36	GAPDH	4.67644	3.48744
46	D10	37	GAPDH	4.71869	3.52605
46	D10	38	GAPDH	4.74501	3.54873
46	D10	39	GAPDH	4.76908	3.56916
46	D10	40	GAPDH	4.78406	3.58051
47	D11	1	GAPDH	0.998014	-0.0108917
47	D11	2	GAPDH	1.00278	-0.00951772
47	D11	3	GAPDH	1.01326	-0.00244024
47	D11	4	GAPDH	1.01884	-0.000250111
47	D11	5	GAPDH	1.02002	-0.0024712
47	D11	6	GAPDH	1.02463	-0.00124988
47	D11	7	GAPDH	1.03203	0.002757
47	D11	8	GAPDH	1.03525	0.00258059
47	D11	9	GAPDH	1.03738	0.00131151
47	D11	10	GAPDH	1.04265	0.0031898
47	D11	11	GAPDH	1.04573	0.00287522
47	D11	12	GAPDH	1.04752	0.00126926
47	D11	13	GAPDH	1.04726	-0.0023852
47	D11	14	GAPDH	1.04763	-0.0054125
47	D11	15	GAPDH	1.0556	-0.000843191
47	D11	16	GAPDH	1.0609	0.00106895
47	D11	17	GAPDH	1.07138	0.00814916
47	D11	18	GAPDH	1.08818	0.0215577
47	D11	19	GAPDH	1.11664	0.0466219
47	D11	20	GAPDH	1.1721	0.09868
47	D11	21	GAPDH	1.26361	0.186795
47	D11	22	GAPDH	1.42009	0.339884
47	D11	23	GAPDH	1.6539	0.570293
47	D11	24	GAPDH	1.97433	0.887328
47	D11	25	GAPDH	2.36201	1.27162
47	D11	26	GAPDH	2.76918	1.67539
47	D11	27	GAPDH	3.15683	2.05965
47	D11	28	GAPDH	3.49522	2.39465
47	D11	29	GAPDH	3.77427	2.67029
47	D11	30	GAPDH	3.98859	2.88122
47	D11	31	GAPDH	4.16064	3.04987
47	D11	32	GAPDH	4.2926	3.17844
47	D11	33	GAPDH	4.39328	3.27572
47	D11	34	GAPDH	4.47481	3.35386
47	D11	35	GAPDH	4.53045	3.40611
47	D11	36	GAPDH	4.5707	3.44296
47	D11	37	GAPDH	4.6046	3.47347
47	D11	38	GAPDH	4.63158	3.49705
47	D11	39	GAPDH	4.66985	3.53192
47	D11	40	GAPDH	4.69101	3.54969
48	D12	1	GAPDH	0.932293	-0.0125056
48	D12	2	GAPDH	0.936915	-0.0104595
48	D12	3	GAPDH	0.945491	-0.0044581
48	D12	4	GAPDH	0.950314	-0.00221051
48	D12	5	GAPDH	0.956334	0.00123467
48	D12	6	GAPDH	0.960426	0.00275139
48	D12	7	GAPDH	0.962007	0.00175709
48	D12	8	GAPDH	0.963404	0.000578665
48	D12	9	GAPDH	0.967921	0.00252091
48	D12	10	GAPDH	0.969606	0.00162996
48	D12	11	GAPDH	0.971928	0.00137678
48	D12	12	GAPDH	0.973113	-1.35358e-05
48	D12	13	GAPDH	0.972839	-0.00286232
48	D12	14	GAPDH	0.977856	-0.000420829
48	D12	15	GAPDH	0.978968	-0.00188416
48	D12	16	GAPDH	0.984254	0.000827457
48	D12	17	GAPDH	0.999134	0.0131323
48	D12	18	GAPDH	1.01123	0.0226479
48	D12	19	GAPDH	1.03785	0.0467019
48	D12	20	GAPDH	1.0903	0.096571
48	D12	21	GAPDH	1.18241	0.18611
48	D12	22	GAPDH	1.33131	0.332433
48	D12	23	GAPDH	1.55953	0.558074
48	D12	24	GAPDH	1.87645	0.872417
48	D12	25	GAPDH	2.25666	1.25005
48	D12	26	GAPDH	2.65638	1.6472
48	D12	27	GAPDH	3.03234	2.02059
48	D12	28	GAPDH	3.36518	2.35085
48	D12	29	GAPDH	3.64509	2.62819
48	D12	30	GAPDH	3.86367	2.84419
48	D12	31	GAPDH	4.03383	3.01178
48	D12	32	GAPDH	4.16807	3.14344
48	D12	33	GAPDH	4.26428	3.23708
48	D12	34	GAPDH	4.33984	3.31006
48	D12	35	GAPDH	4.39673	3.36437
48	D12	36	GAPDH	4.44323	3.4083
48	D12	37	GAPDH	4.47988	3.44237
48	D12	38	GAPDH	4.50593	3.46585
48	D12	39	GAPDH	4.52577	3.48311
48	D12	40	GAPDH	4.54613	3.5009
49	E1	1	GAPDH	0.92405	-0.0107875
49	E1	2	GAPDH	0.925964	-0.0115318
49	E1	3	GAPDH	0.933876	-0.00627668
49	E1	4	GAPDH	0.943628	0.000818051
49	E1	5	GAPDH	0.947612	0.00214401
49	E1	6	GAPDH	0.950515	0.00238975
49	E1	7	GAPDH	0.950381	-0.000402379
49	E1	8	GAPDH	0.952901	-0.000539001
49	E1	9	GAPDH	0.959559	0.00346148
49	E1	10	GAPDH	0.960874	0.00211899
49	E1	11	GAPDH	0.962742	0.00132952
49	E1	12	GAPDH	0.964254	0.000184149
49	E1	13	GAPDH	0.964601	-0.00212691
49	E1	14	GAPDH	0.966771	-0.00261466
49	E1	15	GAPDH	0.971556	-0.000486308
49	E1	16	GAPDH	0.982111	0.0074104
49	E1	17	GAPDH	0.995005	0.0176478
49	E1	18	GAPDH	1.02124	0.0412248
49	E1	19	GAPDH	1.06384	0.0811723
49	E1	20	GAPDH	1.14361	0.158283
49	E1	21	GAPDH	1.27649	0.288499
49	E1	22	GAPDH	1.48185	0.491203
49	E1	23	GAPDH	1.78018	0.786878
49	E1	24	GAPDH	2.15401	1.15805
49	E1	25	GAPDH	2.5707	1.57208
49	E1	26	GAPDH	2.98492	1.98364
49	E1	27	GAPDH	3.35677	2.35284
49	E1	28	GAPDH	3.66553	2.65894
49	E1	29	GAPDH	3.91599	2.90675
49	E1	30	GAPDH	4.12122	3.10932
49	E1	31	GAPDH	4.27891	3.26435
49	E1	32	GAPDH	4.40155	3.38433
49	E1	33	GAPDH	4.48247	3.46259
49	E1	34	GAPDH	4.54499	3.52245
49	E1	35	GAPDH	4.58997	3.56477
49	E1	36	GAPDH	4.63255	3.6047
49	E1	37	GAPDH	4.65611	3.62561
49	E1	38	GAPDH	4.67463	3.64146
[truncated: 1,882 more rows]

## Sheet: Results
Block Type	96-Well 0.2-mL Block
Calibration Background is expired	Yes
Calibration Background performed on	12-12-2017
Calibration Pure Dye ABY is expired	Yes
Calibration Pure Dye ABY performed on	12-12-2017
Calibration Pure Dye FAM is expired	Yes
Calibration Pure Dye FAM performed on	12-12-2017
Calibration Pure Dye JUN is expired	Yes
Calibration Pure Dye JUN performed on	12-12-2017
Calibration Pure Dye NED is expired	Yes
Calibration Pure Dye NED performed on	12-12-2017
Calibration Pure Dye ROX is expired	Yes
Calibration Pure Dye ROX performed on	12-12-2017
Calibration Pure Dye SYBR is expired	Yes
Calibration Pure Dye SYBR performed on	12-12-2017
Calibration Pure Dye TAMRA is expired	Yes
Calibration Pure Dye TAMRA performed on	12-12-2017
Calibration Pure Dye VIC is expired	Yes
Calibration Pure Dye VIC performed on	12-12-2017
Calibration ROI is expired	Yes
Calibration ROI performed on	12-12-2017
Calibration Uniformity is expired	Yes
Calibration Uniformity performed on	12-12-2017
Chemistry	TAQMAN
Date Created	2020-01-13 16:55:08 PM CET
Experiment Barcode
Experiment Comment
Experiment File Name	E:\QPCR plaque 2 AMD EXPERIMENT Erbb2 GAPDH 13012020.eds
Experiment Name	QPCR plaque 2 AMD EXPERIMENT Erbb2 GAPDH 13012020
Experiment Run End Time	2020-01-13 17:20:27 PM CET
Experiment Type	Comparative Cт (ΔΔCт)
Instrument Name	272322169
Instrument Serial Number	272322169
Instrument Type	QuantStudio™ 3 System
Passive Reference	ROX
Post-read Stage/Step
Pre-read Stage/Step
Quantification Cycle Method	Ct
Signal Smoothing On	true
Stage/ Cycle where Ct Analysis is performed	Stage2, Step2
User Name
Well	Well Position	Omit	Sample Name	Target Name	Task	Reporter	Quencher	Quantity	Quantity Mean	Quantity SD	RQ	RQ Min	RQ Max	CT	Ct Mean	Ct SD	Delta Ct	Delta Ct Mean	Delta Ct SD	Delta Ct SE	Delta Delta Ct	Automatic Ct Threshold	Ct Threshold	Automatic Baseline	Baseline Start	Baseline End	Amp Status	Comments	Cq Conf	HIGHSD
1	A1	FALSE	10	Neu	UNKNOWN	FAM	NFQ-MGB				1	0.185874	5.37998	33.4336	33.9976	0.797699		12.1141	0.797914	0.56421	0	TRUE	0.215533	TRUE	3	27	Amp		0.965937	Y
2	A2	FALSE	10	Neu	UNKNOWN	FAM	NFQ-MGB				1	0.185874	5.37998	34.5617	33.9976	0.797699		12.1141	0.797914	0.56421	0	TRUE	0.215533	TRUE	3	29	Amp		0.850671	Y
3	A3	FALSE	15	Neu	UNKNOWN	FAM	NFQ-MGB				0.494518	0.412506	0.592834	34.9488	34.973	0.0342273		13.13	0.0859858	0.0608012	1.01591	TRUE	0.215533	TRUE	3	30	Amp		0.9523	N
4	A4	FALSE	15	Neu	UNKNOWN	FAM	NFQ-MGB				0.494518	0.412506	0.592834	34.9972	34.973	0.0342273		13.13	0.0859858	0.0608012	1.01591	TRUE	0.215533	TRUE	3	30	Amp		0.946786	N
5	A5	FALSE	21	Neu	UNKNOWN	FAM	NFQ-MGB				0.246699	0.12629	0.481913	35.7244	35.5005	0.316526		14.1333	0.317515	0.224517	2.01917	TRUE	0.215533	TRUE	3	31	Amp		0.915593	N
6	A6	FALSE	21	Neu	UNKNOWN	FAM	NFQ-MGB				0.246699	0.12629	0.481913	35.2767	35.5005	0.316526		14.1333	0.317515	0.224517	2.01917	TRUE	0.215533	TRUE	3	30	Amp		0.954743	N
7	A7	FALSE	22	Neu	UNKNOWN	FAM	NFQ-MGB				0.679551	0.255474	1.80758	33.5538	33.8762	0.456003		12.6714	0.463907	0.328032	0.557345	TRUE	0.215533	TRUE	3	28	Amp		0.9648	N
8	A8	FALSE	22	Neu	UNKNOWN	FAM	NFQ-MGB				0.679551	0.255474	1.80758	34.1987	33.8762	0.456003		12.6714	0.463907	0.328032	0.557345	TRUE	0.215533	TRUE	3	28	Amp		0.945177	N
9	A9	FALSE	23	Neu	UNKNOWN	FAM	NFQ-MGB				0.693334	0.221258	2.17263	34.9073	35.2901	0.541268		12.6425	0.541612	0.382977	0.528378	TRUE	0.215533	TRUE	3	30	Amp		0.955006	Y
10	A10	FALSE	23	Neu	UNKNOWN	FAM	NFQ-MGB				0.693334	0.221258	2.17263	35.6728	35.2901	0.541268		12.6425	0.541612	0.382977	0.528378	TRUE	0.215533	TRUE	3	30	Amp		0.941167	Y
11	A11	FALSE	25	Neu	UNKNOWN	FAM	NFQ-MGB				41.3708	35.8421	47.7524	28.6454	28.6009	0.062964		6.74356	0.0680242	0.0481004	-5.37054	TRUE	0.215533	TRUE	3	22	Amp		0.965452	N
12	A12	FALSE	25	Neu	UNKNOWN	FAM	NFQ-MGB				41.3708	35.8421	47.7524	28.5564	28.6009	0.062964		6.74356	0.0680242	0.0481004	-5.37054	TRUE	0.215533	TRUE	3	23	Amp		0.961003	N
13	B1	FALSE	27	Neu	UNKNOWN	FAM	NFQ-MGB				64.8566	52.9646	79.4186	27.2329	27.2696	0.0518696		6.09492	0.0960495	0.0679173	-6.01918	TRUE	0.215533	TRUE	3	21	Amp		0.955556	N
14	B2	FALSE	27	Neu	UNKNOWN	FAM	NFQ-MGB				64.8566	52.9646	79.4186	27.3062	27.2696	0.0518696		6.09492	0.0960495	0.0679173	-6.01918	TRUE	0.215533	TRUE	3	22	Amp		0.947513	N
15	B3	FALSE	29	Neu	UNKNOWN	FAM	NFQ-MGB				0.0509887	0.0408982	0.0635689	34.6287	34.6597	0.0437518		16.4078	0.104568	0.073941	4.29368	TRUE	0.215533	TRUE	3	30	Amp		0.942988	N
16	B4	FALSE	29	Neu	UNKNOWN	FAM	NFQ-MGB				0.0509887	0.0408982	0.0635689	34.6906	34.6597	0.0437518		16.4078	0.104568	0.073941	4.29368	TRUE	0.215533	TRUE	3	29	Amp		0.934497	N
17	B5	FALSE	30	Neu	UNKNOWN	FAM	NFQ-MGB				0.533025	0.304536	0.932944	35.5039	35.6904	0.263754		13.0218	0.265441	0.187695	0.907725	TRUE	0.215533	TRUE	3	30	Amp		0.938188	N
18	B6	FALSE	30	Neu	UNKNOWN	FAM	NFQ-MGB				0.533025	0.304536	0.932944	35.8769	35.6904	0.263754		13.0218	0.265441	0.187695	0.907725	TRUE	0.215533	TRUE	3	29	Amp		0.942227	N
19	B7	FALSE	31	Neu	UNKNOWN	FAM	NFQ-MGB				1.43849	1.37457	1.50539	32.8048	32.8003	0.00645218		11.5895	0.0215547	0.0152415	-0.524557	TRUE	0.215533	TRUE	3	27	Amp		0.963646	N
20	B8	FALSE	31	Neu	UNKNOWN	FAM	NFQ-MGB				1.43849	1.37457	1.50539	32.7957	32.8003	0.00645218		11.5895	0.0215547	0.0152415	-0.524557	TRUE	0.215533	TRUE	3	27	Amp		0.952783	N
21	B9	FALSE	33	Neu	UNKNOWN	FAM	NFQ-MGB				0.315906	0.207215	0.481609	35.0709	34.9299	0.199392		13.7765	0.199961	0.141393	1.66243	TRUE	0.215533	TRUE	3	30	Amp		0.936839	N
22	B10	FALSE	33	Neu	UNKNOWN	FAM	NFQ-MGB				0.315906	0.207215	0.481609	34.7889	34.9299	0.199392		13.7765	0.199961	0.141393	1.66243	TRUE	0.215533	TRUE	3	29	Amp		0.912926	N
23	B11	FALSE	34	Neu	UNKNOWN	FAM	NFQ-MGB				45.9984	42.2547	50.0737	26.2363	26.2079	0.0401858		6.59059	0.0402545	0.0284642	-5.52351	TRUE	0.215533	TRUE	3	20	Amp		0.948277	N
24	B12	FALSE	34	Neu	UNKNOWN	FAM	NFQ-MGB				45.9984	42.2547	50.0737	26.1795	26.2079	0.0401858		6.59059	0.0402545	0.0284642	-5.52351	TRUE	0.215533	TRUE	3	21	Amp		0.949407	N
25	C1	FALSE	35	Neu	UNKNOWN	FAM	NFQ-MGB				1.82639	1.27887	2.60831	33.1016	32.9822	0.16886		11.2451	0.168985	0.11949	-0.868993	TRUE	0.215533	TRUE	3	28	Amp		0.936173	N
26	C2	FALSE	35	Neu	UNKNOWN	FAM	NFQ-MGB				1.82639	1.27887	2.60831	32.8628	32.9822	0.16886		11.2451	0.168985	0.11949	-0.868993	TRUE	0.215533	TRUE	3	27	Amp		0.944194	N
27	C3	FALSE	36	Neu	UNKNOWN	FAM	NFQ-MGB				345.645	132.476	901.828	25.8129	25.8722	0.0838136		3.68095	0.454755	0.32156	-8.43315	TRUE	0.215533	TRUE	3	21	Amp		0.944094	N
28	C4	FALSE	36	Neu	UNKNOWN	FAM	NFQ-MGB				345.645	132.476	901.828	25.9315	25.8722	0.0838136		3.68095	0.454755	0.32156	-8.43315	TRUE	0.215533	TRUE	3	21	Amp		0.950881	N
29	C5	FALSE	38	Neu	UNKNOWN	FAM	NFQ-MGB				13.415	5.87715	30.6206	29.9699	30.0524	0.116769		8.36833	0.39135	0.276726	-3.74577	TRUE	0.215533	TRUE	3	24	Amp		0.951638	N
30	C6	FALSE	38	Neu	UNKNOWN	FAM	NFQ-MGB				13.415	5.87715	30.6206	30.135	30.0524	0.116769		8.36833	0.39135	0.276726	-3.74577	TRUE	0.215533	TRUE	3	24	Amp		0.961978	N
37	D1	FALSE	10	GAPDH	UNKNOWN	FAM	NFQ-MGB							21.8966	21.8835	0.0185136						TRUE	0.311595	TRUE	3	16	Amp		0.951773	N
38	D2	FALSE	10	GAPDH	UNKNOWN	FAM	NFQ-MGB							21.8704	21.8835	0.0185136						TRUE	0.311595	TRUE	3	16	Amp		0.948542	N
39	D3	FALSE	15	GAPDH	UNKNOWN	FAM	NFQ-MGB							21.7872	21.843	0.07888						TRUE	0.311595	TRUE	3	15	Amp		0.954813	N
40	D4	FALSE	15	GAPDH	UNKNOWN	FAM	NFQ-MGB							21.8988	21.843	0.07888						TRUE	0.311595	TRUE	3	16	Amp		0.942135	N
41	D5	FALSE	21	GAPDH	UNKNOWN	FAM	NFQ-MGB							21.385	21.3673	0.0250399						TRUE	0.311595	TRUE	3	15	Amp		0.945106	N
42	D6	FALSE	21	GAPDH	UNKNOWN	FAM	NFQ-MGB							21.3496	21.3673	0.0250399						TRUE	0.311595	TRUE	3	15	Amp		0.960116	N
43	D7	FALSE	22	GAPDH	UNKNOWN	FAM	NFQ-MGB							21.2651	21.2048	0.0852675						TRUE	0.311595	TRUE	3	15	Amp		0.952007	N
44	D8	FALSE	22	GAPDH	UNKNOWN	FAM	NFQ-MGB							21.1445	21.2048	0.0852675						TRUE	0.311595	TRUE	3	15	Amp		0.934564	N
45	D9	FALSE	23	GAPDH	UNKNOWN	FAM	NFQ-MGB							22.6612	22.6476	0.0192931						TRUE	0.311595	TRUE	3	17	Amp		0.944405	N
46	D10	FALSE	23	GAPDH	UNKNOWN	FAM	NFQ-MGB							22.6339	22.6476	0.0192931						TRUE	0.311595	TRUE	3	16	Amp		0.944374	N
47	D11	FALSE	25	GAPDH	UNKNOWN	FAM	NFQ-MGB							21.8392	21.8574	0.0257453						TRUE	0.311595	TRUE	3	16	Amp		0.948593	N
48	D12	FALSE	25	GAPDH	UNKNOWN	FAM	NFQ-MGB							21.8756	21.8574	0.0257453						TRUE	0.311595	TRUE	3	15	Amp		0.955138	N
49	E1	FALSE	27	GAPDH	UNKNOWN	FAM	NFQ-MGB							21.1175	21.1746	0.0808397						TRUE	0.311595	TRUE	3	15	Amp		0.954876	N
50	E2	FALSE	27	GAPDH	UNKNOWN	FAM	NFQ-MGB							21.2318	21.1746	0.0808397						TRUE	0.311595	TRUE	3	15	Amp		0.952981	N
51	E3	FALSE	29	GAPDH	UNKNOWN	FAM	NFQ-MGB							18.1847	18.2519	0.0949754						TRUE	0.311595	TRUE	3	12	Amp		0.955413	N
52	E4	FALSE	29	GAPDH	UNKNOWN	FAM	NFQ-MGB							18.319	18.2519	0.0949754						TRUE	0.311595	TRUE	3	13	Amp		0.935628	N
53	E5	FALSE	30	GAPDH	UNKNOWN	FAM	NFQ-MGB							22.6474	22.6685	0.0298791						TRUE	0.311595	TRUE	3	17	Amp		0.933929	N
54	E6	FALSE	30	GAPDH	UNKNOWN	FAM	NFQ-MGB							22.6897	22.6685	0.0298791						TRUE	0.311595	TRUE	3	17	Amp		0.954283	N
55	E7	FALSE	31	GAPDH	UNKNOWN	FAM	NFQ-MGB							21.1962	21.2107	0.0205663						TRUE	0.311595	TRUE	3	15	Amp		0.933171	N
56	E8	FALSE	31	GAPDH	UNKNOWN	FAM	NFQ-MGB							21.2253	21.2107	0.0205663						TRUE	0.311595	TRUE	3	15	Amp		0.940284	N
57	E9	FALSE	33	GAPDH	UNKNOWN	FAM	NFQ-MGB							21.164	21.1534	0.0150731						TRUE	0.311595	TRUE	3	16	Amp		0.947105	N
58	E10	FALSE	33	GAPDH	UNKNOWN	FAM	NFQ-MGB							21.1427	21.1534	0.0150731						TRUE	0.311595	TRUE	3	15	Amp		0.945782	N
59	E11	FALSE	34	GAPDH	UNKNOWN	FAM	NFQ-MGB							19.619	19.6173	0.00234943						TRUE	0.311595	TRUE	3	14	Amp		0.954624	N
60	E12	FALSE	34	GAPDH	UNKNOWN	FAM	NFQ-MGB							19.6156	19.6173	0.00234943						TRUE	0.311595	TRUE	3	13	Amp		0.96056	N
61	F1	FALSE	35	GAPDH	UNKNOWN	FAM	NFQ-MGB							21.7417	21.7371	0.00649534						TRUE	0.311595	TRUE	3	16	Amp		0.953483	N
62	F2	FALSE	35	GAPDH	UNKNOWN	FAM	NFQ-MGB							21.7325	21.7371	0.00649534						TRUE	0.311595	TRUE	3	16	Amp		0.950724	N
63	F3	FALSE	36	GAPDH	UNKNOWN	FAM	NFQ-MGB							22.5073	22.1912	0.446964						TRUE	0.311595	TRUE	3	17	Amp		0.864836	N
64	F4	FALSE	36	GAPDH	UNKNOWN	FAM	NFQ-MGB							21.8752	22.1912	0.446964						TRUE	0.311595	TRUE	3	16	Amp		0.892717	N
65	F5	FALSE	38	GAPDH	UNKNOWN	FAM	NFQ-MGB							21.9482	21.6841	0.373524						TRUE	0.311595	TRUE	3	16	Amp		0.927109	N
66	F6	FALSE	38	GAPDH	UNKNOWN	FAM	NFQ-MGB							21.42	21.6841	0.373524						TRUE	0.311595	TRUE	3	16	Amp		0.938028	N
Analysis Type	Singleplex
Endogenous Control	GAPDH
RQ Min/Max Confidence Level	95.0
Reference Sample	10
