# Supplementary material for: Tenascin‐C immobilizes infiltrating T lymphocytes through CXCL12 promoting breast cancer progression
Source: EMBO Mol Med. 2021 May 14;13(6):e13270. doi: 10.15252/emmm.202013270 (PMC8185552; doi:10.15252/emmm.202013270)
Supplement: Supplementary file 10 — Source Data for Figure 7 [file EMMM-13-e13270-s008.zip]

Archive with 13 entries (12 files):
- Fig7/fig 7 A/
- Fig7/fig 7 A/.DS_Store
- Fig7/fig 7 A/1D3 CD8 400.jpg
- Fig7/fig 7 A/1D3 TNC 400.jpg
- Fig7/fig 7 A/201840000_5.jpg
- Fig7/fig 7 A/201840000_8.jpg
- Fig7/Fig7B.pzf
- Fig7/Fig7C.pzf
- Fig7/Fig7D.pzf
- Fig7/Fig7E.pzf
- Fig7/Fig7F.pzf
- Fig7/Fig7H.pzf
- Fig7/human samples Original Fig7BDEFG Fig8BCD.xlsx
