# Supplementary material for: Tenascin‐C immobilizes infiltrating T lymphocytes through CXCL12 promoting breast cancer progression
Source: EMBO Mol Med. 2021 May 14;13(6):e13270. doi: 10.15252/emmm.202013270 (PMC8185552; doi:10.15252/emmm.202013270)
Supplement: Supplementary file 10 — Source Data for Figure 7 [file EMMM-13-e13270-s008.zip › Fig7/human samples Original Fig7BDEFG Fig8BCD.xlsx]

## Sheet: 工作表1
ID	Age	Agestatue	Recurrenttime	METS	TNC (+/-)	CD8 number	CD8 (median=9.4)	stromal CD8 number	stromal CD8 (median=7.6)	nest CD8 number	nest CD8 (median=1.7)	molecular type (1=luminal 2=her-2 3=basal like)	TNM	histology grade(1=Well-differentiated 2=Moderately differentiated 3=Poorly/undifferentiated)	pathology type (1=Invasive ductal cancer 2=Invasive lobular cancer 3=Mixture 4=Others)	neoadjuvant chemo (1=yes 0=no)	CXCL12 number	CXCL12 (median=56.5)
1	51	2	51	2	0	77.2	1	42.01	1	35.19	1	2	2	2	1	1	65	1
2	31	1	60	0	0	37.2	1	23.56	1	13.64	1	1	2	2	1	1	53.5	0
3	51	2	60	0	0	42.8	1	26.79	1	16.01	1	3	1	3	5	0	78	1
4	67	2	60	0	0	43.8	1	31.78	1	12.02	1	2	2	2	1	0	125.25	1
5	43	1	60	0	0	1	0	1	0	0	0	1	2	2	2	0	44	0
6	50	1	34	2	1	7.6	0	5.81	0	1.79	1	1	3	3	2	1	61.65	1
7	49	1	59	2	0	13.8	0	5.39	0	8.41	1	3	3	2	2	1	26.7	0
8	40	1	60	0	1	5.4	0	4.82	0	0.58	0	3	2	2	1	0	72.5	1
9	50	1	15	2	0	8.6	0	6.4	0	2.2	1	2	3	3	1	1	162.53	1
10	62	2	21	2	0	24.2	0	15.63	1	8.57	1	3	2	2	3	1	94.2	1
11	52	2	60	0	0	36.6	1	18.77	1	17.83	1	1	3	2	1	1	25.03	0
12	46	1	60	0	0	26.6	1	9.39	1	17.21	1	1	2	2	3	0	49.5	0
13	54	2	60	0	1	10.4	0	9.78	1	0.62	0	2	3	2	1	1	49.5	0
14	34	1	60	0	0	2.6	0	1.95	0	0.65	0	1	1	1	2	0	20.9	0
15	48	1	60	0	1	2	0	1.76	0	0.24	0	1	2	2	1	1	40.2	0
16	40	1	60	0	1	6.6	1	6.17	0	0.43	0	1	2	2	1	0	37.9	0
17	46	1	60	2	1	18.4	0	17	1	1.4	0	1	2	1	1	0	66.24	1
18	37	1	60	0	0	0.4	0	0.4	0	0	0	1	3	2	3	1	6.75	0
19	69	2	60	0	1	14.8	1	11.99	1	2.81	1	3	2	3	1	0	86.15	1
20	39	1	60	0	0	16.8	1	9.32	1	7.48	1	1	2	2	3	0	15.75	0
21	46	1	60	0	0	37.4	1	18.03	1	19.37	1	2	3	3	2	1	23.75	0
22	39	1	60	0	1	23.4	1	21.13	1	2.27	1	1	3	2	1	1	22.5	0
23	47	1	60	0	1	2.2	0	2.09	0	0.11	0	1	2	2	1	1	41.7	0
24	62	2	60	2	1	22.4	1	17.06	1	5.34	1	1	2	2	2	0	43	0
25	54	2	60	0	0	7.8	1	6.6	0	1.2	0	1	2	2	3	1	17.55	0
26	40	1	18	0	0	15.4	1	11.55	1	3.85	1	1	3	3	3	1	24.75	0
27	40	1	60	0	1	12.4	1	10.81	1	1.59	0	3	2	1	1	0	64.43	1
28	40	1	60	0	0	3.2	0	2.36	0	0.84	0	2	1	2	1	0	34.2	0
29	46	1	60	0	0	17.6	1	12.46	1	5.14	1	1	1	1	4	1	27.75	0
30	63	2	21	2	0	33.6	1	22.34	1	11.26	1	1	3	2	3	1	2.93	0
31	49	1	60	0	0	14	1	9.11	1	4.89	1	3	2	2	1	1	0	0
32	46	1	60	0	0	18	1	8.38	1	9.62	1	2	3	1	1	1	12.98	0
33	40	1	52	2	0	26.6	1	16.13	1	10.47	1	3	2	2	3	0	33.93	0
34	39	1	60	0	1	1.2	0	1.07	0	0.13	0	1	1	1	4	1	16.85	0
35	52	2	60	0	0	22.2	1	16.57	1	5.63	1	2	2	2	1	1	21.22	0
36	57	2	60	0	1	5.8	1	5.24	0	0.56	0	1	2	2	1	0	84.5	1
37	38	1	26	0	1	15.2	1	13.06	1	2.14	1	1	2	3	2	1	106	1
38	50	1	60	0	1	34.2	1	19.12	1	15.08	1	2	2	2	1	0	129.75	1
39	52	2	60	0	1	2.8	0	2.72	0	0.08	0	2	2	2	1	1	102	1
40	56	2	60	0	0	30.4	1	15.26	1	15.14	1	1	2	2	1	0	110	1
41	50	1	60	0	1	13.2	1	10.16	1	3.04	1	1	3	2	1	0	118.5	1
42	45	1	60	0	0	23.2	1	10.11	1	13.09	1	3	2	2	1	0	85	1
43	39	1	60	0	0	10.8	1	6.9	0	3.9	1	1	2	2	2	1	56.5	0
44	67	2	60	0	0	8	1	7.56	1	0.44	0	1	2	1	4	0	0	0
45	66	2	60	0	0	41.8	1	20.59	1	21.21	1	3	2	3	1	1	45	0
46	45	1	10	2	0	5.8	0	3.77	0	2.03	1	2	3	3	2	1	103.2	1
47	54	2	39	0	0	1.4	0	1.23	0	0.18	0	2	2	2	1	0	93.5	1
48	67	2	60	0	1	10.4	1	8.99	1	1.41	0	1	2	1	1	0	99	1
49	46	1	60	0	1	11.6	1	4.99	0	6.61	1	3	2	1	1	1	129	1
50	44	1	60	0	1	4.4	0	4.13	0	0.27	0	3	2	1	1	1	43.25	0
51	73	2	60	0	1	3.4	0	3.4	0	0	0	1	2	1	1	0	39.5	0
52	37	1	26	2	1	3.8	0	3.8	0	0	0	2	2	3	3	0	22.5	0
53	43	1	16	2	1	4	0	3.67	0	0.33	0	3	2	2	1	0	107.25	1
54	49	1	60	0	1	6.4	0	5.23	0	1.17	0	1	2	2	1	0	86	1
55	33	1	60	0	0	33.6	1	14.71	1	18.89	1	1	2	2	1	0	38	0
56	75	2	60	0	0	15.4	1	15.03	1	0.37	0	1	2	1	2	0	13.75	0
57	38	1	60	0	0	23.8	1	20.79	1	3.01	1	1	2	2	2	0	38	0
58	72	2	60	0	1	31.2	1	17.38	1	13.82	1	1	3	2	1	0	56	0
59	78	2	60	0	NA							1	2	1	1	0
60	52	2	7	2	0	8.6	0	3.05	0	5.55	1	1	3	3	1	1	103.5	1
61	46	1	60	0	1	34	1	13.92	1	20.08	1	2	2	2	6	0	5.5	0
62	42	1	52	2	0	13.2	1	3.86	0	9.34	1	3	3	3	3	0	16.48	0
63	42	1	60	0	1	16.6	1	15.52	1	1.08	0	1	1	1	1	0	20.5	0
64	46	1	36	0	0	38.2	1	28.68	1	9.52	1	2	3	2	1	0	25.25	0
65	46	1	60	0	1	15.2	1	14.24	1	0.96	0	1	1	1	1	0	32.5	0
66	37	1	60	0	0	8.8	0	5.4	0	3.4	1	1	2	2	3	0	0	0
67	36	1	60	0	0	19.8	1	15.22	1	4.58	1	2	2	2	1	0	0	0
68	66	2	60	0	0	12.2	1	4.2	0	8	1	1	3	3	1	0	24.5	0
69	63	2	60	0	1	5.6	0	5.2	0	0.4	0	1	2	1	1	0	19	0
70	56	2	46	2	1	6.4	0	6.02	0	0.38	0	1	2	2	2	1	30	0
71	42	1	60	0	1	7.2	0	6.01	0	1.19	0	2	2	2	1	1	52.5	0
72	67	2	60	2	1	9.6	1	8.36	1	1.24	0	1	3	2	1	0	45.75	0
73	52	2	60	0	0	32.2	1	15.26	1	16.94	1	2	2	2	1	1	27	0
74	55	2	60	0	0	46.4	1	31.94	1	14.46	1	3	3	2	1	0	19.5	0
75	45	1	60	0	1	6.6	0	5.87	0	0.73	0	1	1	2	1	0	38.75	0
76	43	1	60	0	1	12.2	1	10.7	1	1.5	0	1	2	1	4	1	7.9	0
77	57	2	60	0	1	17.2	1	12.61	1	4.59	1	1	2	2	1	0	45.15	0
78	29	1	11	2	1	4.2	0	3.91	0	0.29	0	1	3	3	1	1	66.75	1
79	43	1	60	0	0	24.4	1	17.62	1	6.78	1	3	2	2	2	0	74.5	1
80	41	1	60	0	0	10.6	1	9.16	1	1.44	0	2	2	2	3	1	67.5	1
81	54	2	60	0	NA							1	3	2	1	0
82	50	1	60	0	1	50.6	1	38.74	1	11.86	1	2	2	3	4	1	74	1
83	50	1	27	2	1	9.8	1	8.53	0	1.27	0	2	2	2	4	1	114	1
84	67	2	60	0	1	2.4	0	2.3	1	0.1	0	1	2	1	1	1	65.5	1
85	40	1	60	0	1	20.2	1	17.2	1	3	1	3	2	2	5	0	49.5	0
86	44	1	60	0	1	7.8	0	6.7	0	1.1	0	3	2	2	1	0	70.5	1
87	47	1	60	0	0	10.8	1	7.24	0	3.56	1	3	2	3	1	0	50.25	0
88	50	1	60	0	0	9.2	0	5.42	0	3.78	1	1	3	2	1	0	38	0
89	58	2	60	0	0	15.4	1	10.73	1	4.67	1	1	2	1	3	0	16.5	0
90	35	1	60	0	1	4.6	0	4.13	0	0.47	0	1	3	2	1	0	56	1
91	31	1	60	0	1	6.4	0	5	0	1.4	0	3	2	2	1	0	20.73	0
92	59	2	60	0	0	1.8	0	1.66	0	0.14	0	1	2	2	1	0	16.33	0
93	43	1	31	0	NA							3	2	2	1	1
94	62	2	60	2	NA							1	2	2	1	0
95	45	1	60	0	0	16	1	13.91	1	2.09	1	1	2	1	1	0	110	1
96	71	2	60	0	0	14.2	1	9.56	1	4.64	1	1	2	1	2	0	18.5	0
97	37	1	60	0	1	7.6	0	6.14	1	1.46	0	2	2	2	1	1	39.5	0
98	40	1	60	0	0	19.6	1	15.55	1	4.05	1	1	3	3	2	0	34.25	0
99	50	1	48	2	0	13.6	1	8.75	0	4.85	1	3	2	2	2	0	63.68	1
100	48	1	60	0	1	8.8	0	8.07	1	0.73	0	2	1	2	1	0	24.2	0
101	52	2	27	2	1	19	1	10.64	1	8.36	1	3	2	3	1	1	51	0
102	58	2	60	0	0	10.4	1	7.68	1	2.72	1	1	2	2	1	1	19.25	0
103	48	1	60	0	0	18.2	1	15.1	1	3.1	1	1	2	1	1	1	14.5	0
104	47	1	10	2	1	20	1	18	1	2	1	2	3	3	1	1	33	0
105	42	1	41	0	0	6.2	0	3.54	0	2.66	1	3	2	3	1	1	47.5	0
106	45	1	34	2	1	7.6	0	5.92	0	1.68	1	2	3	2	1	1	50.5	0
107	48	1	60	0	0	5.2	0	4.62	0	0.58	0	1	2	2	1	1	68	1
108	56	2	60	0	0	9.4	0	4.23	0	5.17	1	3	2	2	1	0	58.5	1
109	38	1	60	0	0	28.8	1	11.95	1	16.85	1	2	2	2	1	0	76.5	1
110	48	1	21	2	0	3.2	0	3.01	0	0.19	0	1	2	2	1	0	119.25	1
111	52	2	7	2	0	5.2	0	4.13	0	1.07	0	3	2	2	1	0	34.75	0
112	34	1	22	2	0	10	1	6.15	0	3.85	1	3	3	2	1	0	138	1
113	42	1	60	0	0	30	1	17.42	1	12.58	1	1	3	2	1	1	76	1
114	47	1	60	0	0	19.4	1	14.05	1	5.35	1	2	2	2	1	0	66	1
115	53	2	60	0	0	6	0	4.77	0	1.23	0	1	1	2	1	0	26.5	0
116	50	1	60	0	1	17.8	1	14.2	1	3.6	1	1	2	2	1	1	23.5	0
117	61	2	60	0	1	11.4	1	10.19	1	1.21	0	3	2	1	1	0	60.5	1
118	53	2	60	0	1	5.6	0	5.01	0	0.59	0	1	2	2	1	1	95.25	1
119	46	1	60	0	0	7.6	0	6.96	0	0.64	0	1	2	2	1	1	57	1
120	52	2	10	2	1	11.6	1	9.55	1	2.05	1	3	3	3	1	1	99	1
121	50	1	60	0	1	9.2	0	7.89	1	1.31	0	1	2	1	1	1	32.75	0
122	49	1	60	0	1	7.4	0	5.91	0	1.49	0	1	2	1	1	0	64.5	1
123	47	1	51	2	0	6.4	0	5.62	0	0.78	0	1	2	2	1	0	94.5	1
124	60	2	60	0	1	4.8	0	4.53	0	0.27	0	2	2	2	1	1	78	1
125	54	2	11	2	1	9	0	7.41	0	1.59	0	2	3	3	2	1	80.25	1
126	38	1	56	0	1	3.2	0	2.91	0	0.29	0	2	2	3	1	0	58.5	1
127	47	1	27	2	0	9	0	6.73	0	2.28	1	3	3	3	3	1	85.5	1
128	54	2	60	0	0	6.8	0	5.36	0	1.44	0	1	2	2	1	0	115.5	1
129	48	1	47	0	0	18	1	12.17	1	5.83	1	3	2	3	1	0	58.5	1
130	40	1	60	0	0	13.4	1	10.15	1	3.25	1	1	3	2	6	1	105	1
131	45	1	13	2	0	4	0	3.62	0	0.38	0	2	2	3	1	1	42.5	0
132	53	2	60	0	0	3.4	0	1.77	0	1.63	0	3	2	3	1	0	40	0
133	47	1	60	0	0	4	0	3.2	0	0.8	0	1	2	2	1	1	75	1
134	36	1	28	2	0	4	0	3.63	0	0.37	0	1	3	3	1	0	84	1
135	48	1	27	2	0	1.4	0	1.4	0	0	0	2	3	3	1	0	100	1
136	42	1	23	2	0	6.6	0	4.4	0	2.2	1	1	3	3	1	0	22.75	0
137	67	2	60	0	1	20.4	1	16.27	1	4.13	1	1	2	2	1	0	31.5	0
138	32	1	60	0	1	8	0	6.86	0	1.14	0	3	3	2	1	1	52	0
139	61	2	60	0	1	5.2	0	4.84	0	0.36	0	3	3	2	1	0	64	1
140	59	2	31	2	0	17.2	1	12.65	1	4.55	1	3	2	2	1	1	88	1
141	66	2	40	0	0	13.4	1	10.23	1	3.17	1	3	2	3	1	1	52.5	0
142	57	2	35	2	0	2.8	0	2.71	0	0.09	0	2	2	2	1	0	82.5	1
143	76	2	59	0	1	2.8	0	2.8	0	0	0	1	2	2	1	0	106.5	1
144	41	1	59	0	0	40	1	29.84	1	10.16	1	2	2	3	1	0	100	1
145	52	2	59	0	1	9	0	8.39	1	0.61	0	2	2	2	1	0	140.25	1
146	53	2	51	2	0	7.6	0	6.83	0	0.77	0	3	3	1	1	0	64.5	1
147	42	1	59	0	0	13.2	1	10.98	1	2.22	1	1	2	2	1	0	78	1
148	38	1	59	0	0	4.8	0	4.1	0	0.7	0	3	2	1	1	0	120	1
149	47	1	60	0	1	22.8	1	18.27	1	4.53	1	2	3	2	1	0	73.5	1
150	37	1	58	0	1	3.2	0	3.09	0	0.11	0	3	2	2	1	0	103.5	1
151	51	2	51	2	0	6.2	0	5.83	0	0.37	0	1	2	2	1	1	51	0
152	48	1	21	0	0	3.6	0	3.47	0	0.13	0	1	2	3	1	0	90.2	1
153	38	1	53	2	1	11.4	1	10.49	1	0.91	0	1	2	3	1	1	95.5	1
154	53	2	34	0	0	16.6	1	11.33	1	5.27	1	1	2	1	1	0	65	1
155	45	1	21	2	1	6.4	0	6.26	0	0.14	0	1	3	2	1	1	115	1
156	41	1	54	0	0	6.6	0	3.47	0	3.13	1	1	2	1	1	0	90	1
157	42	1	54	0	1	9.6	1	8.88	1	0.72	0	1	2	1	1	0	119.25	1
158	55	2	2	2	0	6.8	0	4.79	0	2.01	1	2	3	3	1	1	65	1
159	46	1	19	2	1	4.4	0	4.27	0	0.13	0	2	3	2	6	1	90.5	1
160	52	2	46	2	0	14.4	1	8.85	1	5.55	1	2	3	2	1	0	99	1
161	63	2	27	2	1	10	1	9.65	1	0.35	0	2	2	2	6	0	120	1
162	54	2	51	0	0	5	0	4.86	0	0.14	0	2	2	2	1	1	90	1
163	36	1	23	2	1	5.6	0	5.5	0	0.1	0	2	2	3	1	1	76.5	1
164	52	2	52	0	1	16.8	1	8.61	1	8.19	1	2	2	3	1	0	85	1
165	47	1	51	0	0	14	1	10.2	1	3.8	1	1	2	2	1	0	135	1
166	35	1	44	2	1	4.6	0	4.49	0	0.12	0	3	2	2	1	1	42.5	0
167	51	2	10	2	1	4.6	0	4.6	0	0	0	2	3	3	1	1	95.5	1
168	53	2	5	2	1	9.6	1	7.71	1	1.89	1	2	3	3	1	1	60.5	1
169	66	2	23	2	1	10.6	1	8.58	1	2.02	1	3	3	3	1	1	102.75	1
170	37	1	27	2	1	13	1	9.94	1	3.06	1	3	2	2	1	0	139.5	1
171	45	1	47	0	0	7.8	0	7.19	0	0.61	0	3	2	2	1	1	24.5	0
172	55	2	41	0	0	16.4	1	11.74	1	4.66	1	2	3	3	3	0	9.25	0
173	35	1	23	2	0	6.2	0	4.31	0	1.89	1	1	3	3	2	1	18.85	0
174	48	1	41	0	0	14.6	1	11.11	1	3.49	1	2	2	3	1	1	54	0
175	50	1	11	2	1	7.4	0	6.14	0	1.26	0	2	2	3	1	1	52	0
176	52	2	34	0	1	5.2	0	5.07	0	0.13	0	1	2	2	1	1	8.75	0
177	55	2	21	2	1	18.2	1	13.87	1	4.33	1	2	3	2	1	0	33.5	0
178	52	2	9	0	0	13	1	7.74	1	5.26	1	2	3	3	1	1	57.5	1
179	54	2	23	2	1	9.2	0	6.81	0	2.39	1	2	2	3	1	0	80	1
180	60	2	39	2	1	16.4	1	16.4	1	0	0	1	3	1	2	1	90.75	1
181	37	1	7	2	0	15.6	1	9.42	1	6.18	1	1	2	2	1	0	71	1
182	34	1	19	0	1	3.8	0	3.8	0	0	0	2	3	2	1	1	75	1
183	47	1	12	2	1	10.2	1	9.47	1	0.73	0	2	3	3	1	1	80	1
184	50	1	11	2	1	12.2	1	10.65	1	1.55	0	2	3	3	1	0	75.5	1
185	50	1	36	0	1	7.6	0	7.24	0	0.36	0	2	3	3	1	0	36.25	0
186	50	1	5	2	1	0.8	0	0.8	0	0	0	3	3	3	1	1	35.25	0
187	37	1	28	2	1	3.8	0	3.72	0	0.08	0	2	3	3	3	0	60	1
188	51	2	7	0	0	8.8	0	5.93	0	2.87	1	1	3	2	1	1	100.5	1
189	55	2	17	2	0	2.8	0	2.55	0	0.25	0	2	2	3	3	1	77.25	1
190	38	1	23	2	1	2.6	0	2.53	0	0.07	0	1	3	2	1	0	65.5	1
191	36	1	11	2	0	16.4	1	11.72	1	4.68	1	2	2	3	1	1	21.75	0
192	43	1	6	2	1	17.2	1	15.6	1	1.6	0	2	3	3	3	1	66.75	1
193	64	2	19	2	1	6.2	0	5.35	0	0.85	0	1	3	2	1	0	74	1
194	63	2	23	2	0	5.2	0	1.82	0	3.38	1	1	3	2	2	0	78.75	1
195	52	2	5	2	1	19.4	1	15.99	1	3.41	1	2	2	3	1	0	53	0
196	56	2	17	0	1	12.8	1	9.36	1	3.44	1	2	3	2	1	0	65	1
197	35	1	8	2	1	5	0	4.19	0	0.81	0	3	2	3	1	0	17.75	0
198	41	1	28	0	0	11.8	1	6.46	0	5.34	1	2	3	2	1	1	60	1
199	51	2	60	0	0	7.4	0	6	0	1.4	0	1	2	2	1	0	28.5	0
200	45	1	60	0	0	10.4	1	7.57	0	2.83	1	1	2	2	1	0	21.25	0
201	51	2	60	0	0	36.2	1	18.56	1	17.64	1	1	2	2	1	1	0	0
202	49	1	60	0	0	8.6	0	7.74	1	0.86	0	2	2	2	1	0	25.25	0
203	47	1	60	0	0	5.6	0	2.31	0	3.29	1	3	2	1	6	0	22.5	0
204	38	1	36	2	1	1.8	0	1.49	0	0.31	0	3	2	3	6	0	28	0
205	46	1	60	0	0	11.6	1	8.37	1	3.23	1	2	2	1	1	1	27.75	0
206	39	1	60	0	0	6	0	2.72	0	3.28	1	3	1	2	2	0	5.5	0
207	45	1	60	0	1	9.4	1	7.74	1	1.66	0	1	2	1	2	0	33.5	0
208	47	1	60	0	0	7.8	0	5.89	0	1.91	1	3	2	2	1	0	20	0
209	60	2	60	0	0	15.6	1	11.49	1	4.11	1	1	2	2	2	0	39.5	0
210	56	2	60	0	0	8.8	0	7.86	1	0.94	0	2	2	2	1	1	42.5	0
211	43	1	60	0	0	11.2	1	5.01	0	6.19	1	2	2	2	6	0	26.5	0
212	42	1	60	0	NA							2	2	2	1	1
213	46	1	60	0	NA							1	1	1	1	0
214	55	2	60	0	NA							1	2	2	3	0
215	47	1	60	0	1	1.4	0	1.4	0	0	0	2	2	2	1	1	8.75	0
216	67	2	60	0	0	0.8	0	0.4	0	0.4	0	1	1	1	1	0	63	1
217	50	1	60	0	NA							3	2	2	1	0
218	43	1	60	0	NA							1	2	2	1	1
219	56	2	60	0	1	9	0	8.32	1	0.68	0	2	2	2	1	1	75	1
220	46	1	60	0	1	1.6	0	1.6	0	0	0	2	2	2	1	0	83	1
221	50	1	60	0	NA							1	1	1	1	1
222	47	1	56	0	0	9.6	1	7.99	1	1.61	0	2	3	2	3	1	64	1
223	54	2	60	0	1	8.2	0	7.68	1	0.52	0	2	2	2	1	1	38	0
224	46	1	9	2	1	9	0	8.14	1	0.86	0	2	3	2	1	1	150	1
225	55	2	58	0	0	5.4	0	4.75	0	0.65	0	1	2	2	1	0	110	1
226	47	1	5	2	1	6.4	0	5.95	0	0.45	0	2	3	3	1	1	54.5	0
227	49	1	53	0	0	13.6	1	7.47	0	6.13	1	2	2	2	1	0	71	1
228	48	1	5	0	1	8.8	0	7.93	1	0.87	0	2	2	2	3	0	90	1
229	49	1	12	2	1	14.6	1	12.15	1	2.45	1	2	2	2	1	1	52	0
