# Supplementary material for: Tenascin‐C immobilizes infiltrating T lymphocytes through CXCL12 promoting breast cancer progression
Source: EMBO Mol Med. 2021 May 14;13(6):e13270. doi: 10.15252/emmm.202013270 (PMC8185552; doi:10.15252/emmm.202013270)
Supplement: Supplementary file 11 — Source Data for Figure 8 [file EMMM-13-e13270-s005.zip]

Archive with 14 entries (13 files):
- Fig8/fig 8 A/
- Fig8/fig 8 A/.DS_Store
- Fig8/fig 8 A/1A7 200.jpg
- Fig8/fig 8 A/201900001_265.jpg
- Fig8/fig 8 A/201900001_354.jpg
- Fig8/fig 8 A/201900001_364.jpg
- Fig8/fig 8 A/201900001_9.jpg
- Fig8/fig 8 A/4F2 200.jpg
- Fig8/fig 8 A/6A1 200.jpg
- Fig8/fig 8 A/6B1 200.jpg
- Fig8/Fig8B.pzf
- Fig8/Fig8C.pzfx
- Fig8/Fig8D.pzf
- Fig8/human samples Original Fig7BDEFG Fig8BCD.xlsx
